# Supplementary material for: Understanding user communication around loneliness on online forums
Source: PLoS One. 2021 Sep 23;16(9):e0257791. doi: 10.1371/journal.pone.0257791 (PMC8460046; doi:10.1371/journal.pone.0257791)
Supplement: S1 File — (CSV) [file pone.0257791.s001.csv]

lonely_vs_lonely_and_depressed	is_lonely	message
lonely	1	First post on a bad day. I have been just angry the last two days. Not specifically sure why, probably a combination of factors, regardless I needed to vent and I have seen this sub a few times, so I thought "Hell, why not." So anyways, as with all the rest of you, I am alone. I moved away from everything and everyone I knew several months ago, and now I am here with no one I can trust or confide…
lonely	1	Going to go back on antidepressants Well, I think I am going to go back on antidepressants for the first time in over a year. I just have too much going on in my head. My compulsiveness (especially when it comes to my ex and messaging her) is at an all time high. New work stress rolls in just about every week, I still have very few friends in my new area, and online dating is an absolute shit sho…
lonely	1	What is wrong with me? Seriously, I can't even have chocolate syrup on my ice cream without being reminded about how much she loved chocolate syrup. Everyday it is little things, they remind me of how much I miss her. I am the fucking one who left her, yet I am definitely the one who lost the breakup. How the hell did it end up like this. Why can't I just get over her? It has been months. For fuc…
lonely	1	vent I haven't shared my bedroom with a woman in 3 years and tonight I am incredibly lonely. It stinks. I hate this feeling.
lonely	1	Just out of a 2.5 year relationship... I don't know. The relationships has been rocky for the last couple of months. We had been doing the "just friends" thing for a little while, but that wasn't working for either of us. And I finally fucked up big time last night. I just lost my best friend and girlfriend, and I'm stuck in this stupid college town with no friends because I kind of lost touch wi…
lonely	1	Having never been in love I'm almost 30 and I've never known what it's like to be in love with someone who loves you back in the same way. I've fallen for a few girls in my life, but have never had those feelings reciprocated. Not once in all my days. I'm currently in this position with a girl I work with. We became really close friends and I got to know her really well, and naturally, the way I …
lonely	1	Mornings Mornings are the hardest when you're alone. Wake up with a heavy heart. Roll over to see no one there. The dream of the one you love slowly fades away and is forgotten. Hung over from drink and too much self pity. Wishing you were someone else. Someone good. Stare at the ceiling. Drag your heavy heart out of bed and start the day. Try not to let on how utterly sad you are. Go about your …
lonely	1	I dont do drugs, Dont smoke, I dont have a bike.. Im not like the cool kids. I'm a 17 year old, I've always been introvert but believe me I try more than other people, maybe its just because people dont like me or I'm not interesting. My girlfriend is like super popular I dont even compare to her she has so many friends, I have like 4 friends who are just friends we text we dont even meet anywher…
lonely	1	Can't do another year of this shit.. Three years at university, never left my room to socialise with anyone once. Really strange, can't really go another year of this isolation. It's fucking awful.
lonely	1	What's your favorite thing? I really love people. I think people are cool and mostly wonderful, possibly the most wonderful things in life. I don't know how to make friends and that makes me sad. No, that's not quite true. I don't know how to make friends in college, and that makes me sad. It used to be easy, but that was when I saw people I'd known since elementary school for hours a day. I let …
lonely	1	I still feel like there's nothing I can do. I'm pretty lonely. I have internet friends that I talk to once in a while, but that's not the issue. It's not have a significant other, a girlfriend. I use two dating sites and nothing. No one is interested in me. I browse /r/foreveralonedating and there are like no women on there, and when I post I get nothing. Then I come here and just wonder what I'm…
lonely	1	I feel like there's nothing I can do... I've been going through a visual novel on my computer and have been thoroughly enjoying it. It's written well, and it makes me feel different emotions for the right situation. The issue is that I totally broke last night. The thing is that the main character (male) gets into loving relationships with the female characters. I ended up on a certain character'…
lonely	1	I'm scared Basically, I'm bad at my training, which may cost me my job. I'm bad at a relationship, which nearly cost me my girlfriend today. The three people I live with are the only people I would count as close friends within 80 miles of me. I have an ultrasound in 2 weeks on my testicles as I have a lump... I don't really know why I'm here, I just needed to tell people...
lonely	1	People everywhere with friends. Life is too much right now. I just went out to meet my father who was in town for a few hours. The place we went had a ton of people in their 20's and everyone seemed to be with someone having a great time. After he left I stuck around for a little while because I knew the alternative - returning home on a Saturday night to a place alone. The place was packed and a…
lonely	1	What happened to my life..? I really don't know.. well actually, I sort of do (that's a whole other story), but I would have never expected my life to turn out like this. It's pathetic, really. My daily routine is go to school (because it's what my parents expect me to do), and then come home to hide away in my room. Usually on YouTube or Twitch, and when I get bored of that I play Xbox. When I g…
lonely	1	The Trans. It's me. It was always me. Why I never connected with anyone right. Why all my friends were girls, even though I was always into military stuff. I'm trans. I'm trans and I'm lonely, because I feel like there's nobody out there that could ever even like a weird, barely-on-hormones, not-at-all-cute transgendered girl that obsesses over anime and tanks and stuff. So I'm lonely.
lonely	1	Don't know what to do I'm a 16 y/o guy from Sweden and have just been getting more and more lonley every week. In my class i have a lot of friends but we never do anything outside of school. It's been over a year since I hung out with someone and i have never had a real friend in my life. Alot of people just say ask them to hang out or whatever but it really isn't that easy for me since i am extr…
lonely	1	Do you ever feel like you're being silently rejected? Just came back from class tonight. Gradually felt like the longer i interacted with people, i got this feeling like they were growing uncomfortable around me. And so were kind of silently rejecting me even as they talked to me. Maybe I'm just projecting but I have past experiences that lead me to believe i'm not. All I know is I now feel painf…
lonely	1	So what gives? This has and is still most raw feeling I have experianced. I want to die as I am logocally worthless. I want to cry but prolonged indipendence has tuaght me never to be vunrable as a human being. I want you just to make me feel like Im breathing at home when I make you all laugh, smile, love and want to be around me at school. I have never been knocked on, called, text, asked for e…
lonely	1	I feel sad and lonely and like none of my friends are real anymore. I've done what I can to maintain friendships, asking people to hang out, etc, but our schedules don't line up and enough time passes between socializing that I lose the will to even bother. Today a friend let me know she was in town and she'd let me know if she went out later, but now I see her all over social media, out and abou…
lonely	1	Will it really get better? So... Here's the deal. I'm turning nineteen in two weeks, and I couldn't possibly feel more alone. When I was a kid, my parents got divorced when I was five. I was an only child, so I spent my time alone, entertaining myself. I was either at school or being babysat by my grandparents, who were always too busy with chores on the farm to take care of me. I had a few frien…
lonely	1	Am I just speaking to myself in my head? I have conversations with myself constantly, I guess that is called thoughts. I always imagine unrealistic conversations though and it doesn't make sense. Now that I'm older I don't really need to focus on habits that I've already formed. Being social isn't natural for me, no matter how much practice I get. I feel like it's a complicated game of inputs and…
lonely	1	Everything was a lie It's been two months since I found out I'm pregnant, and my boyfriend just left me. I'm pretty sure he's getting back together with his ex girlfriend. It's not confirmed but I just have a strong gut feeling about it. I feel like everything we've been through together and planned for the future has been nothing but lies. It hurts so much. All I do is hope that he's not with he…
lonely	1	Fuck this week Fuck this week so hard. I was doing well after the breakup for a while but I started slipping bad this week. It's nearly two months and I'm still suffering. Not only that but my expensive monitor crapped out on me today. And after being asleep for only 15 minutes I had a horrid fucking night terror. So here I am, fucking crying, alone, and on the other side of the country from ever…
lonely	1	Learning how to be me in a different world. For reference, 24M So, I moved across the country for work. It was a 50% pay boost and a lower cost of living. Long term gf(24 as well, together nearly 5 years) broke up with me after just a few weeks. I don't blame her. I asked a lot of her by seeing if she would even try the place out (she's never been far from home for very long). She has lots of emo…
lonely	1	Tell me about something (not someone) that excites you.
lonely	1	Why this feeling? So, today I got to show off the alpha of my last 3 months of work. The project was highly praised by peers, managers, directors, and higher. Everyone is now pushing me to go forward, giving suggestions, and telling me how my project is the future. I was sad as hell when I left work. I defaulted to my "alone thoughts" of crippling dating anxiety and my ex. I should be ecstatic th…
lonely	1	Lonely 4th It's been a rough weekend. 6 months ago I moved to where I am for my job. In doing so, I lost the girl I wanted to marry. I was never big on holidays but this hit me hard. This was my first 4th without her in 5 years and I feel awful. I could have gone out with some friends that I've made here but I just cried in the shower. I'm just having a lot of difficulty moving on and during the …
lonely	1	Making friends in your late 20s. How do? I moved away from my family, friends, and the love of my life two years ago for work. Since then, I've gone on a few dates that I didn't care to follow up on, made a handful of acquaintances, a very small number of friends, and currently having trouble going out to events because of social anxiety. I've spent most of the last year getting stronger and pari…
lonely	1	When do you move on? How do you love your own life again? How do you allow someone to fill that previously occupied void? Long story short: Ex and I dated for 5 years. I got a really good job offer that took me across the country. After saying she would visit to test the waters, she cut everything off after a month. That was over a year ago. I'm struggling with the above. I think my ex will be "t…
lonely	1	Bottled Up Recently I have felt like I have had nobody to turn to or confide in. Sure I have "friends" that I can talk to but I'm not sure they are that kind of friend that I should talk to about my emotions or feelings or whatever. When I do try I feel that they don't even want to listen so I stop myself short or something like it. I guess I just want a friend that is interested in knowing me no…
lonely	1	My first platonic relationship with a person in several months ended in less than a week. I met this girl on the internet about a week ago on this website where you talk to other people about their problems and try to empathize with them ( www.7cups.com for those of you who don't know about it). she told me something about her boyfriend being a dick to her and she wanted to add me on twitter beca…
lonely	1	I feel like almost every single thing I do for enjoyment in my life is to try to escape my feelings of isolation. Do you guys ever like to imagine not being lonely? I feel like I spend like 1/3 of my life just daydreaming that somehow someday i'll reach the end of this dark tunnel of isolation. The rest of my life is practically in every single way derivative of my loneliness in one way or anothe…
lonely	1	Nothing I have nothing in my heart to go forward. If you please would give a damn. Message me for my story.
lonely	1	Am I really alone in thinking this? Skimming through this sub has made me feel more alone than ever. As it turns out, most people who say they're "lonely" haven't actually experienced isolation. Sorry to ruffle your feathers people, but come back when nobody in the world gives a shit about you and you haven't talked to another person in months. Then we can talk about how much it sucks to be lonel…
lonely	1	I'm starting to overcome my loneliness but I have relapses. .. I grew up alone most of the time , and this phase was marked by abuse sexual and emotional. And an absent father and an over expecting mother did not help this situation. My mom managed to break off most ties with family and so on so I grew up by myself most of the time. Since she was working I spent a lot of time by myself. The only …
lonely	1	Today I made friends with a girl that used to dislike me. after basically 2-3 months of her disliking me,I went and said I had nothing against her and wanted to be friends. she agreed and we even high fived. for weeks I backed off the idea of talking w/ her,but when I did the results were good. learn to be brave and actually talk
lonely	1	Any idea how to tell to a girl who knows I like someone else that I need someone to talk to from time to time and not make it sound weird? she knows I like someone else,I know she likes someone else,we are friends for 3 years by now and I want to tell this,any suggestions are appreciated
lonely	1	Yo,yo,yo I phased out of my lonely phase since I solved my problems with all the people that disliked me that I wanted to solve the problem between,and I used to be depressed. so if anyone has steam,ya can add me. getgetget my steamid:http://steamcommunity.com/id/novascorcher. I'd help anyone,yo. deepnote:yo,yo
lonely	1	Anyone who use steam my id is novascorcher,ya can express yourselves to me,I'm kinda bored lol
lonely	1	Hey peeps If you are lonely and have steam,dingding! I'll be here for ya to listen and talk and possibly play games I dunno
lonely	1	I am willing to help any person that is feeling down,lonely,or anything else really. You wanna express yourself? something bad happened? you need someone to talk? you had some arguement with someone? Add me on steam to talk all you want. my steamid is novascorcher for anyone interested. [please dont downvote me for no reason,gåÛå±ve reason and I am fåÛå±ne]
lonely	1	Decadence I have very little friend count IRL and my steam which is the only other social media thing I use,if you wanna add my id is novascorcher,everyone is welcome,isnt flooded with 100s of friends either. and every progress I made in terms of finding online friends has just stopped. I dont know why and how it just did. to the point where the last 2 steam friends ended up removing me one day w…
lonely	1	I have no female friends,and just noticed it if any female on steam is here,my id is novascorcher pls add me,I am lonely outside of just females anyways so we could talk n share
lonely	1	After making threads so much for wanting people to add me,I want to be useful. If you have steam,you can add me from steamid/novascorcher and need people to talk or tell your stuff to,you can add me,I would love to listen.
lonely	1	Need a friend on steam who can listen to me,since I need to talk to someone,and there is no real person aside from one of my 3 steam friends,so I want another one. anyone? thanks
lonely	1	Legitimate question Ban me from this subreddit so I don't access this place and have the urge to make fun of every single person here who think stepping out of loneliness is impossible,I myself did step out of it ya ignorant fucks,YO MODS,GET ON IT BAN ME
lonely	1	What's up fukaz
lonely	1	I don't care. All of this started when my Fiance dumped me. I realize now that the relationship was going to hell a long time before I got dumped. Would have been nice if I saw the red flags along the way. But, while I was with her my daughter from a previous relationship passed away. She helped me through it. Afterwards though she started being extra selfish. Demanding that I be the perfect husb…
lonely	1	Just got out of a bad relationship, feeling lonely and not sure what to do with myself. I'm a 23 year old female in a big graduate program. I just got out of a relationship I didn't know was bad until it was too late. He was emotionally abusive and took advantage of my love. We are in the same PhD program, and we got together immediately when it started. We had spent almost every night together f…
lonely	1	A positive update! Maybe it can help you too. Hey all, Around 3 weeks ago I was in a pretty miserable place. https://www.reddit.com/r/lonely/comments/46y9vu/trapped_in_the_country_cant_drive_suck_at_small/ While I'm still in the country with my parents I had a few positive experiences since then, particularly a social one tonight that may seem small but had a big impact. I had a major breakthroug…
lonely	1	Trapped in the country, can't drive, suck at small talk and battling body-hate from childhood. Hey Reddit strangers, 23 year old guy that's lived with his retired parents his whole life as an only child. Graduated from college on the Dean's List in 2014. Looking for work with an employment councilor and have gotten some action in the last few weeks. Stuck in a rural area, 20 minutes drive from a …
lonely	1	I have and want nobody I just want someone I WANT to be with, my other half. I am alone everyday around millions and nobody wants me and the ones that do, is be settling for. I want someone that will love me that I can love too.
lonely	1	a little down/lonely I feel the need to vent my current situation at the moment which seems to go from one extreme of happiness and being busy to the other of loneliness, neediness and nothing to do. Firstly, let me tell you about me. IåäÌÝå»m a 23-year-old male, in my last few months of training to be a PE teacher (Phys Ed/Gym for any Americans). I have lived away from home for the past 3 years …
lonely	1	The backwoods boy I live on a farm in the desolate country. The closest community to me is a run-down town that no one has heard of. Nothing ever happens around here. It's the same depressing shit every day. There's barely any teenagers or people I can relate to.
lonely	1	In relationship, still lonely. I am in relationship with my bf (I am female) for nearly a year. I love him even longer than this. Whenever we are together I feel really happy... And thats the problem. We used to be a team, doing everything together. Now he got his bff back and they are the new team. Now they are doing everything together. We used to game together and cuddle in the evening watchin…
lonely	1	Generic title about being lonely I'm a 23 year old gay man from Belgium and I've been single for over two years now. Being gay and having a pretty niche taste in men I don't find many people I am attracted to, and even less people I have things in common with. I occasionally have a random "straight" guy over for some fun, but I feel so god damn lonely. Everywhere I look I see people in relationsh…
lonely	1	Have friends, in a relationship, quit my job to work on a dream project. Still feel completely alone and unhappy. I don't know what to do. I'm having trouble starting this so I'm sorry if this is a bit scatter brained. I moved to a big city around six years ago after a really bad end to a marriage and divorce. I've always suffered from depression (diagnosed with Dysthymic Depression) and I think …
lonely	1	Waking up, still feeling lonely and a bit of a personal rant Don't even know what to post as the title. But I've just been feeling lonely lately. Ive been trying to put myself out there again, but so many things keep holding me back. I just turned 22 on Thursday, and I've only been in on 3 week relationship back in grade 10. I've never had sex, and my anxiety and depression are back, since I stop…
lonely	1	24 year old with a mid-life crisis. Moved from US to UK. No friends to speak of. So, this came up with a google search. Basically just need a place to cry, lol. I've moved to an entirely different country to be with my SO, I'm originally from NY and I currently live in a tiny village in England. I've known my SO for over 10 years, and I love him but.. I don't think I can live here. This month it'…
lonely	1	Feeling deprived Every night I lay in bed and I feel this pain at the pit of my stomach, almost like I'm longing for someone. But there's no one in my life that I 'long' for. And I'm kinda shy and a workaholic so I don't get many opportunities to meet new people. Anyone know any remedies for this?
lonely	1	Going to the movies I've been to the movies only once in my life time and it was with my best friend but he moved awhile back and i havent gone ever since then (currently in college). I really want to go but I don't really know anyone who would be willing to go with me, I don't have much friends either. I'm thinking of going alone but would it be as fun as going with someone else? Also do people …
lonely	1	life doesn't get better When I was a child I was bullied. Most of my memories consists of me playing alone and wishing I had friends. I always daydreamed that "one day, when I'm grown up- it will be different. I will have friends, I will have a family, I will be loved". Well I'm grown up now. 28 years, and the truth is that life doesn't get better. I'm still alone. i spend every weekend alone in …
lonely	1	I'm tired I'll start off by saying I'm into some pretty niche things. I'm a history and film nut. I have a fondness for old WW2 planes and medieval/fantasy books. I'm more of a King Arthur and his noble Knights than a Game of Thrones guy usually. But every girl I end up talking too or getting close too, just stops talking. And I don't mean for a few days, I mean they just stop altogether. I just …
lonely	1	Should I call the suicide hotline? I'm terrible at living for myself. I don't see the point in living if you don't have some one to share everything with. I'm in a complicated relationship. She's married and still lives with him, says she wants to leave him and will soon. The other day he threw a bag of food at her face and she's pushed me away since. Haven't properly talked in over a week. I lik…
lonely	1	I feel like an alien Hey guys, I dont even know why i am texting this. Just think i needed to write it down somewhere. It is been a long time now that i realised that there is no one besides my mother who is actually understanding me. Like really understanding me. The more i feel relaxed with people the more i show of my thoughts and feelings - the more they seem to loose the ability to respond t…
lonely	1	Some positivity I guess Looking through the light and into the water the only acceptance I will ever have is the cold embrace of death when the river finally consumes me and takes everything I have ever loved. It's a good thing that list wasn't very long.
lonely	1	What a dilemma The love I have for who I am is the reason I don't have it in myself to check out,if only being a coward where in me I could give the people in my life who don't give a fuck and the rest of the world the best thing I ever could.
lonely	1	Don't really know what to say I can't help but think that all of what I have is all I will ever have. I'm stuck wondering in a place where I see objects walking around dieing to kill them self with all the horrors people think is a good time. I've never had friends and I grew up with out any real family. The broken parts of my life have made it so that I can never accept any kind of love or compa…
lonely	1	I truly hate my phone.... My cellphone just reminds me of everything that is wrong with me. I hate opening it up only to remind me that no one wants to talk to me, and I just have it to entertain myself to some extent before I realize how lonely I truly am. At this point I think I should get rid of it honestly. It no longer serves its intended purpose; to connect with other people.
lonely	1	I gave up trying to fake it I stopped faking that I was fine. That I wasn't sad or depressed. But this week I gave up due to stress at work and being in love with some one that will never have the same feelings for me. Somehow that lead to my so called , " friends" to tell me I was drag and I was annoying them. And yes they're right, but what bothers me the worst is that they made a big deal abou…
lonely	1	What can I change? So i started off with a lot of friends,and everyone seemed to like me.As the years went by people started to find me annoying and clingy,so I started getting more and more annoying.The only way people interact with me,is if I interact with them.Nobody invites me,I have to make arrangements and it seems that i'm everyones second choice.What can I do?
lonely	1	Moved to a new city; so very lonely My husband and I moved to a new city after living in Virginia for 30 years. Our entire support base (friends, family, etc) are there. We know no one in our new city. It's a city I've always wanted to live in and I love my day to day life. I find myself wishing Virginia had all the things I love about my new city just so I could be around my friends and family a…
lonely	1	You are loved It's hard to remember that when you feel all alone. Or maybe you are all alone at the moment. But no matter what, someone out there loves you. People are only human and can't always handle the faults of other humans. Those who love you truly will return given time. And if you feel hopeless comment and I will love you as a friend. One lonely person to another. å¥ÌÛ_å¥ÌÛ_
lonely	1	Gay and alone I feel like I was born to be loved for a man. I don't care about anything. Jobs, friends, family etc. All I want is to find the love of my life that is also my best friend. I'm not very sexual. I don't like hookups. I don't want lots of failed relationships I just want the one. I'm jealous of gay guys who have their loved ones. I want a boring routine with my man. Nothing would make…
lonely	1	Just want to vent my feeling right now Time is the only remedy to forget the one that you loved. Almost four months have passed, I could barely remember her face and the days we were together. Now that I looked back at her pictures, she is no longer "the one love" of my life. I'm glad that I've finally move on.
lonely	1	So.. What's your plan for Valentine's day? Just want to know how everyone is going to spend their Valentine's weekend.
lonely	1	Chronic loneliness, no motivation to make an effort with people I've just finished my first term as a junior doctor at a rural site, now back in the city at home. Parents are out, and I'm just in this huge house alone tonight. It's completely irrational though, because I actually have friends. At least, I've got a few people who I could message right now, and get a reply from eventually; I could …
lonely	1	Had a bit of a breakdown last night and I need to vent. I apologize in advance for the massive wall of text, but this is mainly a means for me to vent. ____________________________________________________ I've slipped back into what I thought was only a mild depression over the last few weeks. I've been feeling lonely and have been wishing for someone to just shoot me a text even if they were jus…
lonely	1	Heya, up to chat Hey, I'm feeling like chatting with a random stranger. No judgement, just want to hear someone out.
lonely	1	Hope? So to start out, I've always been pretty much a loner. I've never had the best of luck with women. I don't date for no reason, if I'm dating it's because I really like the person. I'd say I have high standards so it's been a rough few years. I'm 23 next month, I haven't had a girlfriend since I was 17 and even then it was more of a friends with benefits kind of thing. I had tinder on my pho…
lonely	1	why is this so hard Girl, 21. I am extroverted and making new friends most of the time comes rather easy to me. In 2014 I left my home to study the Japanese language at a language school in a beautiful city called Yokohama. I had previously been to Japan twice, both times mostly in Yokohama. One of the times being a high school exchange thing. I love Yokohama. Before I left in 2014, I did not hav…
lonely	1	From star of fandom to a loner in 3 years. Ha. You know, the fun thing is... I wrote a great wall of text, depicting my downfall. As I read it, I let it go. It was a surprising feeling. In 2016 my life keeps changing for the better. I broke free. The only thing I wish to change is my current loneliness. I don't have any friends. I'm 22, tired of talking to myself. I don't get how people interact.…
lonely	1	Fellow lonely bloke here Hello everyone I'm a lonely Australian here, just writing this because I feel like it and needed to put my thoughts into writing. I'm just without anything apart from my immediate family and a couple of friends who I dare say aren't close. I go to university and just feel like another number, another face that's part of the crowds. My only enjoyment is the gym, something …
lonely	1	Felt the need to tell some of you strangers about my situation I was bullied during elementary school. The result was crippling social anxiety that lasted up untill a year ago or so, and of course the on-and-off periods of depression that comes with it. I've worked very hard to make a change in this the past few years. Everything considered, I'm generally mentally resilient and have managed throu…
lonely	1	Just venting I'm so alone. My closest friends from highschool have moved away and I typically see them once or twice a year. Some other old friends that live in town are not really friends because we almost never socialize and when we do its because another friend from out of town has initiated the get-together. It's not their fault; they are married/in long term relationships and they have their…
lonely	1	Nobody to share my self woth woth I dunno. I feel so alone sometimes. Like i want someone to be there with me you know? I crave that physical sensation of being with someone and not being able to get close enough to them.
lonely	1	alone in the world Have you ever read a blog or a post about someone who says they 'feel' like they have no friends? I wish I felt that way because I don't have any friends. It struck me last night after my boyfriend, who I feel is drifting away from me (and he has his own problems which he is still recovering from), when he said that we can do things on our own. That's when I realized I have no …
lonely	1	Loneliness adds beauty to life. It puts a special burn on sunsets. I choose this quote because I feel it's true. Loneliness is the only thing that brings out feelings in me. Otherwise I fell dead inside. I often think about suicide, but I'm too much of a whimp to go through with it. Yesterday I stood on my balcony for who knows how long just staring at the ground. Today I got light headed out of …
lonely	1	I think I'm too picky when it comes to choosing friends? I also think my expectations may be too high. I just want a small group of friends who get me. People who share the same interests as me. People who share similar music taste, style, or humor. Hell, I'll take even one. I used to have a some friends but I cut them off because they just treated me like shit. I also had nothing in common with …
lonely	1	I like to be alone? It's March Break and I have no school for a week. I've been staying home for the past few days and I'm loving it. I feel like whenever I'm at school, that's when I feel really lonely. I have a few friends here and there but we're not close and we don't hang out or anything. But I've realized that being around others just gives me social anxiety and I'll keep over thinking abou…
lonely	1	Do people ever ask you to hang out? I'm kinda a loner in high school. I'm not quiet or shy; I still talk to people around me. However, I don't have a group of friends. Hell, I don't even have one real friend. I definitely have a lot of acquaintances and "friends" who I only ever see at school but no squad. I usually go home for lunch because I live near my school. I wasn't always a loner. I used …
lonely	1	No real friends in high school, just acquaintances Here's my situation: I have no friends. It wasn't always like this. I used to have a lot of friends in elementary and middle school. After middle school ended, my family moved to another city and I started high school there. I tried making friends but it just never happened. I would put myself out there and hang out with groups here and there. Th…
lonely	1	Learned a lesson on loneliness in high school I like being alone to reflect and charge myself from time to time but recently I've been feeling really lonely. I guess I've always felt lonely in high school but I just repressed the feelings. Now high school's almost done and I'm realizing that I really missed out by not socializing more and putting in more effort to form friendships. I kept on maki…
lonely	1	It's ok to be alone It's ok if you don't have any friends. It's ok to feel lonely. It's a natural feeling that everyone feels. Don't beat yourself up for not having tons of friends. Don't get jealous of seeing other people's friendships. Nothing is ever as it seems. And just know that you will eventually make friends. People who understand you and people you can connect with. It just takes some t…
lonely	1	A girl touched me a few days ago and I feel so pathetic because I can't stop thinking about it. I feel so pathetic. Not because of what happened or how I outwardly reacted to it, but because my mind's been on that two-second event for the past few days. This happened last Wednesday. Since then, I haven't stopped thinking about it and fantasizing about it leading somewhere (presumably to some emot…
lonely	1	A girl loaned me her sweater today and it made me extremely, unnaturally happy. [This is the same girl talked about in this post.](https://www.reddit.com/r/lonely/comments/4abum8/a_girl_touched_me_a_few_days_ago_and_i_feel_so/) Today in class, we weren't doing anything, so I decided to take this time to nap and rest. The desks in this class are wooden, square-shaped desks with chairs that are dis…
lonely	1	I can't take it anymore. I hate myself. I think that if I wasn't so deathly afraid of death, I'd give up on wasting oxygen that could go to other more worthwhile people. The past several weeks have been the most dissonant and the most horrible of my life. Time wore on and brought me along with it. With each passing day I've grown worse. I've started crying to myself more often with nothing that s…
lonely	1	Just wanted to share a song with you all. (sorry if this sort of post isn't welcome here) https://www.youtube.com/watch?v=9jg4ekLG9Zo This is the closing track of David Bowie's album "The Rise and Fall of Ziggy Stardust and the Spiders From Mars." When I first heard this song, I didn't think much of it. Then as my need for companionship, for freedom from solitude, for love grew, I found this song…
lonely	1	I am the shoulder to cry on, but I have no shoulder to cry on. I am 23, male and I have not been in a relationship for almost 6 years. I have trust issues from my last relationship of 6 years being taken advantage of and being emotionally abused by my ex. It's been hard to find someone who truly cares about me. I have befriended a lot of women, been their shoulder to cry on, but I never feel I ge…
lonely	1	I disgust myself I'm 17 I went on a camp with scouts, met a nice girl, we hung out, had things in common like being cynical, made fun of people who tried, it was lovely, she's fucking 13, the one fucking connection I've had in years and she's 13, I don't know why I even tried, anything I do is just gonna be constant fuck up, I should have just told her to fuck off, I'm fucking disgusting, I hate …
lonely	1	I am infatuated with everyone I've always been a deeply emotional person, especially when it comes to love, romance, and attraction. I grew up infatuated with characters from television, and love stories would never fail to make me swoon and ache for companionship. I feel lonely almost all of the time, due to the fact that I'm overly self-conscious and tend to avoid approaching attractive people.…
lonely	1	Feeling really empty and lonely I hoped a forum like this existed. I'm a senior in college, studying culinary arts. A couple years ago I started working in a kitchen in addition and it began to eat up all my time: weekends and nights especially. The relationship I was in became hard to maintain and it ended when I went abroad for an internship. It picked back up when I returned, but i was having …
lonely	1	Im fat and no one likes me. I'm sure people see that title and think "Someone likes you" but honestly no one does. I am 19, almost 20, and I have never have had a relationship. I have tons of friends, a mix of men and women, but I have never taken a lady to the next step for a relationship. I have had a couple one night stands but that was from drunken nights and the people did it because they we…
lonely	1	Lonely/Clingy People You're Needed I'm a 20 year old female and I haven't had any friends or a boyfriend in a while, because of this I've been feeling terribly lonely lately. I've been looking for both tirelessly but I haven't found anyone compatible. What I'm looking for is for someone to make me feel important and cared about. I like having messages waiting for me when I wake up in the morning.…
lonely	1	I drive because I'm lonely, I'm lonely because I drive I'm from Brooklyn and I drive for a living. Despite getting to meet new groups of people every day at my job, and despite living in the biggest city in the nation, I've had no luck meeting anyone. Even in college, I was pretty awful at it. I always felt like the road would be the best outlet for me, and for the past 5 years it's healed a lot …
lonely	1	I'm so tired of this feeling. I feel lonely and rejected, I try and try to meet new people online but my messages are mostly ignored. I have this feeling of loneliness and not being good enough eating away inside me. I don't want to eat even though I'm hungry, not because I'm overweight, I just feel like "why? Why bother?". All I want to do is go out and meet people but, go to a bar or a club but…
lonely	1	Every. Fucking. Weekend! It's Saturday and here I am again, in my bed, cry out of loneliness. I've tried online dating for some time now, to meet new people, guess how that has gone? Apparently I'm to fucking ugly or boring to even fucking answer! What the fuck did I do wrong in my life where a fucking "Hi" is too much of an effort to put into me? I fucking hate my life, hate how I look, hate tha…
lonely	1	I really don't want to live anymore I just want to give up, my mother has her hands full dealing with my sister and making sure she doesn't go down with depression. My best friend is out having the time of her life with a new guy. I'm stuck alone, two months till I turn 26 and I feel like the biggest loser, I'm a virgin, haven't had a girlfriend in 10 years, alone, can't talk to anyone about it, …
lonely	1	What's wrong with me? I feel fucking lone, rejected and unwanted. My best friend live far away and I rarely see her. I have a few friends that I don't really know how to spend more time/talk more with, don't know what to write in order to keep a conversation. I've tried dating sites and apps, but getting close to zero respons is working any self worth I did have. And how the hell do you start a c…
lonely	1	Meeting new people Why is it so hard to meet new people online for me? Why am I not good enough to talk to? Am I really **that** ugly? I don't like to be lonely, I just want friends
lonely	1	Lonely all of a sudden Don't know why, it has been a fine day but some time after coming home I just got sad and lonely, I feel pathetic having to look for friends instead of friends just appearing in my life as I move forward and meet people, not that I meet that many. Not sure where I'm going, I'm just lonely today. Goodnight
lonely	1	My life is utter worthless I'm lonely, depressed, and despite being in my mid twenties my face looks like a teenager with pimples that no matter how har I try turn into wounds. I fucking hate the weekend, always alone with nothing to do, it's eleven where I live and I've gone to bed, not because I have to get up in the morning but because I have absolutely nothing better to do than try to sleep t…
lonely	1	Lonely, isolated, depressed, and more. I'm using a semi-throwaway account... I'm 40/m, and I've had sporadic depression most of my life. Been close to suicide a handful of times, had 2 breakdowns which due to circumstances I had to work through (being the only employee who was doing the particular job I had - no team of other staff who could help me). Don't like talking to people, I find making f…
lonely	1	someone somewhere I have spaghetti brain right now so if this makes no since I am sorry. I'm in this strange ass place in life and in my head... Outwardly you could never guess what a mess I am inside. I make people laugh, people want me around...blah blah, blah, whatever. I play out these situations in my mind were I am kissing that girl, or shes hugging me..or something lame like that... When I…
lonely	1	I'm just so alone.... I just got out of a 5 year relationship. 2 years ago she and I moved to northern California from Arizona to be close to her family. She's really the only person I know in this town. There's the people at woek, but they are kids (I'm only 27 but they are around 18-22) and have no clue what I'm going through. So last 3 week's I got in an accident and fucked up my left hand... …
lonely	1	Help me feel less lonely please? Hi everyone, This is my first post here on reddit. I've come on here numerous times looking at the advice subreddits and such. But recently I've been feeling so alone. The only time I don't feel as lonely is when I have a boyfriend, I'm not sure how to live my life without having someone as intimate in it. I don't have a best friend, only a few close ones I see ev…
lonely	1	Feeling like I don't have control over my life. I live in a small town and ride a bus every day to college an hour away. Slowly after the second year I started feeling lonely. All my high school friends moved to different cities because of college. It's fine during the summer or winter break when they come back to the town, but other times I feel so alone. I'm surrounded by my family, yet I feel …
lonely	1	I had a dream and I kind of wish I never woke from it I'm not really that lonely most of the time. I have good friends and a family who love me so much that stopping to think about it is quite an intense experience. To be honest while I have had no success in finding a girl to spend my time with, it doesn't really seem to bother me a whole lot, it's not something that is permanently on my mind. T…
lonely	1	You ca_ÌÛ fi_ÌÛd fast åãå_åÁsual s_åµåãÌä ho___å_up at this site
lonely	1	Lonely. I've recently moved to a new country and living in a fairly isolated area. I have severe social anxiety to the point of having lived here for 6 months+ and don't know a single person. No one approaches me and I'm too scared to approach strangers. I'm happy otherwise but god damn I'm lonely. I don't want a relationship, I'm very happily attached, but I'd kill for a friend. A good, trustwor…
lonely	1	This is a very odd request... Can someone help? Okay, this is going to be very odd, and I'm sure there is someone out there that can help. I got a call today from a number I do not know. They left a voice mail, I couldn't understand the first part of what they were saying, but they did say ..... "here is my number xxx-xxx-xxxx, I need someone to talk to, I get off work in 10 minutes" or something…
lonely	1	I'm so lonely. Just got of a relationship that I used to much for the companionship. I can't stand it. This feeling of being... I just want someone. I can't seem to be good enough without them being drunk and then I am only a mistake. I hate it... the workouts the hair the man scaping the confidence build of karoke night, or whatever fuck shit I do. It's never enough.
lonely	1	Did getting a SO rid you of loneliness? Is getting a significant other the ultimate solution to lonliness?
lonely	1	Being led on was the worst thing that could happen I'm 24 years old and in my lifetime, I only managed to connect with 2 people. I realized in the aftermath that I ruined both of them. In regards to the first, I wasn't open with my feelings towards the person because I tried to be stoic and the person eventually gave up on me, by the time I was trying to be open and tell them how I felt, they los…
lonely	1	Looking for someone to vibe with to music. Anyone. Whether you believe in nihilism where life has no meaning to you, to the vast majority of other religions and philosophies, it doesn't fucking matter. If your here your probably broken, I'm broken. It's human nature to connect in some way shape or form. I'm looking to escape the perverseness of reality with someone else. Let's talk. I'm open mind…
lonely	1	I lost my best friend today I am 22. During those years I had no friends at all. Then I met someone, on reddit no less, that really clicked with me as a friend. She was in a bad place and I helped her as best I could and she is doing a lot better now. I even helped her financially a bit because we really connected on a deep level. She had many days where she was crying herself to sleep because he…
lonely	1	So lonely I google'd R/lonely? And then I stumbled onto this subreddit. Yeah, I feel quite pathetic for this (not that any of you are pathetic for posting on this sub), in a way that I have personally reached such a low that I do absolutely nothing and look up r/lonely because I'm THAT lonely. I feel bad for even writing this.. The truth is my life is overall okay, but so much time is spent doing…
lonely	1	Just sad, lonely, not much more to say.. I could go fancy, try to express my feelings with words, but I'm just.. sad. Stuck in this dark abyss, so hollow inside, so lonely. Not much more to say..
lonely	1	It gets the worst at night. When the stars seem to be most far off, when the darkness sets in, and there seems to be no light in sight, even though as the hours go by, you are nearing the come of day. I get the most lonely at night. No one to talk to really, no one to cuddle with, no one to do anything with. Just me, and the walls that surround me, enclosing me in an abyss. I just want to be love…
lonely	1	I've lost all power. I'm so lonely, that I feel completely disconnected from the very reality in which I reside in. I don't even have the power to cry, or to feel sadness. The sadness is a part of me, and I am so lonely, locked up in my own prison of a room, that I don't even care anymore. My heart is made of ice. I wish someone could help fill it with warmth..
lonely	1	The crappy moment where you realize that all the shitty stuff in life, is on you.. Hi guys, I don't really know if I want to pour my heart out, I already did so on something I posted on /r/needafriend, but I still find myself needing to let some stuff out.. so I don't know. Basically, I won't go into too much detail, except the fact I feel like I'm honestly an asshole. Like, I'm not a good guy, a…
lonely	1	Just got back from vacation, I'm jet lagged.. And loneliness is keeping me up I'm so tired, I may as well post this on /r/drunk. I feel like crap, no one cares.. Yada yada. I'm tired of being alone :(
lonely	1	A venter So. I used to have fun on a Friday or Saturday night. We would drink. Dance. And then some. It didn't matter. It was two couples having a good time. No one judged.
lonely	1	You know that night, where you just keep playing the same song on loop? This night, that song is Higher by Rihanna. So much emotion behind it. So many layers. And did you know she didn't [even write it](https://genius.com/8589711)? Bibi Bourelly wrote it. "I hope I ain't calling you tooooo late. Toooo late!" Anyways, this is to those nights where you just listen to a song and fade away.
lonely	1	Loneliness Over the last few weeks, I have been alone not to the point where I am literally alone but I have been lonely. It doesn't make it any better that I am attending high school at the moment, hearing all the conversations about people attending social events involving people getting drunk or just in general having lots of fun then there's me just me in my own world. I don't feel an overwhe…
lonely	1	Sat here alone Someone who is probably my best friend (the feeling is not the same the other way) flaked out on me tonight, so I'm sat here alone contemplating whether or not I really want to carry on with life. Been feeling really down for the past couple of months and contemplating suicide a lot. Thought I was feeling better but this really just made everything fall back to how it was. I don't …
lonely	1	It would be nice to have a close friend. I haven't had a best/close friend in over 15 years, and it really hurts that I cannot make the same connection with another human being since then. Me and my best friend fell out of contact after he and his family moved pretty far away back when I was i about 10. I am turning 25 this year. I recently found this friend on Facebook and added him, trying to r…
lonely	1	Have you ever felt a strong connection with another person? I know I haven't. I feel like an alien sometimes. Am I destined to be alone forever?
lonely	1	I have friends but still feel lonely? M/24 i have work friends and some friends I made through college, but i still feel like something is missing. Granted, I do not consider myself to be anyone's best friend, which is probably a factor in why I feel lonely... like I'm not anyone's first choice when it comes to interaction. I usually find myself initiating conversations a lot, but rarely ever get…
lonely	1	How do you cope with your Loneliness? Online gaming for me mostly. Single player can also fill the void.
lonely	1	Still unable to find a connection with anyone else, and I hate goodbyes so much that I'm afraid of even trying to connect with possible new friendships because everyone leaves in the end. I don't even know why exactly I'm writing this stuff. Maybe I'm looking for someone else right now, but I'm afraid that I'm too scared of having to say goodbye again. It's been a long time since the last one, an…
lonely	1	Long shot... there was a post on here, or one of the other lonely subreddits that was about a guy mentioning he gets attached/obsessed easily. I'm looking for it because I'm the same and wanted to talk about it
lonely	1	not getting invited and Always left out of subject Hi , a while ago my friends started go out and doing bbq without telling me also i always being left out of subject and when i say something the dont talk back, they invite my brother without inviting me they have their iwn groups on bbm whatsapp and other SM apps without me btw only i wasnt invited it happens alot and i started to hate them what…
lonely	1	Hey I'm lonely I don't like talking to people as there is nothing to say. Listening isn't bad until they expect a response. I don't like people, but I can't shake this feeling. Help me
lonely	1	There's nothing Throwaway account. So after falling into depression in the last few weeks, I've been realizing how empty I really am. I've tried talking to people online. I have difficulty meeting new people in person. I tried kikpals, but it got me women who basically wanted to do cfnm pic stuff, or didn't ask me anything about myself, or who I had GREAT conversations with...and then they just d…
lonely	1	Forever alone (no meme plz)
lonely	1	I don't even know if this is the right place to post. So, sorry ahead of time. I'm kind of out of places to go or even to turn to. I have good friends but honestly I'm so put out of place and I feel like I don't belong anywhere. I feel like I have no where to say whats on my mind or even what I am feeling. Every time I go to my someone, even my parents I feel like I'm a complete bother and impedi…
lonely	1	its like i cant seem to utter a word to the opposite sex when in public almost everytime i go out (by myself **obviously** i dont have any friends) either to the mall,sightseeing or just riding the bus. i see a cute girl by herself, usually they give me that "come talk to me" look. but for some fucking reason my introversion doesnt allow me to walk up to them and say a simple "hi". this happened …
lonely	1	spent valentines day alone yet again not something ive celebrated and/or taking a part of. just a thought that popped in head. always been single and alone during that time of the year.
lonely	1	5 year spending NYE alone not into it the celebration and stuff. just wish i had someone here to talk
lonely	1	i wish i had someone to talk to, like really deep face to face conversation on the daily. ive been alone living in New England for three years now after moving from Miami, FL. i dont have any friends, all i do is work, come home and smoke weed. and do other rec. drugs occasionally. i try to be social but im an introvert. Its hard for me to engage people in conversations. so yeah. its hard. around…
lonely	1	I Fell Again I fell for a guy again, like an idiot. We talked a bunch and really liked each other. We spent a weekend together and it was so much fun. Then after he told me he still wanted to be with me, even though it was long distance. He wanted us to be a thing until I moved to where he lived in a few months. Then he stopped talking to me. He told me he was busy with school and friends. I told…
lonely	1	Am I some sort of self-pity whore? Sometimes when I feel down and can't sleep, I like to come here and relate to posts until I feel a deep, tingling ache in my chest. I like how it feels, because it's different from the neutral indifference I feel all the time. Maybe it's because I like the pain. Maybe I just want to feel bad for myself. I dunno. I guess I just wanted to talk about it.
lonely	1	Prom night! I've been telling myself that I don't mind being at home alone, but I'm not too sure how much longer I can believe that.
lonely	1	I don't feel like a person I'm an average looking guy in college, and it's like I'm a ghost. I can go through a day of classes without so much as saying two sentences, and I'm not even exaggerating. Nobody wants to talk to me. Nobody wants to look at me. I can't name a time where someone has even smiled at me. I'm just so bad at starting conversations, so people think I'm unfriendly, I bet. I can…
lonely	1	Crushing loneliness, really just need people to talk to I only have one friend in my life and though he's a good one, he doesn't understand most of the things that I think about it wanna talk about. I feel a crushing loneliness every time I'm alone. I am 18 years old, a straight male and I really just need someone to talk to. It can be about absolutely anything, I just need to interact with anoth…
lonely	1	This is the story of a boy who never gets the girl....this is my story This is the story of me and my cousin. You may judge all you wish. For the sake of privacy, I shall refer to her as jasmine. Me and jasmine where kids when we first meet. I don't remember exactly the age, but it must have been when I was 4-6. We where best friend right of the bat. At the time, my English was not the greatest (…
lonely	1	Looking for a friend Looking for someone to talk to. I feel really alone lately. Currently in my senior year of college and working full time, starting to feel depressed and lost about things. Hardly see my boyfriend, as he started a new job and is rarely home longer than a day. The emptiness is really starting to bother me. Looking for someone to talk to.
lonely	1	I'm a ghost. I feel like I'm haunting my own life. I can't make a connection with anybody. I try and open myself up to people I think might return the feeling, but nothing. I'm so alone. I'll never be loved.
lonely	1	Just want people in my life My boyfriend dumped me and I don't have any friends and my only family is my brother. The rest are abusive addicts I've had to remove from my life. I'm really close with my brother so I'm glad for that, but we live on opposite sides of the globe so it's tough you know? I'm 31 and I just never had a chance to really become close to many people, it's really frustrating a…
lonely	1	I some times hate my parents for bringing me up where I live I live in a crappy rural area. Our house is in the middle of the damn woods which wouldn't bother me if there was an actual city nearby. Instead its a rotting little town filled with trashy people. The two big places for young people to hang out are a Wal-Mart parking lot and a dying mall. My parents gripe at me constantly for never goi…
lonely	1	Does anyone else automatically assume every attractive girl you see it taken? Every time I see a girl I like I just assume she's taken. Even if she wasn't I know she could do better than me anyway.
lonely	1	I have no social life. I have no social life. My closest relationships are with my parents, and even with them I'm fairly distant. The most I have at school are a half-a-handful of acquaintances who say little to me beyond "Hello." and "What's the answer to number 3?" I try talking to people my age. We never seem to like the same things. I'm always too boring for them. When in a group of people, …
lonely	1	People Whom I Value Are Slowly Disappearing After looking back, I have realized that despite being a very sensitive and emotional person, I was able to keep myself grounded by communicating with the people around me. Now that my close friends are beginning to distance from my reach, there is barely anybody that I could be fully myself with, and it's ripping my heart apart until it'll be just an e…
lonely	1	I never felt connected to anyone; I've always felt alone even when surrounded with people. Hello, I've had psychological evaluations done, and I don't suffer from any mental disorder as much as I know. It seems like I was just born and raised to have a specific set of characteristics that appears to be weird. I don't think of myself as someone amazing or superior though. I actually wish I was mor…
lonely	1	Lonely at University I posted this to /r/offmychest but it's quite a busy subreddit. I hope you guys won't mind my ramblings. I went off to university last September. I was nervous of course, especially since I'm shy and not very outgoing. But I thought I might at least make a few friends. ...Obviously since I'm posting here I didn't. I joined a load of societies and went to events and everything…
lonely	1	I (21/f) cannot make a single genuine friend. Very lonely times. I believe myself to be a good person. I have a partner who seems to think the world of me. But no one wants to be friends with me. At all. And every time I do get a friend they use me for something or other and I end up hurt and alone once again. I'm completely stuck. every friend I've ever had over the years has just used me and di…
lonely	1	Hello guys :)
lonely	1	You guessed it, im miserable Man, I feel so lonely, dont get me wrong, i do have a bunch of friends, but no one of them gets what i am going through, i have strong anxiety and my family situation is a mess, i can barely function, and i just want to feel loved i guess. I just want a hug, that's all
lonely	1	I'm in love with someone I can't be with. I'm in the Air Force, she's in the Army. We grew up together and ever since High School I've had a little crush on her. She's stationed in Belgium, and I'm stationed in California. She went on leave to meet up with 2 of our friends in Tennessee to take a road trip out to Disneyland and then spend the weekend with me. This girl is dating a guy she works wi…
lonely	1	Why does everyone leave without saying anything? Basically what always happens to me is I'll meet somebody and it'll be all nice and everything for like 2 days and then all of a sudden they disappear. I don't know if it's because I like talking to people so I reply quickly to them so I seem really clingy or if it's something more along the lines of they didn't wanna talk in the first place but pi…
lonely	1	super bowl loneliness is anyone else here watching the super bowl with friends/family, but feels bored and/or lonely as hell?
lonely	1	Too many couples everywhere Today, I was feeling especially lonely, so I decided to try to go out to see if it would cheer me up. I went to a cat cafe, where basically its a cafe with a lot of couches and cat trees while rescue cats walk around and get petted. Sounds great for someone feeling lonely right? Wrong. It was filled with either couples or children, all of them hogged the cats (although…
lonely	1	All this sadness and loneliness is going to suffocate me I don't really know what to type. But I'm a guy and a junior in high school and I just really don't have anybody who's there and who I know actually cares. Ever since October I've just been lonely. I haven't gone out except for school and I've gained a lot of weight and it's all just been horrible. I really don't have many friends just a fe…
lonely	1	What does Reddit do when they feel lonely? Feeling pretty damn lonely guys. 20y/o M all I do is go to school and work because ever since I graduated high school all my "friends" disappeared to live their own lives. Only two people I still talk to are 2 stoner idiots that think more of themselves than what they really are. So I avoid being with them so long because all they ever want to do is get …
lonely	1	My sadness is turning into comical frustration Ok so it's not today comical. I don't know what else to do at this point but laugh. I wake up laughing about it. Why, why, why can I not just be with someone. Anyone... For godsakes!!!!!! So tired of being alone!!!................Its been so long now... like years..........I'm not ugly. I'm plenty successful. There's just something with my personalit…
lonely	1	Lonely because of Psoriasis! I'm a 24 year old man from the UK, looking for a woman in the same position . . . I have other posts on other profiles I can link you to if you care to send me a message. Hope to hear from you!
lonely	1	I'm the crutch! Admission brought upon by sleep deprivation, but I realise now why all my friends leave me, because when they fall down, I'm the tool they use to get back to normal, then throw into the attic and forget about until the next time they fall down. That's why nobody bothers to actually talk to me unless they need something, I'm expendable and temporary. The worst part is that I not on…
lonely	1	I hate being alone So I figured I'd use this place to vent a bit since I'm not able to in person. I've been stuck in the military for years now and I've been to some great places and some shitty ass ones, and what mattered most were the people I was with. I met such amazing people in some crazy places which made me enjoy my military experience. But now I was sent to the middle of nowhere in some …
lonely	1	I feel the craziness coming on I have had numerous psychotic episodes, but this has all been in my car. I have to claw my way out. I'm reading that there is other people that feel like me. There is no solid answer. My sanity is sweeping away as I notice through illusions and traps. My interpretation of this is that life sucks. Oh, how I wish I could grab onto a belief. What makes me truly sad is …
lonely	1	Concerned about the future I found out a coworker-friend of mine was axed today (it's been in the wind for ages). So I guess I'll never see him again--no goodbyes. He was one of only a couple "friends" I have (excluding a couple of people I eat with once a week, if they're around). The other's online, and we don't know each other's real names even though we've been friends for several years. I've…
lonely	1	WARNING!! On this site all the people want sex!
lonely	1	I'm just feeling so fucking alone I don't know what to do... I have like... 3 friends with whom I talk like once a week if I'm lucky and I don't know how to say anything of what I'm feeling to them. And I have a boyfriend and I don't even now if we are good or not right now. I tried to kill myself last year, at ends on November... and while I was at the clinic so many people went to see me and sa…
lonely	1	Here I am again. You can look at my post history from December on about the breakup if you want. I guess the insight helps. Two weeks ago she told me that she is "trying to move on." why say "try" in that sentence? Do you not want to? I asked for some kind of closure because all her breakup reasons don't make sense. "I don't think you need to know why." I finally mustered to courage to tell her t…
lonely	1	Even after a good day today, I feel so alone. Anyone out there? See history for backstory. The only woman I truly gave my everything for broke it off. We're slowly working on seeing each other again because we agreed to go and enjoy the city together on Monday. This is good news! But why today, do I feel so lonely and lost to where I found this sub to try and talk with anybody? Even my puppies ar…
lonely	1	Lonely from love Just realizing that the last person who I loved fell out of love with me long before I broke up with him. Just sucks knowing we will never be together. We just weren't meant to be together...
lonely	1	Everybody Hurts by R.E.M. Feel like it belongs here
lonely	1	Don't judge a book by it's cover Hi. I'm a 28 year old female with not one friend. I assure you im not a crazy person or serial killer lol. I live in Brooklyn,NY. I have a boyfriend that lives in Long Island.When we met almost a year ago I was a smoker and still am. All of a sudden this is a big issue for him and he has stopped talking to me as much as we did. He says it's cause he cares and does…
lonely	1	How lonely are you? Loneliness is supposedly very common in our society, but the feeling is obviously unique to individual. I myself feel like I live it my whole life. I have friends and colleagues I see often, even everyday. But that doesn't mean they know me, nor that they want to know me. I feel like i'm living in a bubble, where everyone can see me, but no one knows me. I have come to peace w…
lonely	1	Lost Patience, or Thoughts on a Missing Friend on Their Birthday I had this friend in High School named Patience. We met during a chemistry class when I complimented someone's knee-high Chuck Taylors that had a hand drawn picture of a Mudkip on them. Throughout the years, we were there for each other. I had a rough freshman year with the death of a friend of mine, they had an epic fuckton of prob…
lonely	1	What Did I Do To You? I keep feeling like I drove one of my closest friends away. I didn't mean to, it just happened. Her and I were almost inseparable during school, and then she moved across the damn world. She's an Air Force wife, you see. We talked over the Internet for a while, and then, without warning, she just stopped talking to me. No reason, she just stopped. She was one of the few peop…
lonely	1	I'm feeling lonely and just wanted to tell my story. Well... I'm not even sure why I'm here doing this. Maybe I'm just depressed or something, thinking that telling this things to someone may make me feel better. I'm 17 years old and I never had a girlfriend, not even close. Last year I met a girl and for reasons I still don't understand decided I liked her and wanted to, at least, be her friend.…
lonely	1	A habit I'm too tired to break. So, just found this sub and I've been moved by reading some of your posts. I thought maybe I'd try posting, myself. Apologies if I'm doing this wrong. Like many of you, I'm surrounded by people, married, two kids. But as an introvert, I have so much trouble really feeling connected to the world around me. I can't help but maintain a comfortable distance with my fam…
lonely	1	Lonely as the moon :,( Does anyone else feel like they enjoy loneliness too much? I love being left alone most of the time but when I actually want someone, there is no one there because "fuck me" but i dunno. I'm just lonely.
lonely	1	Ever feel like you're not good enough for your friends? Whenever I ask a friend if they want to hang out, they say no because other mutual friends won't be there. I've actually had one person tell me I wasn't fun to hang out with without my best buddy. How do you get over things like that? How do you handle being the friend nobody wants to hand out with?
lonely	1	Things are starting to become repetitive and a serious grind. How can I break out of this funk? I used to be able to cope with the loneliness by making watching some stuff or school. Now I'm currently unemployed (I will be sending out job applications soon) and the loneliness is really starting to become a grind. The days are repetitive and it's starting to break me down a little bit. I try to st…
lonely	1	Coping by laughing at how absurd/sad my life is. Usually I feel sad when I think about my social life. My lack of friends. One of my only "friends" just totally ignored me and I don't think they care at all. But tonight, I just started to laugh about it all. Maybe it's just a better way to cope. It's just hilarious. I have a ton of difficulty talking to people, connecting with people. I can't see…
lonely	1	Losing a bit of juice/mojo I am starting to lose a bit of my juice/mojo. I have made some progress in other aspects of my life, but the last few months I have really struggled to cope with the repetition of my life. I try to leave the house everyday, but I have fallen into a bad bad mental funk. Taking the same bus, going to the same library, it is really starting to become draining. I think I ne…
lonely	1	I put up these emotional walls to shield myself from pain, but the loneliness is also extremely painful. I realized I put all these emotional walls. To hide my shame from people. To avoid people's judgments. To avoid being hurt. But the truth is, we all know this, these emotional walls isolate us and cause us significant pain anyway. Being alone is painful. Sometimes the loneliness can be suffoca…
lonely	1	Chicken or the egg? Self improvement or finding friends? Curious what everyone's thoughts are on this topic: self improvement and finding friends or just being in a positive social environment in general. I view this as a "chicken or the egg" scenario to some degree. What do you think? There is no doubt that being in a good environment or being lucky enough to have one or two supportive friends c…
lonely	1	Huffington Post article "Is Your Life Plagued by Loneliness? Tips to Overcome It" I just read this article: http://www.huffingtonpost.com/ross-a-rosenberg/loneliness_b_4648417.html. It was written by a psychotherapist. You know, a lot of the article rang true with me. &gt; "Lonely people inadvertently put themselves in a catch-22 situation: Social opportunities seem like a heavy burden fraught wi…
lonely	1	I try not to mope and whine much, but... throwaway because people know my regular uname and I don't want them to see. let me lay it out. we all know what day is coming up. That's bad enough. Just yesterday my ex from almost half a lifetime ago (like &gt;16 yrs) friended me on facebook. She's as far as I know been happily married since a few years after I last saw her. With apparently like 3 kids.…
lonely	1	Every night I feel like I'm falling endlessly with nothing to grab on to I hate night time. I don't know why it makes me feel so alone. Isn't that fun? I try to make friends. It's going very slowly. Nothing seems to stop that nighttime hollow loneliness though.
lonely	1	I'm scared that I'll keep being cold and distant I'm in college and don't have many friends. I've recently started dating this guy who was one of my friends, but it's been very casual and it makes me kind of sad that I can't seem to be very nice or affectionate. He is really nice, but not all that affectionate either I guess. Other than him and my roommates, I only have a couple of other friends.…
lonely	1	I've started writing a "How I am feeling" diary I'm just another lonely guy here. Problem is I'm introvert, so I feel very hard to try to make new friends. Also, I don't like telling my sad stories to people I'm not very comfortable with. So I don't have anyone to talk to and I'm not doing anything to find someone either right now. Anyway, I started writing this, few days ago. It's not like a usu…
lonely	1	My only friend is my best friend, who is a woman, that is a serial dater. We went on a few dates when we first met, being the lonely sap I am I was head over heels for her. She decided she wasn't looking to date. I finally got over that heart ache all the while hanging out with her pretty regularly. Fast forward two years, I was working on the road with no time to make any friends, certainly no t…
lonely	1	Moving is kinda tough... I just moved from my appartment in my hometown where my entire network is and was. Now im living alone in a cabin, on a small island in the middle of the baltic sea. I love going to work dont get me wrong. Its the freaking past-time i can't stand. I just keep going day in and day out in an endless loop of workout, job, dinner, laundry and hygiene. I have noone to talk to …
lonely	1	Anybody here only lonely when they are in love? 9 times out of 10 I'm totally fine coming home from work and being by myself for the rest of the night.
lonely	1	Getting tired of everything, don't see the point or a light at the end of the tunnel Ever since I was in high school I felt like I didn't fit in the way other people do. I was always the outsider that kept to himself. But it was ok back then because I thought it was pretty much normal, I was a foreigner, I was new, I was awkward, It happens. I thought over time it will go away. Well now a decade …
lonely	1	Please tell me that there are ways out of desolate loneliness I lost my other half. She is alive and happy without me. The only remote happiness I have is that at least she can be happy. Tell me that my pain will end soon. Every moment feels like a dull knife surgically implanted into my chest while I was asleep , and every time I move everything just hurts unbearably. I wish for a release from t…
lonely	1	Tonight's gonna be rough. I finished up the last thing I had to do today. And in that moment i was alone with my thoughts, my entire resolve collapsed. I was doing so well today too. Then, like someone flipped a switch, I'm lost. And that's what it feels like to me. Like being lost; afraid and angry. It sets in that I'm always going to be alone. And that it's all my fault that I'm this way. And i…
lonely	1	Just want someone who actually enjoys and cares about my presence. I am a 19 year old student. I do sports on a really high level and have some friends. The problem is, I feel like I'm just there. Like they don't need me, and even sometimes do 't want me. I almost feel like they only talk to me, to make me not feel bad. I go to school, where I do great, but I have less classes than my peers, beca…
lonely	1	22m hating the suburbs After two and a half years at a four year university I moved back home. I took some classes at a community college and failed. I then sought counseling and have been on anti-depressents for five months. Now that I'm doing much better I'm realizing that I hate living with my mom. Let me preffis this with the fact that I'm also blind. The area where I live is mostly middle ag…
lonely	1	I made an app to battle modern world loneliness. The more time you spend on facebook, the more money facebook makes. The more money facebook makes, the more they can keep you on facebook. This sucks for not feeling lonely, so I made an app. It probably won't make a dent, but what do you think? [Here's an official intro.](https://medium.com/@WillChillingIt/the-art-of-chilling-7a777a7fc722#.5j7bdnm…
lonely	1	Nightmares brought up some sad memories for me last night, today I feel like crap I'm 26 and I have only 2-3 people I would ever consider my friends. We live together, we just hang out and game together since college. I'm sure they'd listen if I talked, but right now I just need to get this out of my head. 95% of the time I'm a happy and energetic kinda guy who treats the world as a glass complet…
lonely	1	Just realized So about a week ago it kind of dawned on me after work. I don't actually have a life. By that I mean I don't have any friends, no relation ships, not even the proper job I went to college for since I can't gain the experience everyone wants an employee to have when entering the field. It's an extremely depressing feeling to realize at the age of 29(male) that there really isn't anyo…
lonely	1	I've never felt so alone in my life. All I do is cry, eat, and stare at the ceiling. I leave the house twice a week for a 2 hour class and that's it. Not even my family has noticed. What the hell is wrong with me?
lonely	1	Since I Have Nobody To Say This To Women are my one true weakness. Ha-ha. My kryptonite. What would normally be a granite wall, could be pushed over by a light breeze when it involves a woman. I love everything about them from the macro to the minute details. I could go into great detail with a long list but instead I'm just going say women are god damn beautiful creatures and I don't care what a…
lonely	1	Just quit my job! Anyone want to talk? I quit my job today because I have a new one lined up in a week. Unfortunately my girlfriend is at work all day and during my new job I will be alone most of the time. I've always generally been a lonely person and have never had many friends; I'd really like some people to talk with on daily basis. I'm 20, from the mid-western United States, I love anything…
lonely	1	Lonely here too i am 25 years old, pretty much no friends and all my days im by self. chat or PM me if u wanna talk, i pretty much want someone to talk on daily basis. thanks!
lonely	1	Anxiety Eczema in full flow. I'm a teacher currently on half term, and I've had an awesome trip with my rents to Sweden planned for the break since late summer. My grandad, who's been ill for a while, started to decline since just before christmas- he's been up and down with various different infections/viruses, but nothing he's not beaten off. He's a strong guy, and doesn't give up so easily, la…
lonely	1	Lonely abroad Hey guys, I'm studying abroad now. The program is 3 weeks in and I'm feeling like nobody is connecting with me. People are friendly but not that familiar, you know? I feel like everyone has a "best friend" within the group but me. I was the last person asked to room together, for instance. I don't know what it is, if I've done something or I'm just inherently unlike able, but it's s…
lonely	1	Some things i do to feel better Proactively doing things to make yourself feel better is underrated. Simple, wholesome things to heal heartache can be much more effective than you think. I am 22 years old and here are some things i do when I feel sad or hurt about something in my life or when something is missing in my life, I hope they help you too. Happy Valentines:( * Make a cup of hot tea * T…
lonely	1	An interesting article about meeting women that spoke to me It was an interesting article with some unconventional advice, but it feels like this was exactly what i needed. I hope it helps whoever reads this too. https://www.dialteg.com/experts/david-wygant/why-dating-feel-like-work-meeting-women-fun/
lonely	1	A self help channel that might help you There is a guy on youtube, pretty small time, that creates self help videos aimed at motivating people out there with unhappy lives. His videos have helped me tremendously and given me very much wisdom into what are my flaws and why my life is so lonely. He has a superhero theme, that surprisingly isn't done in a lame way. https://www.youtube.com/watch?v=Mz…
lonely	1	Live alone and starting to feel empty I'm 25, live in Wales and living alone in my own flat, working full time and studying afterward, is making me feel melancholy. I'm not mixing with many people and, on the occasion, I see the same 2 people on the weekend. Otherwise, I'm cut off. It's new to me and, after a split about a month ago I just miss companionship. I've tried only dating but that's bey…
lonely	1	Lonely Drunken Valentine's Q and A Thought, screw it. I'll open up a random thread to get us all asking and answering utterly vague and general questions. In going to be hitting the sauce because I'm sat in my flat alone. Again. And it stinks. Let's go! Time to crack open the Rum. [Jumped over to here now.](https://www.reddit.com/r/AskReddit/comments/455w3l/singles_valentines_day_megathread_2016/)
lonely	1	Need to get it out It sucks being alone. I miss feeling like someone wants me, they miss me being home, miss seeing each other. I miss just being able to touch someone in a more meaningful way. And it sucks being divorced, cause I feel like it was partially my fault (which it had to have been, it takes 2 to tango). I hate that I miss her and at the same time want nothing to do with her. I'm mostl…
lonely	1	Need to vent more than anything else My divorce got finalized last June. We've been separated since June of 2014. She left and came back a total of 3 times, and the last time was the last straw for me. I feel like I've been alone most of my life. Every time I get a close friend or any significant relationship, something happens and it ends up deteriorating for some reason or another. I'm a 23 yea…
lonely	1	I just need to say all of this I miss her, life feels empty, I miss how she was, her smile and That smell she always left in my house, how she would see me with that expression in her face like she was saying everything is going to be OK. Now all feels so empty, conversations with other people are just meaningless, I can't find a motivation but I'm trying to keep going but I don't see the point. …
lonely	1	Got ghosted by girl day after sex I've had a rough year. I dealt with a temporary STD and spent a long, long time clearing it. It was crazy I even got one in the first place because I have not had sex with that many women by most people's standards. A month or two ago, I felt safe to start putting myself out there again. I met a girl on a dating app a week and a half ago and we met up for a coupl…
lonely	1	Going out alone, need help I am going out tonight; to make some friends and hopefully a nice girl. I haven't been out for 3 years now (I am in my twenties), does anyone have some tips?
lonely	1	Thought This reddit page wasn't relevant for me anymore, I was wrong. God it sucks
lonely	1	My method to deal with lonelyness I never had any friends. I am always on my own. Yes, I had some people who I talk to at school but never spoke to them after school. Since I an older I go on a vacation alone and people often ask why and I explain it brief. My method is; how I look at the world, I enjoy the little things and I always try to be productive. For example I met a few people today at t…
lonely	1	Happy new years for all the lonely hearts, I wish you the best of 2016
lonely	1	The "happy" holidays I am lonely, I have no friends, no girlfriend and two brothers to whom I rarely speak. One brother lives somewhere in Scandinavia and the other is a happy Disney character person who listens to K-pop. So I just have my parents (i am 19 by-the-way). I don't care that I don't have friends as long as I don't feel lonely. However the holiday season is always the worst. Firstly ev…
lonely	1	34, separated, lonely Here goes. I am a 34 year old man who is separated two years after 10 years of marriage, with two boys, (5 and 6), who I get to see on the weekends. I have a job that I love at a place I love, that really does not pay the bills, and barely covers the cheap rent for a room in a house with a group of college kids(not the party situation that may imply) This is a problem becaus…
lonely	1	Co-worker makes me feel horrible I travel for work. My coworker travels with me. We're in a different state. We've been sharing a hotel room for months. I've been completely single for 4 years and he's married. Every night he talks to his wife on speaker phone. Often the conversation drifts to sex. We've known each other for years so it's not weird, but I feel like he's just throwing it in my fac…
lonely	1	Confused by the FOB rebound Last year of high school, recently broke off a thing I had going for a little over a year.... came to my senses that this guy was a waste of time. Well, last night was the end of the rebound after that guy, and I'm feeling pretty lonely.... I usually do not feel lonely, bit tonight I'm feeling as lonely as ever. So I met my fobby Korean rebound in november. I have a th…
lonely	1	Not alone, just lonely Hey everyone, Best way to describe my situation is that I am not alone but I am lonely. I have a girlfriend [hopefully soon to be fiancÌÎå©] but just have lost touch with my friends. When we talk about our future together, I hear about her plans for the wedding and her bridesmaids but I have no one to be my groomsmen. I don't make friends easily. I guess I could describe my…
lonely	1	things never seem to get better Currently I am at a point in my life I have been before... I have a very small group of friends and as much as i like them as human beeings, i have to admit that these old friendships are not really based on shared interests but rather on "we haave known each other since forever". I have lost (rather been cheated on and left by) my now ex Girlfriend and with this b…
lonely	1	Chat to get past the loneliness? Would anyone wanna just help each other through the loneliness? I'm more than happy to share my kik with people.
lonely	1	Lonely but not I'm the hardcore type ok? Well, hardcore but not. It's so complicated. I hate when a man opens the door for me but love cuddling. I've been single since 4 years ago and sometimes love it, sometimes not. I'm very busy but then comes the terrific and scary "nightime" when I just want to have someone. Why is it so hard to find a dude? Where all of them have gone? I hate parties. Not m…
lonely	1	Just need someone to pour my heart out to Please PM me if you'd be kind enough to listen to me rant and maybe provide some feedback
lonely	1	Any lonely souls wanting to chat? PM me
lonely	1	I always feel like no one wants to be around me. :c I guess i'll start this off by saying I am a 21 year old female living with my mom and a roomate/friend who I met online many years ago. A few times hes brought people over and he tries to have me socialize with them because he knows I live an isolated life. But it makes me feel alot worse. For example,tonight he brought over someone who I had m…
lonely	1	May I invite you to /r/sadrants? If you just want to vent about something in your life that makes you miserable, head on over to /r/sadrants.
lonely	1	This is the worst time of year for me Kissless virgin, 19M, have no one who likes me, I'm not close with family. I raise a glass (or, more accurately, several bottles) to those of you with loved ones in your lives. Never forget how lucky you are. Happy Holidays. Edit: If anyone wants to talk, PM me. I've got nowhere to be.
lonely	1	Surrounded by people I cant be close to I'm at such a weird place in my life right now. I have close friends, I have a girlfriend, and I am a sociable person. But lately I have been incredibly, insanely lonely. My GF is in another country for a job (coming back in 6months, been away for 6) and since she left, i thought I met someone I thought I loved. It turns out she has some mental problems (bo…
lonely	1	Just feeling alone After going to college and leaving gaming behind, I never felt lonely like this before. Just suddenly it is not easy to contact my old friends (I am currently living in another country so does my friends). I do make quite a few friends here but it is just not easy to meet them. Some acquaintances are pretty bad influence (drinking and drugs) so I am not really close with them e…
lonely	1	I can't make friends Im struggling a lot lately with friends. Im usually not shy or self conscious but lately I struggle to leave the house. People rarely invite me anywhere and I'm overlooked easily. Its gotten to the point where I am genuinely so flattered if someone wants to converse with me, which isn't often. Im feeling really sad and lonely. Does anyone know how to solve this ?
lonely	1	Housebound agoraphobia. I'm on day 53 since the last time I left my house and I'm feeling especially lonely on this quiet Saturday night, even more so than usual in my already lonely life. I hate being so down in the dumps like right now. Normally I can play video games and try to keep my mind off the fact that I'm trapped inside, though I'm still constantly fighting such crippling anxiety and pa…
lonely	1	Surrounded All I ever have around me is multiples.
lonely	1	Monotonic Life Past few days I was extremely busy at work, so busy that it's either work, or sleep. It was exciting, haven't had time to think of other things. After finishing work successfully, I just couldn't feel happy, it's again a void. This cycle has been going for few years now. And there is not always so much of busyness to keep me going like this all the time. And even if there was, I do…
lonely	1	[RANT] Extremely Unhappy Day Today was a crazy day, starting with taking off from home, because of some unexpected guests, who have questions for which I could only say mu. I wasted ~7 hours of my life, in a shopping mall. First few hours were spent in reading, and treating myself to food, while rest of the time, was spent watching other people. I can't blame anyone but myself for being in this s…
lonely	1	[RANT] Maybe dreaming was not such a great idea... I am a 30 years old guy, who is lonely for more than a decade now. After school got over (~14 years ago), I never had any friends with whom I could just talk about anything. I was always very shy, and this lack of friends growing up made me even more shy. The feeling of what others would think, if they realize how novice I am, made me shut myself…
lonely	1	I guess I need to accept it :/ I'm not good enough for a relationship that's worthwhile. And I'm probably never getting married. Things below are what I've not and will not experience or reasons why it won't happen. Every guy has either cheated on me or left me for someone they thought was better. I've been told my only use is for sex, I'm not worth the effort to love. Never received flowers, exc…
lonely	1	Ultimate lonely Married for over 40 years had 4 kids still lonely as a rock. Just now starting to realize it. It is sinking in but slooowley!
lonely	1	Friends make me feel more alone I have a medium group of about 15 people that I hang out with at University, but obviously within that group there are some who are closer to each other and hang around more. It feels awful having friends but not feeling like I've suffered depression for around 2 years, but I feel like I can't talk to my friends, as I don't really have the kind of really close frie…
lonely	1	nobody contacts me and it's a right shitty feeling It seems like, with every friendship I make I'm always the one trying to keep it a float. If I don't text anyone or if I just leave people be, nobody will try to keep in touch with me. I feels terrible thinking you're not worth enough of anyone's time just to send a simple text to. There's also the fact that any plans, I will inevitably be the on…
lonely	1	I want so badly for someone to be my friend and its pathetic... I don't come across as pathetic or at least I try really hard not to and play it cool. But I'm so desperate to find people to befriend and be around and I cannot connect with anyone and feel shoved aside as not a top tier friend choice or something idek. I just wish anyone found me cool enough to befriend. I feel sick in my stomach f…
lonely	1	What do lonely people look for, to change? I'm not single, nor do I have a lack of friends. There have been times in my life where I have felt a deep loneliness, as if I was not meant to be so secluded. I have learned to cope with and overcome this feeling by "getting my life back on track", which in turn leads to surrounding myself with peers, within my line of interest. (I try to engage in a he…
lonely	1	This shitty thing happened I (F) have had a long complicated friendship with a guy I met in high school for about 7 years. I'm talking about falling asleep on Skype every night to texting each other in the morning and every second in between best friends. It's been pretty romantically complicated, but we never quite pulled the trigger despite talking about it extensively. Eventually he pushed me …
lonely	1	I saw you browsing this This is a throwaway account. I don't want to post on my actually account for my own sake.
lonely	1	Sup
lonely	1	Who wants to be my online friend? We can skype, talk to each other! Hello. I am lonely and I am trying to figure things out in my life.
lonely	1	Please, everyone go check this out. Helped me a lot with my social skills. Still working on them. Probably your main cause of loneliness. Get out there and meet people. We're social creatures. Feeling like a victim is not going to help.
lonely	1	Working on a film to express my loneliness. Hopefully you guys like it! Attracting a girl is not the same as keeping her close to you. I only wish someone taught me the latter. When you meet someone out, you don't need to reveal yourself nor really show your true personality. You can just pretend you're happy and having fun, just dancing and chatting around. Someone with a mask meets someone with…
lonely	1	How to let go of loneliness? I think I might have found an answer... Hey guys, I think I've found a way to cure our loneliness. And I think it's to let go of it. Release it. Stop resisting being alone, and being fine with being alone. I made a video about it to help us out. What do you guys think? thank you! https://www.youtube.com/watch?v=sV92F2P5gEI
lonely	1	Truly is sad It's not that fact that I'm 23 years old and I'm in love with a girl that I can't have that's destroying me. It's the fact that I've been chasing after her for 6 years now. I've known this girl since high school and I am undeniably head over heels for her. I've tried to fill the void and date other women but they genuinely do not compare. It's her drive, her intelligence, her fucked …
lonely	1	Dog trouble I had to take my dog in to be put down yesterday. It hurts, and I hated doing it, but now I feel empty inside. I regret not giving him as much attention as I could. I regret not being able to help him near the end. He could barely stand, barely hold his head up when someone came to the door. We brought him in, wrapped up in his favorite blanket and on his favorite dog bed (he was sort…
lonely	1	Whats wrong with me? I feel like I'm going through some sort of crisis... I've never had problems with being alone before, sometimes i love just sitting in front of my PC playing a game, or painting in Photoshop.. But i don't know anymore even when I'm among my friends i still feel so lonely its a terrible feeling, Ive never had a girl come up to me and tell me they liked me, whenever i talk to m…
lonely	1	Just realized I have no friends anymore I have a little trouble explaining this, but basically, I think people that I consider to be my friends, friends I made during college, do not think of me the same way as before. They do not come when I invite them for events, drinks etc. but I see them together in some other guy's parties,weddings etc. events that I was not even invited, posted in FB. I ma…
lonely	1	Lonely On The Day Of Love... :( I feel like I just got dumped by text. Can any of you Redditers tell me sad love stories to cheer me up so I don't feel so alone? :(
lonely	1	21f new mum with no friends and a partner who works a lot. 21f with a 9m baby. I had a friend, my only one left since I had a baby and everyone blew me off, I spoke to her on new year and she basically told me she was too busy and she hasn't messaged me since. I have a fiancÌÎå© who goes to work before I wake up, gets home around 10pm and we eat then go to sleep, 6 days a week. I'm suffering from…
lonely	1	Friends canceled plans Hello, so to introduce myself, this is my first post on this sub-reddit. I am a high school student with (I assume) social anxiety. I'd say have about 15 friends, but only about 4 or 5 that I could comfortable hang out with. Situation: A few of my friends [A] were planning to go to a festival today, but the plans/details were never really discussed. Also, I had asked anothe…
lonely	1	Lost four friends today(all of them) I have been at University for a year and a half(3 semesters). During the last 2 semesters i have been friends with four guys(2 i have known for several years and 2 i met at Uni) and we have been working in semester groups. Half a year ago they all moved away from their parents and decided to live together. I did not have the money to do so, so i still live at …
lonely	1	Is it a good idea to use Tinder? I am (obviously) a very lonely person. Would you recommend downloading an app for meeting people, like Tinder or Wiith (wich is like Tinder, but for meeting friends)? I'm not sure if it would actually help.
lonely	1	I've just realised how isolated I am No one I know will ever say this to me, they would rather pretend I'm not a fuck up to spare my feelings. I literally have lost the ability to connect with people. It's completely gone. Even simple things that other depressed and lonely people have experienced, I can't. It's not that I can't attract people. It's just that I don't know how to stop keeping every…
lonely	1	Is there anything worse than unrequited love? I guess I'm what you would call "in love" with someone who doesn't feel the same way. This has been an issue through out most of my life. I'm basically just here to get it off my chest, because it sucks, and it hurts, and I feel like if this doesn't work out (which I don't think it will. It's not like it's a "thing" to have work out in the first place…
lonely	1	Fear of loneliness "Why are so many people afraid to be alone? The underlying cause of the fear of being alone is self-abandonment. Imagine yourself as a baby being left alone -- a terrifying situation. As a tiny child, you cannot take care of yourself. You cannot get food to eat or water to drink. You cannot change your own diaper. Left alone long enough, you will die. As an adult, this is certa…
lonely	1	I have a brain tumour and I'm terrified of dying alone I don't know if this is the right place for this but I'm going to tell my story anyway because I don't know where else to go. I've always been incredibly shy I had body issues and was bullied at school not much but enough to stop me swimming which was one of the only things I was good at as a child. My dad left when I was fourteen and then di…
lonely	1	Can't shake this depression/neediness/anxiety. It's unbearable So I've checked this out once or twice and finally decided to chip in my 2 cents. Tonight I was to meet up with a chick I had not seen in years. How we came about was when I mentioned her friends was very good looking to which she replies I'll let her know. She sends a message back if I live in SO So, I told her yes I did to which she…
lonely	1	My 21st Birthday is in a day and no one even remembers it It's really tough because birthdays used to be my special day, and my family would make sure I get special treats throughout the day, and now it's nothing. I'm tearing up just thinking about everything, and I miss them but I don't want them to worry about them and i can't go meet them because I'm an international student and my home is 999…
lonely	1	I dislike almost all of my current friends Most of them I've known for 10+ years, they call me often, but they cannot respect boundaries, have no idea what personal space is and simply don't understand that my batteries need recharging every now and again. They smoke a lot of weed and drink plenty too, and I don't want to be a part of that scene anymore. A couple which are clean are immeasurably …
lonely	1	Help I'm so lonely someone please talk to me
lonely	1	I need someone to talk to I am just in a really bad place. would prefer to talk to someone female over 20
lonely	1	I found this app: Ameego. Airbnb for people. Rent friends by the hour. Here the link to it in Product Hunt: https://www.producthunt.com/tech/ameego I am going to download it, see how it works :)
lonely	1	I thought you might enjoy this lonely friends While Buzzfeed can't be taken seriously, this made me smile. Thought of sharing with you: http://www.buzzfeed.com/alannaokun/making-it-through?bffbdiy2&amp;utm_term=.tpPZWBbyKB#.xkZYlJomeJ
lonely	1	Has seeing escorts make you feel less lonely?
lonely	1	Feeling like reddit just ain't cutting it for emptying your feelings? Sometimes I thought it would be cool to have someone i could empty my heart out to. Someone who could read what I had to say and just understood. Writing everything down and clicking send knowing someone would read it and never tell a soul. I can respond if you would like. Or, simply give me something to read while I try to man…
lonely	1	I am Lonely and I will probably die alone in this box. As the title implies, my life is void of any real connection; everything feels artificial and fake. I go out of my way to help people to the best of my abilities in some kind of hope that they will show genuine interest to connect, but it never happens. I am just another tool for people to use, and I let them use and abuse me, yes that sounds…
lonely	1	Zero social life in high school It's not that I have no friends, i just I never get asked to hang out by them. If I ever want to do anything I have to be the one to make the plans. I spend my days at school hearing my friends make plans that I know I'll never be a part of. Even when I'm with my friends I feel disconnected because they'll be texting and snap chatting girls and I'll be on reddit. T…
lonely	1	The person I was destroyed all the relationships I cared about. And I'm feeling it I'm in a bad place. Last year I hooked up with my very best friends ex girlfriend just after they broke up. I regret it hugely and I've changed a massive amount. Back then, in the area of love, I didn't think about anyone else's feelings, I was free willed, free spirited and I just did what I liked. I told one of m…
lonely	1	woo Last night I invited my best friend over to my apartment to watch bad movies after getting drunk at the bar to celebrate her new job. When we get to the bar I buy us a few drinks and after a couple I end up having to go back to my apartment but she wast quite ready yet. I ordered her another drink and told her to call me when she was ready to come back. An hour later she tells me that she is …
lonely	1	I'm Tired I'm so fucking tired. I've just been floating through life as of late feeling like the end of the rope is just around the corner. I'm so fed up with waking up and having my first emotion be anger or sadness. I dont even think I've had a proper interaction with another person outside of asking for a pack of cigarettes in over a week. I've only one friend in my life and she has helped me …
lonely	1	idk what to do i think i just cut contact with my best and only friend. she use to be a wonderfully factor in my life but, due to no fault of her own, she became a reason for a lot of my sadness. idk whatr to do anymore. just gonna get hammered and hope things change
lonely	1	How do you get over someone. Recently had to stop being around the best friend I've ever had and the only one I have at the moment because she changed from a wonderful influence on me to a toxic one through no fault of her own. I just feel so alone. I can't stop thinking about her. I want to see her but I know I shouldn't
lonely	1	Close friend hurt me This person is the closest friend I have ever had. I have known her for about 4 or 5 years now and we have been best friends for the vast majority of it. She has always talked about how she wouldnt put up with people being shitty to her friends, especially me. She always said she would stand up for me. About a week ago we went to a bar to hang out after I had been out of town…
lonely	1	I'm addicted to browsing /r/relationships I started off by going there for the drama and ridiculous stories, but over time I inserted myself more and more into the posts. My eyes would light up when I saw a submission describing a similar age, or life situation as me. If it described some ridiculous fuckup I would think "I would never make that mistake! How could this dumb/unstable guy get a girl…
lonely	1	I hate winter break... My local CC has a freaking 5 WEEK break for winter... Ok I'm with people for one week due to holidays, but the rest of my time I'm alone in my room slowly slipping into depression. I just really want school to start already. That way I can at least pretend to have a social life.
lonely	1	Well I just took my last final... ...and it's depressing as fuck. I've been in community college, going nowhere for three years straight. And this semester I FINALLY got a girlfriend and a group of friends, but I lost all of that within 2 months. It's the most fucking excruciating thing I've experienced and going back to absolutely nothing starting next month I want to die. Not to mention over wi…
lonely	1	It's hard to feel like part of a team when the rest of the team goes out to lunch and coffee without inviting you. I work in a small office of about 25 people. My department is only 3 people, and we work great together. Twice this week, the two of them (supervisor and co-worker) have gone out without inviting me to go with them. Monday they went to Starbucks, just put on their coats and walked ri…
lonely	1	this subreddit (which I mod) is really lonely....
lonely	1	I Don't Know if I Belong Anywhere... I don't even know how to start this post...I am alone...lonely and feel like I don't belong anywehere...I work on a per contract basis and my company has less and less contracts for me. I have over 3 months off. I stay with my mom in the meantime. I am 31 and single. 2 years ago, my ex broke up with me. I've moved past that now. But I met someone else a little…
lonely	1	Feeling Hopeless I have lost so much in the past year. I lost all hope that my ex and I would get back together last April. Three of my childhood friends decided that they didn't like me anymore and neither of them was there for me after the break up. I had to work two contracts with coworkers who despised me for no reason other than they just did. No amount of trying to talk to people helped. It…
lonely	1	4th job in 4 months I'm at my wits end. Im broke. Im sick of working shitty jobs. I just quit my job substitute teaching because my parents were upset with how often I seemed like I was home. Now im not sure If I can afford rent. I will probably have to get my 5th job this week or the next, probably at McDs even though I have a degree in chemistry. I feel like the 3-4 friends I have, have let me …
lonely	1	A lonely future I realized today that even though I have always wanted to settle down and have a family, whenever I actually imagine myself in the future I am alone, usually in some secluded environment. This realization has been weighing me down.
lonely	1	It feels like I have no friends When I was at college, I was very lonely, but one of the few things keeping me going was the idea that I'd get to see all my old friends during christmas vacation. Well the holidays came and went, including my birthday and not only have I not really been able to see anyone, but it feels like my friends are't even responding to my attempts to communicate or make pla…
lonely	1	Do you also play video games? I am a part of a gaming community, /r/ProjectPatch, for people who struggle with depression/anxiety/loneliness/ptsd/anything. This includes just looking for a friend. We are primarily gamers, but everybody is welcome :) While we do have our own subreddit, most of our community hangs out in our [Discord Server](https://discord.gg/0X1B9skZ7gY79vaR), so feel free to pop…
lonely	1	I'm very lonely. I'm assuming you all are, too. I want to share something with you please read this. I wanted to talk to you about my perspective on things and my loneliness and how they are connected. Please read this, not for me, but for yourself. I want to try to get you to open your eyes to a new perspective. Now I have been lonely for a while and I can't lie, I've been depressed and sad abou…
lonely	1	a sense of community? Hey all, I live in Australia and I guess like many western places there feels like there's a disconnect with people. I usually use technology to bridge the gap, playing video games and facebook and the like. I live with parents and siblings, 6 of us in the house, yet I feel lonely.. I think. That is I don't feel a sense of community that I feel I crave. What that would look …
lonely	1	Past the point of thinking "it's not me." So I'll paint the picture first. Seventeen year old male in an American highschool, being a computer gamer, skinny, normal teenager level acne, and wearing a t-shirt and jeans all the time. Clearly and obviously struggling with girls, but that isn't something I'm not used to. But also unable to open up and really tell the friends I do have what is on my m…
lonely	1	What do I spend the summer doing when I have been abandoned by my 'friends'? So, long story short, my two closest friends, who I have known for seven years, have decided to ditch me in favour of two people they met a few months ago. I have been there for my friends during their darkest and lowest times, supporting them through break ups, arguments with other people, deaths of pets and family memb…
lonely	1	Ive been told I'm a "good listener." (YBTJ) You be the judge. If anyone wants to talk, send me a pm. I promise I will return your message asap. Feeling lonely is no reason to be alone. =)
lonely	1	I think I'm developing depression and I don't like it We all know the popular song and dance of mulling through a mundane life with a smile and some filler dialogue to safe some face, yes? Well, I don't know what's going on with me. I used to be able to shoot the shit with people all the time. I have a few core friends that I've just been felt very "used" by lately, so I backed out on New Years p…
lonely	1	1 is not the loneliest number. 1 is whole, unified and complete within itself. There is no contrast or distinction to be made because it already has the same qualities as the object of comparison. It is comprised of totality and yet, is independent and sovereign. It is connection -the marriage of true minds. It is eternally youthful. It holds its own beginning and end. All that is and all that wi…
lonely	1	At the var alone again. This seems to be happening more and more I'll call "friends" but I always end up here alone.
lonely	1	It's 3am and I'm at the end of my last ten pack. As the subject say's I'm at the end of a ten pack and almost a crate of beer. I miss having people to talk to.
lonely	1	When you aren't the nerd I mean I have acne,some extra pounds oily a bit thin hair and some peace fuzz on my face that makes me think of androgen sensitivity,I dress like a 12 years old kid(at least this is what I was told by some fashionable girls) and people who probably see me,think of me as the nerd. I mean I have to be the typical nerd,right? For some reasons I cant really explain to myself …
lonely	1	Chillies to stop feeling alone Hey all, If your feeling lonely eat birds eye chilli. They are hot but not too hot. They worked for me.
lonely	1	Everything is going downhill because I'm so lonely. From a young age I've always had little amount of friends however slowly over the years, I've lost 99% of my friends. Now at 18, I only have 2 friends who I rarely speak to and it's killing me. I have a part time job and have to talk to people, I'm in my last year of school(I'm so obsessed with getting good grades so it's part of the reason) yet…
lonely	1	I need everyone here to meet this family. I found them on YouTube and it has really been lifting my spirits to watch them grow. I am prone to being lonely but when I watch their videos I feel like I am there sitting at the table with them. I get to see their beautiful transformation. I want everyone here to know about them.
lonely	1	Lonely it is:/ Well probably like a few people I was in a relationship that ended really really bad for me. I was engaged for 2 years and it all ended with a whatsapp... I was really heart broken but I have mostly gotten over her. Its going to be 2 years soon from the break up and I have been single the whole time. I am not an unattractive guy and I have been really successful with everything els…
lonely	1	Almost out of high school, lonely, and bored af So I'm [f]about to graduate and I'm a month from 18, I've grown up kinda sheltered (technically homeschooled but did outside school shit). I'm so frustrated because early in high school I dated quite a bit and I went pretty far with this girl I really liked, and promised myself that even if I didn't get to sleep around before I graduated, I'd at lea…
lonely	1	Im 16 and I dont know what to do Im 16 and a jr in highschool i feel so alone. I never let anyone in after my first real gf left and took a big chunk of me and i never let anyone close and i complain about being lonely but i push away and i feel. no one wants to be with me im not ugly i have a job i just i dont understand why no one wants to hang out with me i feel so alone inside i hate being al…
lonely	1	Hi I posted about a year ago and I wanted to give you a update.17 male The good things are that I made a best friend in thi irl she was so much like me I spent all of last summer at her house almost. She even kissed me on my birthday I've gotten over my depression and I'm working on my confidence but I just need some help the girl that i spent all summer with she got a bf she moved in with him an…
lonely	1	hi how was everyone's day today.
lonely	1	I can only cope by having imaginary girlfriends and relatives. I don't like the people in my family. I don't hate them, I just don't like them. Outside of my family, I don't think any of the people in my classes are worth my time at all. And, I'm sure that if I ever do someone who's worth my time, they won't want my time and they'll just ignore me like everyone else does. Every day I come home an…
lonely	1	I hate that I love to be alone. First, a little about me. My name is Matt and I am a seventeen year old male. I live in Illinois and have been to every capital city in the U.S. (I do not know why I included that, but I just did.) I have been "depressed" for about two years now; I put depressed in quotations to imply sarcasm. This is because I do not necessarily believe in depression, even though …
lonely	1	Friends are not lovers Hello all, I've been lurking and commenting a little on this sub for a while, but recently my own loneliness has gotten bad enough that I need to post about it. I'm a high school senior, graduating this year. I've had social anxiety and bouts of loneliness for several years now, though in the past few months my confidence and position with friends has improved tremendously.…
lonely	1	First Time Here And I'm glad that I stumbled across here by mistake. For the past half year, I feel as if I've been losing myself. Growing up, I was always around my friends, but I lost all my closest ones last May. I go to college out of town, so whenever I come back home I feel more lonely than when I'm out in college in the middle of nowhere. I've had a boyfriend for a while, but it's getting …
lonely	1	Old Maid I'm in my mid thirties and realise that i've become an angry, bitter person. I always feel lonely, even when other people are around. Lately I've been noticing just how anxious I get in social situations. I have no relationships with any family members and only two friends, both of whom live far away from me. My question is, what kind of friends do lonely, anxious people get in life? I'v…
lonely	1	I dont even know what am i doing So, im turning 21 in 2 month, and i just feel separated with my surroundings, I have friends but i feel somewhat empty, i have been thinking about my life for few months. I guess ill start with what i think happened, I enjoy gaming for the last 5 years, and i guess i lack the ability to prioritizing things in my life, so gaming pretty much took up all of it. Im cu…
lonely	1	Heard the Tarzan song while driving I don't know if this particular song does anything to anyone else. But for some reason the main song from Tarzan makes me so freaking sad. It's terrible. My eyes started welling up with tears and everything while I'm driving. I don't get what's been wrong with me lately but I just can't get a grip on anything anymore...
lonely	1	You ever just felt completely insignificant? Cause that's been me lately. I normally have a decent bit of confidence, I could stand up for myself, I was someone people turned to for strength and help. But now...oh God, now it's terrible. I've always been self-deprecating, but my jokes aren't jokes anymore. When I joke about something and say "hahahaha oooooo I'm gonna kill myself," that's truly w…
lonely	1	Bored, alone. 26/f Anyone wanna chat? I'm super bored and I'm feeling all types of ways. Just want someone to talk to.
lonely	1	lonely i feel so lonely so unloved and so depressed i really need help :'(
lonely	1	Already wanting out of ministry at 32. It's just not what I dreamed it would be like... As an idealistic teenager and college student I couldn't wait to be a pastor. I thought I would do well and that people would be drawn to my outgoing personality, my friendliness, and my enjoyment of preaching... I'm about 3 years in as a Sr. Pastor (I was an associate minister for over 8 years), and I am abou…
lonely	1	I did something awful but I had to do it. Im so so sorry. I'm a lonely person and I met somebody trough the internet and he was amazing but it was wrong since the begging. I had feelings for him, and he said he did for me too.. but everything happened so fast. He's older than me, this was not a problem at the beggining but talking more with him I realized he was not good for me, I needed somebody…
lonely	1	Everybody hates me, and maybe they're right But that's ok, I'm dealing with it. The only thing that hurt me is my wife, she started look at me with the distrust that I deserve, I even can't say "it's her fault" because I know it's not. I'm just a lonely dumbass which makes everyone hates him. Sorry for the useless post.
lonely	1	What do I do? It's been a few months since I was last depressed and right now I can feel it happening again. I only talk to a few people in the day online and I don't get to hang out with people in real life much. I miss interacting and being around people a lot. I want to text my best friend that I wish we talked more and that I was depressed and lashed out at them last time because of a joke th…
lonely	1	Feeling selfish for wanting to talk to people and then ignoring them... anyone else? Every few months it seems like I visit here and while it's comforting to know others are having trouble just like me I always feel bad for having more to say, as if I let myself fall into this trap over and over again lately. It seems like no one besides my parent really asks me how I'm doing and truly means it. …
lonely	1	Solo date night That's me right now. Im at the movies right now (Star Wars) and will cap it off with dinner at Macaroni Grill.
lonely	1	Never felt so down in my life Basically my gf broke up with me leaving me completely alone in a town where I know nobody. I moved to this town away from family and friends for work and because I knew my career would flourish at this job. But the other week she suddenly split up with me leaving me with no family, no friends (all my previous ones were known through her) ive never been so lonely and…
lonely	1	Lonely B'day. I turned 29 today. Hi Lovely People of reddit. Today's my B'day clock just stuck 12 in the timezone where I live. Got a phone call from my sister but that's pretty much about it. I live in alone in an apartment with no friends. Not going to office today, so it's will be just me alone in my apartment all day. So I've decided to spend some time with this subreddit, I am pretty much a …
lonely	1	We are all lonely, so... Everyday I have crave for someone to talk to, to share experience and probably love with, etc. I just realized that we all do; most of the people here at least. So why don't we introduce ourselves in the comment and if someone interest you, feel free to PM them. If this post is not suitable for the subreddit, I understand if the mods are to delete it. Thank you!
lonely	1	Another shitty date... Missing my ex Just came back home from another shitty date. I miss my ex so much. I don't know why it was so easy for him to move on and find someone else. He is actually happy. I have been on many dates and i still can't find anyone. I am giving up. Maybe there is something wrong with me.
lonely	1	i am bored. anyone free to chat?
lonely	1	[POEM] Glistening Dreams This lonely dagger sits, Taunting me, It's pristine blade glimmers in the light, Hand woven leather handle, Sits just right, A work of art, &amp;nbsp; Yet, This dagger exists as one, No twin to itåäÌÝå»s name, No set to belong, No line to be reproduced, Oh shimmering one, Oh unique one, Do you feel lonely? &amp;nbsp; One exists as a dagger, Longing to be a sword, A mighty…
lonely	1	Does anyone else personify objects? Today I was painting my parent's house when I accidentally walked over a flower. I don't really have more than one close friend right now because I am in between high school and college (gap year to figure out what I want to do) and I hadn't talked to someone other then my parents for a few days. Earlier I had felt really lonely before distracting myself with w…
lonely	1	Being alone is hard to escape. As a kid who moved every few months, and had parents who never taught me anything about sex and relationships, I had the social grace of a bull stampeding through a mine field filled with hornets, scorpions and tarantulas. I thought the best way to make friends was to be the hero from my story books. The good guy who did everything right, and was super polite, motiv…
lonely	1	Bummed out, giving in. I don't have many "friends", in fact I can count them on one hand. Lately nobody seems to want to answer the phone, the messages I send. The two dudes I play video games with haven't come online since new years and the only guy in my class at my nursing school is MIA. I can't hang out with the girls there for multiple reasons, main one being that they're all married women w…
lonely	1	Why are you lonely? Ahoy, lonesome mateys! I'm genuinely curious about the reasons behind your solitude. Why are you alone? Is it you, or the circumstances have been unlucky? I'll start it off. I think the first and foremost reason for my lonesome state is the fact that I kind of like to hide myself from the world. I hide my true self, my feelings and my thoughts. Now that I think about it I gues…
lonely	1	Can't sleep and stuck with a wandering mind. I'm just stuck awake tonight with my thoughts. I don't even know what to say, but I just don't want to feel so alone right now. I just want someone to talk to.
lonely	1	I'm just done. I can't do this anymore. I just feel crushed by life. I keep trying, and I'm still broke, still unattractive, still alone. When the fuck is it supposed to get better? Am I just supposed to suffer? Is that my fucking place in life? I didn't ask for this, this intolerable sense of being alone, the unbearable sadness and depression. Why can't I function like normal humans? I'm tired o…
lonely	1	I'm alone and I need to be held. I'm alone. I don't have many friends here, and I'm not very close with the ones I have. I don't see my friends or family much. I just want to be touched by another human being more than once every few weeks. I can't stop crying for more than a few minutes at a time. When I do, it feels like my heart is being crushed. I just need a fucking hug so bad.
lonely	1	Long nights, little sleep, crushing loneliness. Just really feeling alone right now. Even visiting family and friends, I don't feel like I once did. Those two things could always help me. Lately I feel closed off, numb. I just feel like I'm a burden. That I'm only causing problems for others and hurting them. I don't like it, and I just feel alone. I don't like hurting people. I'm just rambling. …
lonely	1	I thought i win, then i lost So, i have this girl at my bus stop every morning. She looks innocent, not very beautiful but who am I to judge. So, I kinda find her cute, for months I sometimes took a short look pretending to look for the bus and was shy. Then today I finally asked her name. "Celine" Alright, nice :) Or so I thought. I felt like I can do anything. After that I just sat there next t…
lonely	1	Given up So after being lonely for 18 years ( nearly 19) i give up. I cant find a gf, I cant bring myself to talk to women i dont know, i feel like i would only annoy them, possibly theyÌ´åÇll go around telling everyone how creepy i am. Im tired. I dont want to live anymore. Everytime I man up and go out, i fuck it up by being quiet. I just wander around the city, sit on a bench and / or listen t…
lonely	1	Head is full, can't stand the world The world is shit. I mean! Wtf! I can't even begin to express how frustrated I am. Everyday, politicians lead us into total annihilation in Germany, I got harassed by 10 fucking refugees that wanted money from me today. Lucky I had my knife, pull it out and they stop cornering you. Anyway. I feel alone. People I used to go to school with have moved on or ignore…
lonely	1	Cant we connect here? Hey, I'm currently playing portal 2 and being a gamer, the concept of "matchmaking" is old school. Why can't we use that here. Some of us are lonely because we have few or no friends. Or maybe seek love. Why can't we ask for that here. Maybe we have 2 people that can help each other... Please don't stone me for that! But I'm just trying to help everyone here. That's my natur…
lonely	1	18 and trust noone. Last hug 10 years ago.. Im tired of being alone. All I have is tech shit. Being a gamer sucks! I said it! Fuck my only hobby. Fuck me! Fuck everything I stand for in life! Fuck honesty! Fuck atheism!
lonely	1	this is my first time posting here!! just a hello from another lonely redditor. hopefully we have a good year ahead of us, i wish all of you here the best and thank you for being you.
lonely	1	Hey what's your dream gf/bf or wife/husband? Please don't just say anyone with a pulse. It could be just someone who's pretty, fit and into video games etc. Like specific qualities, traits and hobbies.
lonely	1	I really need to crawl up in someone's lap I ,very, recently just got my house ripped from under me thanks to a firestarter. I am fortunate to not have lost much, and I am so grateful to the people who have put me up so that I don't lose my job. I just, I really wish I had someone who could console me. I've been really collected and cool and making light of everything, but the whole thing has rea…
lonely	1	I needed a place to write my feelings I try so hard... but no matter what I do. I can never keep friends. in the last year. I have made and lost, 7 total friends... Some of them I was closer too than others. And some of them I loved dearly. I'm hard to be around. I understand this. I'm also hard to talk too... And I'm really trying to fix my problems, and issue that I have. But regardless of all …
lonely	1	Just feeling lonely during my exam week. So I have exams this week, which means everyone is studying and hanging out less than usual. I just don't understand why I fell lonely: I hang out with people in my dorm, I snapchat my friends, I even have plans to hang out with a girl after exams are over! I just don't know how to solve my loneliness. I have been trying these past couple of days to throw …
lonely	1	Driving with Uber has been oddly therapeutic I've been doing it for a few months and it fulfills me in a way I wouldn't expect. I'm in a relationship going on five years and I love her dearly. We don't have much physical attraction for one another and that's hard for me to be sexually repressed. Love makes this to be only a minor detail even though I often think of being unfaithful. Driving for U…
lonely	1	I just can't do this anymore Truly everything in my life sucks right now. I'm trying so hard to just keep pushing, hoping the clouds open up and something good happens, but it's an endless assault of terrible and I'm tired of fighting. 1. My one and only ex dumped me last July and started dating someone else 3 days later, someone who I never trusted but who she insisted was just her friend - lies…
lonely	1	Lonely and torturing myself A little more than 2.5 years ago I moved 800 miles from home and didn't know anyone in order to keep my job. The first 2 years here I was completely alone 100% of the time I was not at the office; I never made a single friend. In January I met my now-ex and we've hung out ever since, even after she left me in July for someone else. She still lives with me (it's really,…
lonely	1	I just need to say this out loud I have seen this before but haven't got the balls to say anything till now. I seem to find it hard to speak to people face to face or even online, if I do like this time I cant keep it going so I find it hard to keep friends. Why am I writing this now I don't know to be honest I have just got to the point now I need friends or someone to talk too not just about my…
lonely	1	I need to stay away from social medias... Usually I'm okay with being single until I hear about people being happy and in love. Then I get jealous and sad and lonely. I feel like crap now. I should probably sleep this off and hope I don't feel the same way tomorrow...
lonely	1	Why now during Christmas? I was fine being single until I met a girl a few months ago. We became friends and I grew a crush on her. I didn't tell her though. Now she moved far away. I miss her and wish I could have spent Christmas with her. After meeting her, now I wish I wasn't single. Been a while since I last hated being single. And now today, the big Christmas tree in Manhatten turns on. I se…
lonely	1	M29 good job, good up bringing, no close friends, and extremely lonely... As the title says I'm a 29 year old guy and though I have a good job as an EMT, which brings me around people all the time, I don't have many friends. The ones I do have aren't that close or don't seem to ever want to hang out with me. Growing up I was always in a similar position and have come to accept that it's my person…
lonely	1	It seems like I'm just waiting. Is this wrong? I formed at college last year, but I'm commuting this year at a different college. I have no friends, and as a commuter I don't really have any friends at campus. Also, this break has been terrible for me. I can't move out yet, and my parents hold me on a short leash. It seems that I'm just waiting to get my degree and be financially secured. Is it w…
lonely	1	I am inclined to post here and get into this but... I have chosen loneliness. Sometimes it sucks though. It would be nice to have at least three or four peers in life that are completely solid. Now I am stuck in Wichita, Kansas and there isn't a single fucking Indian restaurant around. I am at least a parsec away from an Indian restaurant. I am inclined to say that I am not so much lonely as just…
lonely	1	. Trying to kill my loneliness just by being overly positive. Has anyone else done the same
lonely	1	. i HATE it HERE, Im so very lonely. I have no friends at that school and the acquaintances i do have just make me feel lonelier. Im not very good with people. ive watched video after video on how to be cooler and funnier and more charismatic and how to flirt. Its pretty sad and i feel like a looser for it but i have no one to ask. I;ve never had a father to guide me through åäÌÝÌmanhoodåäÌÝå i…
lonely	1	Passion Companion
lonely	1	not even going to try this year not even going to bother trying to meet new people this year, or to even find anyone to date, etc can't feel worse about yourself if you don't even try right?
lonely	1	Perpetual Loneliness I have been alone for my entire life. I am an only child. I spent a lot of time alone as a child, my parents were either busy or absent. I haven't had a real friend since high school and I despised high school. I am pushing thirty now, I have an entry-level IT job and may well be moving away from my parents but I am still isolated. I have tried to date but never get past the …
lonely	1	lonely and sometimes sad. would like to chat hello everyone. I'm a male in my early 30's. I am 2 years divorced and just can't seem to get it together. I don't know where to begin. I've always had people willing to enter my life but i can't seem to let them in completely. I have a hard time expressing when something is bothering me. I've always been told I'm funny, very sweet and caring. I will a…
lonely	1	Tired of lying to myself and others that I'm okay being alone. Every time someone asks me "Where's your boyfriend?" or "Where are your friends?" I always lie and say I don't want a boyfriend or need friends. I guess not actually being able to have a boyfriend or friends who actually care about me is something I can't obtain so I just tell myself that I don't need anyone. I know I seem weird to pe…
lonely	1	What is your New Year Resolution? Mine is improve my self esteem, learn to love myself, and (hopefully) make some close friends. What is yours?
lonely	1	I feel like everyone is out of my league. I am a 17 year old college freshman. Whenever I see a girl, I always feel that she is out of my league. Every single girl. Although through out my life I have gotten several creepy compliments from guys. This discourages me of trying to approach anyone as I would only want somebody who thinks that they are in my league. I never feel emotionally interested…
lonely	1	Alone at college I finally broke down tonight and cried for the first time in a while. This is just going to be a rant, cause I just want to vent and don't really have anyone to tell this so I'd figured I'd post on here. Just for some background info I'm a 20 year old sophmore in college, and I am so lonely. In high school I wasn't popular by any means, but I had two really good friends that I hu…
lonely	1	Any Night Owls need a new friend? Fellow Night owl/freelancer here looking for new skype buddies to text chat with. Due to my schedule, I'm often up late nights and early mornings. I sleep through the afternoon, but most other people are asleep when I'm awake. Would like to make some new Skype friends for text based chat that are awake late hours, or maybe at a complete different end of the world…
lonely	1	What does r/lonely have to tell me about my post and "nerdy" girls? Consider this post a small example of what has been on my mind lately, also throwaway account. Basically I have a good, solid, core group of male friends. WeåäÌÝå»ve been friends for a pretty relatively long time and although we donåäÌÝå»t live close by anymore, we keep in touch through gaming and voice. With that being said some…
lonely	1	you can delete this if its too irrelevant Im wondering if there is a support group for people on Reddit where people who haven't had much luck in love could meet one another under the pretenses of interest in a serious relation ship/marriage within 5 years; you see I am quite isolated from my peers and have as been kind of depressed about my loneliness and lack of romantic success
lonely	1	can someone please talk to me on face time?
lonely	1	well I'm all alone on a Friday night who'd like to face time ?
lonely	1	Well I dont want to make this post too long but basically I dont think I did well on my most recent ochem exam and am afraid of getting a bad grade since only the final is left; I have been incredibly anxious and in serious physical pain from all of this I constantly consider suicide all of my friends and relatives are too busy to discuss any of this to me and when I was upset yesterday my mother…
lonely	1	is anyone up for a skype /facetime ?
lonely	1	Wife talks bad about me on reddit...don't know where to turn or what to do. I know, this sounds a bit childish and...well, childish. But I don't know how else to get this out. I feel almost abandoned, betrayed, and kinda hurt. Rather sad. But I just...hide it all because I'm an emotional cripple who is incapable of expressing his emotions in a mature manner (read I hide and smother my emotions). …
lonely	1	Looking behind the glass [ my life thus far] I'll start with a bit of a timeline. 2014: I've graduated this year. I didn't go to my graduation because well, I just didn't feel it was important enough. I mean, of course high school diploma it's something to be proud of. Many people don't have that, but I just didn't like high school. So I just didn't spend any of my parents money to buy a cap and …
lonely	1	Marriage breakup Hey all, I got home from work today and my wife told me she doesn't love me and now I'm back with my parents. We've been married 16 months and been together nearly seven years. I'm 28. Most of my friends are friends of hers from before we got together so I'm gonna lose most/all of those. I just want people to talk to, does anyone know a good sub Reddit or forum? I feel so alone :(
lonely	1	The 3rd wheel. So basicly this is about gril shit trouble, and by being the 3rd wheel its not that the girl has a boyfriend, they just broke up though. But my problem is that I'm the very good friendzoned "best friend" to the love of my life, Kliche I know. And I'm not here asking for advice since I already know its never happening. Anyways I'm writing because I feel like shit, and is lonely as s…
lonely	1	Just need a place to talk a little So in September of last year my girlfriend of almost 3 years broke up with me, I don't really miss her as much as I miss being able to be close to someone and hold them. Most of the time I don't really think about it, but sometimes I just really miss that kind of intimacy and I'm afraid I'll never have it again
lonely	1	TIFU by breaking up with the only person who cared about me This was a few days ago. I thought I was the victim but I was so wrong. I wronged her in so many ways. TIFU by not listening to her, by being selfish. I haven't stopped crying today, all she did was hurt me once and I do this. I have been crying to the point of puking so many times. Oh reddit I fucked up... I fucked up so bad I'm such a …
lonely	1	On going Loneliness It seems I have never had any luck at keeping people in my life. It seems to be a cycle I can't break. I meet someone be it a friend or a girlfriend. They ask to do something again with them, and next thing they're not answering my calls or text. I try to be out going, I'm friendly and kind. A great listener. I'm in my late 40's What the heck am I doing wrong? It has gotten to…
lonely	1	May have dun goof'd I matched with a girl I know on Tinder about a week ago, we went to the same place for new years, I was hoping I could get something going with her and the few times we actually spoke it seemed to go well-ish. Then around the end of the night I went to wish her a happy new year, couldn't find her, got super discouraged and went home and cried. I sent her a drunken message sayi…
lonely	1	a quick vent every day i dread getting up cause i know its the same damn slog. go to college, come back, eat a tasteless bowl of noodles sit alone and play whatever game i can muster the 'bothered-ness' to. at this point all i feel like is pure shit, i see all my peers surpassing me, socially and physically and even when it comes to my college work. i try my damn hardest but all i do is get beat …
lonely	1	Why girls don't like me? What's wrong with me or them?
lonely	1	Sometimes no body will understand I tried to tell my parents how I felt. That I have been very lonely. I pushed my friend Kevin, who was the only person I could truly share my feelings with, away because my parents thought he was s bad influence or some bullshit. Now I have 1 real freind but I can't tell him because I am not on that level yet. I have a problem trusting people. I have never had a …
lonely	1	I came so close? This is a longer one, so I hope you enjoy if you decide to take the time out of your day. Background: NYE, I go to a party every year, and there are 3 relatively hot chicks that are my age (19). So one of them, Tracy, started coming on to me, or so I thought. So this is the series of texts that I sent and revived on January first. Me: Alright, so hear goes some bullshit, ignore i…
lonely	1	Welcome back Here I am again going through Reddit and feeling like shit. I thought it finally got better, I really did. But who the fuck do I think I am. I was depressed and lonely from October through February. But then it got better. I did not feel like shit all the time. I was not constantly sad and alone. It was not great and happy and all as I had wanted but I didn't feel the crushing and cr…
lonely	1	I took the liberty of making a discord server. Hey guys/gals. I have seen a number of posts on the topic is wanting a place to hang out and chat, have some normal human interaction ect. So I took the liberty of making a discord server. I will update the post with a new invite link once it expires. https://discord.gg/PbhDr Edit: new link.
lonely	1	r/lonely movie night 1 poll! We have created the poll for the first movie night. Lots of suggestions, and we will add them to a latter poll for the second movie night! Will anounce details about the date and time. http://www.boll.co/Z4AG486htZeT6v3PL If you have not already, join our discord group! https://discord.gg/HaWpE
lonely	1	I saw a beautiful woman at the gym today... *Sigh*
lonely	1	A Shitpost I guess I feel it in my chest now.
lonely	1	Have you ever felt this way...(rant/advice) (slight nsfw) So I have been feeling very much not like myself as of late. I have been married for over 7 years now and very much love the woman I am with. I somehow feel like something is missing I feel like there is an emptiness that I cant quite put my finger on. Many nights while I sleep next to her it feels strange like we are strangers. its eating…
lonely	1	I've lost everyone and everything I love because of my drug addiction. I'm a heroin addict. I can stay clean for a year here and there, but I always end up fucking up. I can go to meetings, I can change my environment.... I always find a way to fuck my life up more when I thought I was at the bottom. My parents are addicts so my best friend's family has been there to support me...but they are sic…
lonely	1	Can't sleep. Too empty. My wife moved out two weeks ago, and I'm having a rough go of it. It's not necessarily over, and I'm trying to respect her space and give her time. I'm just so lonely here in this dark house by myself, trying in vain to sleep. She's my best friend and I haven't talked to her in two days. That's the longest we've gone without speaking with each other in 7 years. I miss her …
lonely	1	Bad habit I've become so lonely I now find girls to talk to on kik and pay them to continue talking. Not a ton of money but just like $10 here and there. Help
lonely	1	Hitting a new low I'm almost 22 and have absolutely 0 friends. I resort to sites like Kik friend finder to find people to talk to which doesn't really work. If I try to make friends they think it's weird that I don't already have any. People don't want to be friends with people that don't have any social circle already because they think they are weird.
lonely	1	I just need someone to talk to. Doesn't have to be a long drawn out conversation. Doesn't have to be about anything in particular. I just need to talk to someone, anyone, to distract me. I'm a 21 year old male from Michigan. If your even remotely interested, I've been studying the Pacific theater in WW2. I also love to play Civ V and Halo. Have not played Fo4 or battlefront. I've seen Star wars 7…
lonely	1	I have the worst luck For almost three years now, I've been single. For two long years I've been searching for someone who would be willing to get in a relationship with me and there's a good amount of chemistry. Every time I think I've found someone, something happens or comes up. Either they move, are in a relationship, or they aren't actually interested. This is my fourth semester in college, …
lonely	1	be happy remember you live in the 1st world have access to a computer and have time to blog about how bad things. Work, life, and relationships are all what you make of it so go outside and decided today is a good day
lonely	1	Share songs that you get by with What the title says. Share songs that cheer you up, that seem to be perfect for every mood, or that you just discovered. Any song?
lonely	1	Idk I don't even know how you all have words to say. I guess I'm just at that point where I have nothing much to say.
lonely	1	I don't want to Lose this Person A couple months ago, I took a class outside of school. I really started to develop a crush on this girl. The last day, I figured that I had nothing to lose, so I asked her for her number. She told me that her phone was broken. I considered it as a rejection. Now I decided to take another shot. I took another one of those classes, and she wasn't there. I really don…
lonely	1	I'm alone I'm 21f and have no friends that are in the same place I am. My only friend is 30 and married with 3 kids. I had a boyfriend of 2 months but we broke up 2 days before Christmas. I am over him but now I just came to the realization I'm single and have no friends. I'm 98% sure I will be single on Valentine's Day. I don't know why that bothers me but it does. My sister is in a relationship…
lonely	1	Lonely 23M college student looking for a friend Hey guys! I studied music in college for four years before deciding to switch to business. I love all types of music as well as movies. I have a passion for stargazing and traveling the world. I love foreign films in the regard that they can offer me looks into different cultures. I enjoy meaningful and intelligent conversation and would love to tal…
lonely	1	Weekly reminder that my inbox is open! I have started posting here weekly to give others the opportunity to message me and vent. Maybe I can also offer some advice! I don't mind giving out my twitter as well as long as we discuss it first! Thank you and hang in there friends.
lonely	1	My Inbox Is Always Open! I understand how hard it can be to talk to others about your loneliness, but my inbox is always open if you need someone to talk to. You in no way have to have similar interest to mine, but my interest are music, art, creativity, happiness, and free thinking. Don't be afraid to say hello!
lonely	1	Lonely and dealing with a rough patch in 4 yr relationship Title says it all. She's been my best friend. Can't really talk to anyone like I can to her. She's wanting space so iv been alone physically for 3 weeks now but alone mentally and emotionally for months. Nights are the worst. Someone to chat with would be great if anyone needs someone to talk to.
lonely	1	She won't answer my texts So I've been here multiple times ranting about my whole group chat fiasco. Update at that situation by the way: the group let me back in after almost of month of exile, it was really awkward and I was only there for a week before I lost my shit a few days before Christmas and left for the final time. I deleted all my social media and any accounts they could find me on an…
lonely	1	Back again I unsubscribed from here a while ago, since my life seemed to be going pretty well, but here I am. Back again, feeling bleh. It's 1 AM as I'm writing this, so maybe I'm just going through one of those late night rough patches that I go through sometimes, but who knows. I don't really feel like going into too much detail, but essentially, I encountered some people from my past that I th…
lonely	1	Could do with a friend So 32, live in the UK. Spent most of my life alone. Several bad relationships in my 20s and 1 that ended quite recently. Made friends as was growing up but as of lately I've really struggled. My parents I still keep in contact with and their advice regards this is to go out and meet new people however I also suffer a little with anxiety so find it tough. Anxiety I think its…
lonely	1	Why do I feel like my life is in shambles? Fuck.
lonely	1	25 in two days, don't know wtf i'm doing with myself Hi all. I dunno what this post will really accomplish, but here she goes... I'm about to be 25 on Jan. 27th, and I'm a goddamn mess. My career feels like it's not worth pursuing, i dropped out of college when i was 19 and dont have the means to even THINK of going back now, I joined the US Army National Guard and absolutely HATE it, and everyon…
lonely	1	Sick of life's BS. Unsure where to turn. I don't even know where to begin. I guess i'll start by saying that I think about putting a bullet in my own head every day of my life. Everytime the thought comes across my mind I dismiss it saying I'd never do it cause it's too selfish, but it happens so damn often anymore, I don't really know now. I have a dead end job, I never finished college because …
lonely	1	Looking for the ideal boyfriend!
lonely	1	Why cant they leave it alone? I dont know where to begin.. I'm mostly a lurker but this seems right. I have a small but "close" group of friends and a loving/best ever partner. This may not be the appropriate place to say these things but I do feel lonely so I think I'm on point. I've had issues in the past with self esteem/worth and mental health in general (too late for a preface but I am a bit…
lonely	1	I'm going to shoot for doing more things this year, even if I do them on my own. I just read [this article](http://nymag.com/scienceofus/2015/04/why-you-should-go-to-the-movies-alone.html) about doing more things alone. I have many friends and relatives, but there is a sort of combination of things going on with them like being busy with little kids or demanding jobs or travel and them not often …
lonely	1	My Last Real Friend is Gone I'm introverted person, so I like to spend a lot of time alone, but I think lately I have actually been extremely lonely... It hurts to think about how I have no one to really be friends with, since most people I talk to are teachers. Today it got worse. I had a boyfriend of a year, who I have been slowly drifting away from for months. He got asked to prom by someone, …
lonely	1	Alone in a new country I don't have anyone close to have a heart to heart conversation about this so I figure I could vent here. I moved to the US a year ago to start a new life with my girlfriend. I tell everyone that I moved because of her and because of school but its really because of her. My daily routine are as follows: wake up early, go go the gym, study for my MCAT exam, go to work, come …
lonely	1	Does anyone want to chat? (kik, skype, something) I'm kind of lonely atm. Well, really lonely. I smoked 4 cigs in a row and feel like dying lol. All I have to keep me company is my ukulele and my empty pipe that I keep imagining has weed in it. Im 18, male, willing to talk to anyone pretty much. Hmu for my kik, skype, I don't bite xD
lonely	1	Just discovered this sub... 21/f, would really like to make some female buddies You would think I am outgoing when you see me at work or talk to me in public but I am just pretending to know how to adult, pretending that every step isn't an anxiety attack waiting to happen.
lonely	1	Sigh Just been feeling awful lately. My boyfriend and I broke up last week and it hurts. Even though I know it was for the best I miss him. But now I have no one to talk to anymore and I'm bored with life. I'm sick of not being able to talk to anyone how I feel and I'm so tired I can't sleep. This turned into a vent. Sorry
lonely	1	Nobody to talk to. That's as simple as it is, I don't have anyone to talk to. Not that I'd really be able to talk about my feelings anyway. I've been shut up in my own world for so long, unwilling to talk about my feelings, that I've more or less given up on anyone breaking through. I have friends, sure, but they've all gone off to better things, and even when we're all hanging out, I'm just abso…
lonely	1	Who cares? I come here and type out something every once in a while, ready to submit, but then I'm hit with an overwhelming sense of, "Who the fuck even cares?" and I close the window. I'm a nobody behind a username vomiting the same old shit again and again, clinging to the notion that it helps for some reason. It's just white noise pretending to have meaning. Nobody who sees this knows who I am…
lonely	1	Worst day in recent memory. The last couple of times I posted, I've mentioned that I'm really only stringing my life along between tiny moments and achievements and that I'm running out of meaningful things to move towards. I'm pretty sure the last one is coming within the next few days, and I've been doing a lot of thinking about suicide and its impacts. I'm probably beginning to sound like a br…
lonely	1	Sitting alone at a bar. Gorgeous blonde smiled and came up to me.... ...and took my order. Ha ha ha... fml. Happy New Year!
lonely	1	Just needed to vent Just came home to an empty house. There's no one here to listen. Feeling... unloved. Unworthy. Misunderstood. Cheated. Bitter. So here I am to spill out my anguish in a stream of semi-consciousness, because... because it needs to go *somewhere*. Earlier this evening I was actually out and among people. The good-looking coworker I complained about before actually invited me out…
lonely	1	Hi. I don't really know what I'm doing, but I'd appreciate anyone willing to listen. Hi, I'm just wanting to vent. I've gathered that this sub is here for that sort of thing. I guess I feel like I'm not sure why I'm lonely. I know that I'm alone and that I have a very small group of friends who do not live near me, but I'm not sure why. For a while now, I've been trying to look into my own person…
lonely	1	I'm the last person people would expect to be lonely..but why do I feel so lonely? I'm new to this thread and I read a lot of texts from this subreddit, I realized how genuinely lonely people are and how I could honestly relate to them, however in my current situation it has a twist. I'm experiencing the same sort of loneliness much like the next guy in this subreddit, but I'm not sure where I'm …
lonely	1	Lost, lonely 27F letting her sads out Not sure what to say. Just I'm lonely. I don't have a tight knit support system. I usually just numb myself to this general feeling of sadness inside and endure. Lately it's been really getting to me. My life has no direction. I wish I had guidance. As a 27 year old, I'm probably not unique in feeling this way. My social skills aren't the greatest. I have a b…
lonely	1	Listener seeking talker Anybody want to chat? Tell me about yourself and anything that's on your mind.
lonely	1	Starting to have dreams about imaginary people who want to talk to me, just to wake up and find out they don't exist Anyone else had this happen to them? It's strange. Really conveys a feeling of lonliness. The people in my dreams are all so nice and interesting and friendly, and when I wake up I try to search for them - they're not there. They're just products of my imagination. My brain is tryi…
lonely	1	Damn everyone in /r/exmormon is depressed all of the sudden Oh wait. For some reason baconreader keeps opening up this sub.
lonely	1	Shouldn't be lonely... I shouldn't be lonely, but I am. I have a wonderful SO, a better relationship with my parents than most, and am surrounded by people at work and school. I think it's those last two places that cause the most problems for me. Everytime I make a friend at work, they end up leaving the job. Everytime I make a friend at school, it doesn't last long past the semester. I have a h…
lonely	1	Broke up with my gf last week We've been together for the past 3 months .I spent most of the week inside the house , barely spoke to any of my friends .They've all kinda got away from me ever since i started dating her (before i met her we'd usually go play soccer every friday).To all of you who are deluded enough to think that getting a gf solves all your problems : you are wrong.
lonely	1	ZERO friends help me. So im 21 and have no friends, never had them and never developped most of the skills involved. Im lonely and want to change but im stuck.
lonely	1	Loneliness will hit you when you least expect it. Currently working on my bachelor degree in film &amp; tv production and me and two others produced a documentary that was one of the best ones in the class, we got the whole audience standing and giving us applause. That was well over 300 persons... Even after that, i feel like i am at my worst when it comes to depression and loneliness.... Loneli…
lonely	1	Being lonely affects people of all ages Last night, my wife was watching a programme on the BBC called "The Age of Loneliness" http://www.bbc.co.uk/iplayer/episode/b06vkhr5/the-age-of-loneliness It featured a few people of varying ages talking about their feelings of being lonely, and a bit more analysis from themselves as to the root of their loneliness. If you can watch it, do - it provokes som…
lonely	1	Lonely want to talk to ppl any age/gender I'm 25/f my kik is mikijo666999
lonely	1	Lonely I'm not looking for a relationship, should I start a tinder account to find people to talk to and maybe become friends In the future?
lonely	1	It's my sex-buddies birthday... But I shouldn't care at all, I guess... So this is my first post at /r/lonely, I just have to write it down. I am single for almost 10 years now, if you ask me why, short answer is: I don't fall in love with the guys I meet. Hm. Well that's that, but 10 months ago, I met a cute guy and we started meeting just for some sexy time. But I have to admit, although I didn…
lonely	1	A friend of mine is seeking pen-pals to help alleviate loneliness during her incarceration. A friend of mine is seeking pen-pals to help pass time during her incarceration. [Here's her picture](http://i.imgur.com/Z4HDHIh.jpg), and here's her mailing address in prison: Sarah West #4873117 FCI Aliceville Federal Correctional Institution P.O. Box 4000, Aliceville, AL 35442 I don't know if anyone wil…
lonely	1	They say that when you're in love, you know it. It sucks to spend most of your life thinking you're like... a robot.. or something, because you've never been in love with any of the girls you've dated or been interested in. And then when it happens... you meet a girl, you two become best friends...and you fall for them.. And you just think 'wow'. But then came the pain of that person telling you …
lonely	1	First Reddit post, unsurprisingly on /r/lonely First off, I'm sorry if this is all over the place. I don't normally make posts on anything at all. I'm sure this is common upon most everyone, but I want to know how I'd be able to cope with the loneliness I feel. Do you ever just get lonely for one person only, and when others try to reach out for you, you never want them to lend you a hand? This i…
lonely	1	I was so accustomed to making double portions of ramen when I had a girlfriend, now I end up looking at half a bowl of ramen that I can't finish.
lonely	1	G/f just broke up with me. Very lonely right now So yeah, I'm not sure what happened. I thought we'd be together forever, or at least a good long time. I don't have very many friends, so I sit at home most of the time. It's hard to get out and put myself out there even for platonic relationships. Just looking for people to talk to on here I guess. Anyone.
lonely	1	I think I have a problem I keep pushing people away and i know people make an effort to have me around but I keep turning them down because I think they are just saying that to be nice. Im so confused. Im convinced people DONT want me around and they just tolerate me but my friend that I trust more than anyone told me that's not the case and I'm just being an idiot and I'm inclined to agree becau…
lonely	1	I came home So I just finished my sophomore year in college today. Yesterday my roommate left while I was in class, and when I came back to our dorm I got super depressed. Where was his stuff, where was the clack of his keyboard in the background? I packed the rest of my stuff in to my car and was in a terrible mood. After finishing, this girl I'm talking to came over and it was a great time. She…
lonely	1	I probably chose the worst friends possible Since college started I have made a few friends on my floor, but they're all fucking degenerates. 2 of them have already flunked out and won't be returning next year. One is an egocentric maniac who can't handle non-exclusive activities. Another smokes weed with his girlfriend all the time but he actually has a job and if i had to hang out with one of t…
lonely	1	tell me your story and i'll tell you mine 15/F America :) tired, stressed, confused, needs a friend
lonely	1	Just finished high school prom It's been 3 hours since prom ended... I've already finished my beer. I don't know.. I feel so lonely. I got rejected by the girl I asked out. All my friends have their own dates. I can't even dance for Christ's sake. I'm also catching a cold...
lonely	1	How do I find a meaningful relationship? I'm just lonely. I like spending time with someone that gets me, but I can't seem to find that girl. I find myself being calloused and closed in because it's easier to be the cold, dead on the inside, nothing bothers me, kind of guy. In reality I'd kill to wake up next to someone I love every morning. I don't know what I'm doing wrong.
lonely	1	So tired of drinking the loneliness away Like now.. drinking as we speak because I'm so fucking lonely. And it's all because I'm a socially anxious turd that's subconsciously afraid of other's intentions, shutting people out. I know it's my fault and I hate it. But I don't know what to to do. I am so tired of being lonely. But Ican't do anything about it when I'm anxious, neurotic piece of shit. …
lonely	1	How do I survive summer vacation? Summer vacation lasts about 2 months where I'm from, and while all I want to do is hang out with friends and have fun outside in the sun, I'm certain that won't happen. I will just end up with spending day after day in my room, because I'm a socially anxious fuck who barely dares to keep contact with his only friend. It's really pathetic, but I just- Need to vent…
lonely	1	My friends are all doing shit on Friday and I'm alone playing video games I was driving back from a local pizza place when I looked down a street at this intersection to see basically all of my friends (not too many) minus 1 hanging out in front of their houses. I was sad they didn't invite me but it's whatever, they don't usually invite me to anything so I'm use to it. I go inside and have dinne…
lonely	1	Just feeling down tonight So my sister is getting married Friday and today the couple, my parents, and I all went to dance lessons. Of course I did have a partner. This is where I began to feel lonely again. It had been a while since I had felt it. I am going to the wedding with my ex, Sarah, (we are on good terms), but I still care deeply for her and I want to make a move on her (after the weddi…
lonely	1	Damn. I just came across this sub a few minutes ago, and I greatly appreciate it. I say came across, but what I really mean is found finally. It's been a difficult couple of days for ol' Sadbys. To set the scene, it's Friday. I get out of school (highschool senior), and go immediately to work on a Macroeconomics project that's worth 25% of my quarter grade. I finish ~1/4 of it before I have to go…
lonely	1	Hey Guys How do you find your soulmate? Hi, I'm an introvert who is living alone away from my family. I find it hard to find new relationships and maintain them because I don't feel close to anyone except my close family. Plus most people are not that good.
lonely	1	An Introvert's Guide: How to Be Happy Being an Introvert &amp; Face Criticism in an Extrovert Society: (Shyness, Quiet, Introverted, &amp; Social Anxiety) This is a touching book about being an introvert in an extroverted society and having to face all the criticisms
lonely	1	I don't know anymore... Now i could sit here talk about how lonely and depressing my life is... but we all know what its like. It's just times like these when the loneliness is all you think about. Times when you have nothing to take your mind off of these thoughts. I'm not suicidal because i strongly believe that there is so much i need to do before i die. It's just these past couple of weeks ha…
lonely	1	The worst part of the day *Sees cute couple. wishes he had something like what they had wishes someone cared. Wishes he had that special person to brighten up his world. Realizes that's never going to happen, falls into depressive lonely trance. beggins to want to be cuddled and comforted and then realizes thats not going to happen either. seeks distraction but there is none*
lonely	1	So it's 12am and I am having another episode of depression and loneliness. [So here is my story for anyone who wants to read it.](https://www.reddit.com/r/Needafriend/comments/4hl4g1/long_read_but_this_is_my_current_fight_that_i_am/) So as I said its like 12am and I am having another episode. For a while of the last two weeks, it was going really good. Something that makes me really happy is when…
lonely	1	I am so tired of this shit! I am so tired of feeling this alone and Depressed. I am falling for this girl. I am so afraid of rejection that just them not replying fast enough absolutely scares the shit out of me. I don't want to feel this way anymore. I feel so hopeless. It makes me feel so alone and I have no one to talk to right now. I am so tired of falling it always ends the same.
lonely	1	I Feel Invisible I've been a long time lurker and finally mustered up the courage to post. Sorry if this a bit long, but I've needed to get my feelings off my chest to actual human beings. I've been divorced and been out of the military since 2010. Since then, I've come back home, finished two degrees and have joined a wonderful non-profit that has given me so much to look forward to and experien…
lonely	1	Being lonely sucks. Just lost an important friend basically saying that "I don't want to be your friend anymore".
lonely	1	What the fuck is wrong with me? I feel like there's so much wrong with me. The fact that I've grown is a good thing, but I've missed out on so much. During highschool my entire social life was literally playing video games for 6 hours a night and turning down invitiations to hang out because I didn't wanna show my face outside of school. During high school I put on a facade of being uber confiden…
lonely	1	I miss my soulmate I guess I just need to express how I feel. I haven't many people I can open up to, and this is such an old issue that I feel isn't worth thinking over, but I always do. I met my soulmate when I was nineteen. He was the only person that I feel understood me completely. But we were young, and foolish, and after a year and a half of so much love but heartbreak, we broke up for rea…
lonely	1	I'm surrounded, but I feel so alone. Hi! I'm in 10th grade and I have some friends. I have one REALLY good friend who I trust 100%. When I am at home I sit behind my computer all the time. I play games and have few interests. We have a small facebook group chat, and I ask if they want to skype a lot. They never reply. I feel paranoid. I always think when people say positive things about me, they …
lonely	1	Is it normal to feel lonely on a daily basis? Since me and my ex broke up 5 months ago I've been in general feeling lonely. It's not just that she's gone and there's some void left but just in general most of the times that I'm alone I just feel extremely lonely, and with that I get geniunely sad. I'm not depressed which I'm very thankful for, but I am lonely. I read here, and a lot of people hav…
lonely	1	I really want to talk to someone about how I'm feeling but I feel like I would just be bothering my few "friends" Cross posted in offmychest There's so much I want to get off my chest but I have no clue where to start. The high lights are; I'm in constant pain after an injury at work a few weeks back, I just started my fourth season of a great seasonal job but I'm still stressed about money, my s…
lonely	1	High school "friends" High school is ending and I realize I have no real friends. Every year I eat lunch with people but eventually we stop talking. I think that I've been expecting to find people who have common interests in tv shows and movies Ect. And I might be asking for too much. But is it really asking for too much just to have a girlfriend I can gossip with and chat with everyday? Is it t…
lonely	1	Fake people?? Why would someone be "fake" and not genuine to me when she has vented to me about hating those type of people?? I thought our convos made us closer so I am confused to why I'm being treated like that
lonely	1	Just fancy a chat. Hiya, I've been feeling all sorts of blue recently and could do with a new pal to chat with I guess. I'm not particularly close with anybody, and feel like I'd be a burden unloading anything to my closer friends, friends who I just don't have that much in common with. I'm 18 and from the UK, shoot me a message here and we can work from there. Thank you :) x
lonely	1	Loneliness and Anxiety So i'm curious, has anyone else had there anxiety severely worsen due to loneliness? I have near constant panic attacks now, in spite of being medicated, facing even the smallest things for the next day seem to border on impossible for me (with regards to anxiety anyways.) Also, another question, because I dont want to make another reddit post (I feel that's overdoing it) D…
lonely	1	Ways loneliness have made you a worse person? This is my second post on this sub today, but fuck it, you know? So loneliness has made me an awful human being. - I'm becoming antisocial. No, not asocial, I mean antisocial, in the purest sense of the word. I care less about you or anyone else day by day. I'm turning into a fuckin sociopath. - My mental illness has become far more pronounced (Schizo…
lonely	1	Totally Alone I can't trust my parents, I can't connect to any degree with other people my age (I'm 17) because of my mental illness, and I had a blowout argument with a family matriarch today. I feel empty and totally alone, I lost my last fw allies today, and I can't get out o the house because my parents are afraid of letting me learn to drive. Is there anything I can do to rid myself of this …
lonely	1	I miss my old friends. So im gonna try to make this quick I used to live in Georgia (I now live in Texas and am in grade 11) in freshmen year, i plugged into a group of people for the first time, I had a great group of friends, we were a diverse group of people with varying interests, but we all just- clicked with each other. Well I had an abusive father, he would beat me and never let me see my …
lonely	1	I Hate People, And I'm Done Guys, I don't get it. You can be the most jovial, friendly person in the whole world. You can be interested in others lives and how they're feeling, you can be worried about others well-being, etc... I don't know if it's the specific friends I have, but all they want to do is talk about themselves... if they can even be bothered to do that. Because liking Minion memes …
lonely	1	I (we) have no value... I found this link on imgur: http://imgur.com/gallery/wnzUIvm Read it. I didn't create it, but it's absolutely true. I am not sexist at all, I know women have their problem and struggles, but I have heard of very few lonely women. I have heard of very few women living and dying alone who don't choose to be. Sure, some of them can't find the "right" guy, but men often can't …
lonely	1	First post; Looking for answers or hope. Hi, Reddit. I'm not sure if this really belongs here ( since this is my first reddit post ) but I thought it'd be the best place to start. Also, sorry if my style of writing is awkward, I've always preferred to read and write in the same way that people also speak. This is long, please bear with me. Like the title reads, I am - and have been - dealing with…
lonely	1	Removed my birthday in FB Well, I removed my birthday in FB. And today's my 25th. I got a handful (literally, only less than 10) greetings, but they feel more meaningful. I didn't really go out or anything today, I ordered cake for delivery and, yes, that's what I had for dinner. Also binged on my favorite tv shows. Maybe a year ago or so I would've cried my eyes out on being alone on a birthday,…
lonely	1	Yup, also lonely. I moved last December to a different country. It's been 6 months and I still don't have "friends". I have work acquaintances, yes, but they all have their own families and most are older than me. I don't think I'll ever find friends I can go out with here. I'm already used to being alone, but there are just nights that it feels a bit lonelier than usual. I think I'll get a dog.
lonely	1	It's the time of the year Second to Christmas, birthdays have always been one of my tough days. No matter how I try to hype myself for it (get my nails done, buy a gift for myself, etc), the moment I wake up I always have the urge to cry. Here's a lonely shot of tequila, for a lonesome 26th. Cheers.
lonely	1	Music for the lonely What music do you listen to when you're lonely?
lonely	1	what should I do next? Hey Reddit, Never really posted anything, I normally just read the hot page and browse some of the sub Reddits :) anyway today is a bit different, I need some advice and I'll try my best to keep this as short as possible! So a few years ago I started a software company (I'm a programmer) with my boss from my previous company, this was really great and also really stressful.…
lonely	1	I could die tonight and nobody would notice for maybe a fortnight *Please note I'm not suicidal, that's not what I was trying to convey by the what I now realise to be melodramatic title. Also I am sorry for the long-winded rubbishy rant.* I have exactly three friends. They are my mother, my father and one man who lives hours from me (he is a great support for me). Apart from that, my life is a s…
lonely	1	Anyone in Chattanooga TN? I am a 21 male college student who has never had the luxury of intimacy before. I really just want to know what it is like to be with someone, to be held, and all of that wonderful sounding stuff. The loneliness is damn near about to kill me. I don't care about your body type but I don't think I can be with someone older than 32. Please only reply if you are local and ca…
lonely	1	Can A Pillow Make You Feel Less Lonely? I have no one to talk to. I don't have any friends and the people I live with make my home life terrible so there is no way I'm talking to them. I ordered a Dakimakura from ebay a few days ago. For those that don't know, a Dakimakura is a large pillow. I think there are a few that has anime characters printed on it but usually you have to buy a pillow case …
lonely	1	I Don't Know What This Feeling Is. Burnt Out Or Dead Inside? :Update Of My First Post For those who haven't read my first post, I asked if a dakimakura (pillow) could make me feel less lonely. I read all of the comments I received and some people said it would but a lot of people said it would not. I've had the pillow for about two weeks and I haven't felt lonely or cried since so it did what I w…
lonely	1	All relationships and conversations feel unsatisfying Online, offline it's the same issue. I don't have any friends, hardly had any my entire life but I have become okay and accepting of it. I still feel the need for social interaction and I have tried. I noticed when I did try it seemed a lot of the people I came across are mainly into themselves so it repels me and there are pretty big personal…
lonely	1	My wife went away yesterday... Yesterday evening my wife went away for a week long trip to another country. The kids are still at home with me (although at school right now), but i still feel so bleeping lonely. We've lived together for, soon, 8 years, and during those 8 years we've been away from each other about 30 days in total, and only once before for a period of time longer than a weekend. …
lonely	1	it's my birthday and I feel sad Today I turn 26, I have achieved a lot in these past years. Did grad school, travelled, made new friends but I am lonely and I feel people are superficial. My life is like a big lavish house with no furniture in it.
lonely	1	Washington DC, why are you so mean? I never thought that I would post a rant on reddit, but wtf. I am going through a quarter life crisis and I don't know what to do with my life. I am a 25 y/o male, just finished grad school in DC. I don't know why tonight out of all other nights I am feeling lonely.
lonely	1	Forgotten I miss feeling important to someone.
lonely	1	Endless This feeling feels endless. Having no one. Having no where. It's a day by day life. Just make it through the day. Maybe tomorrow I'll feel better. Hopefully tomorrow I simply won't care anymore. I'm waiting for the moment of being ok by myself, without the feeling of needing other people to be content. Lonely doesn't even describe this anymore.
lonely	1	Left alone Why do people always disappear? They disappear without any explanation or warning. Dropped you like you're nothing. Even when they say they love you, and they don't want to lose you...poof! Gone. I don't know how much more of it I can handle.
lonely	1	Need people to talk to? Hello lonely people. If you don't feel like being so lonely, come join the discord group. Everyone's friendly and it's a good time. Come and hang out! https://discord.gg/zNdH9G5
lonely	1	Looking to help people This might sound kind of weird, but I think I'm pretty good at helping people make improvements to their lives and getting out of these kind of loneliness ruts. I mean, I'm in one myself right now and I've been pretty lonely for a while, but I think helping others pull out of it would also help me, if that makes any sense. I'm not the type to give generic advice, either -- …
lonely	1	Let's Skype and play games Okay, so I have a crazy idea, and everyone here is invited. Bear with me. So I'm really sick of this loneliness thing. I've looked very seriously into meetup.com, but literally every group that I've checked out has had an RSVP list full of people over 40. I've considered putting out ads for people in my area who'd want to just hang out and go hiking or go to the movies …
lonely	1	I just need someone to talk to the title is self explanatory, no need to elaborate. to tell you about me a little: -I have a girlfriend, i wouldn't say we're super close though. it's more of a sexual interest from my side. -I've gotta few friends, but I'm more of the outer circle type. they all include me but they'd much rather spend time together. -I have a job at subway -I'm not a loser at my s…
lonely	1	Looking For Online Friends So hereåäÌÝå»s the jist- My friend Evan and I (Jessica) are looking for some friends to talk to on the internet in skype group chats! (ages 14-25) Will be using kik or email! kik- brookjes email: arcanine.jb@gmail.com ____________________________ Heres our info- Name: Evan Gofourth Age: 16 Birthday: May/11/1999 Location: Kansas INTERESTS: Favorite Bands?: All Time Low, …
lonely	1	Dumped by someone i thought was the one... so surprised.. so confused.. Best relationship Ive ever had, made me happy, forgot about my Ex, and had my lust for life back, hadn't left the house much since losing my job in November. im 33 years old, descent looking, and broke... Even though i am unemployed, and don't have much extra spending money every month after mortgage, and bills. That didn't s…
lonely	1	Just finished my second year of uni and all I want is to go out and have some bevvies with the boys but no one wants to :'( I am betrayed.
lonely	1	Support Groups? Hey guys. Pretty lonely guy here. Just wondering what you guys thought about support groups. I feel like groups of people and loneliness are a contradiction. idk. closest thing to a support group I've had is this website http://isolationanonymous.com ... you experiences? online and in person?
lonely	1	Hi! Feeling lonely. Message me if you wanna talk about something that isn't depressing. Something stupid and fun. Movies work what ever.
lonely	1	Hello! Hi! I am Espeon, and I'm just looking to make a new friend :) I like history and video games.. I'm generally kinda quiet, and I care deeply about others. I have a pet rabbit and my favorite color is green... ... I suppose I'm just starting to ramble at this point, haha. Well anyways, if anyone is interested in saying hello, please send me a DM c: I will respond to all of the ones I get, I …
lonely	1	Hey. You there. You are special and loved and one of a kind. Yes, you. Please remember that someone out there cares about you, and everything WILL be alright. *hugs*
lonely	1	Alone, i have nobody to talk to. Most of my friends have either moved or were "friends". I don't have anybody I can talk to like a brother anymore. I can't seem to make friends and the best one I have is too busy in life anymore. Somebody, anybody. I need someone to talk to.
lonely	1	I hate this. everything, ugh. My ex just made me lose my best friend.. who had a crush on me and i had a crush on her. now nobody likes me... my friends think im weird and constantly say for me to shut up because im annoying. Damn :(
lonely	1	zero friends I have zero friends, it has been like this for 2 years. At work people seem to like me but the moment I step out the door it's like they don't know me. I don't understand. In the past I just had a few close friends but I'm not sure what happened. I didn't think a lot about it till recently, I don't know how I've gotten through the past few years so lonely. I can't imagine what I'll b…
lonely	1	New York I love you, but you're bringing me down I'm a sophomore in college in Manhattan sitting at my kitchen table typing this at 10 pm on a Sunday. I haven't seen any of my friends in about a week and a half. None of the girls I usually talk to are responding. Anyone want to chat? I'm lonely as shit, man.
lonely	1	I am lonely and I have no one to talk to 17m I've never had any friends and I feel very lonely. I feel that no one will ever want me. Everyday I do the same things: wake up, go to school, come home, browse reddit or whatever or sleep all day, go to bed. The only day that broke the routine this month was when last week I went to my therapist, who said that he thinks that I'm alright and I don't ne…
lonely	1	I feel so empty So like recently life has heen getting bad and my thoughts have been getting worse and I don't know what to do I keep getting this compelling feeling of wanting to commit suicide or I will get really depressed and then I just feel empty afterwards and I cant talk to people because when I try no one likes me or wants to talk to me and when I try I just studder and break down and it…
lonely	1	Anyone want to be gamer friends? Hey, I'm 23/M and would like some friends, this loneliness is literally destroying my life. I have friends, but I hardly see them, because they live so far away. If you have steam or Xbox one, feel free to post your id here or pm me. Doesn't matter if you want to game or just chat.
lonely	1	Why do people lie to me? Through my life, almost everyone I've ever known has tried to or constantly lies to me. Now, I'm not a moron. It's very easy to see when someone is lying to me, I can bring down anyone's little castle of lies. However, I can't just seem to trust anyone or anything anymore. EVERY meaningful friendship I've ever had has ended with a negative experience as a result of being …
lonely	1	Why can I only connect with females? I'm male. Okay before you accuse me of being a creep or anything similar *please* fully read. I can't be attached to males, I just can't do it. I've never been really good friends with a male. I'm guessing this is because I've been raised almost entirely around women my whole life. I can't really put much here without rambling so I'll make this short. All I wa…
lonely	1	These 2 songs are so special to me. 1. https://www.youtube.com/watch?v=rBXz0hO8C1g 2. https://www.youtube.com/watch?v=lkzMXiIcc0g Before, you murder me on the fact that they are SAO songs, please hear me out. I love SAO and it is also special to me as it has so many of the things I want, things I feel and things that make me cry. I know it's a mediocre anime but the lyrics are so in harmony and a…
lonely	1	so lonely on a Friday night Jhjfgc
lonely	1	Doing better, and not feeling as bad... Going out with friends tonight. I've only gone out with friends once before outside of school. I found that hanging out with people you like, can make a dramatic difference in your life, even if you think that you are an introvert... just thought that i would share this with other people that have been or are currently drowning in loneliness...
lonely	1	I just want to hold someone. I'm a 23 year old straight guy. I have generalized anxiety disorder and it's made it really hard to meet people. Let alone start a relationship. I've never had a serious relationship and i'm sick of being alone. I've been having romantic dreams lately and it's making me feel really lonely. Like I just want to hold someone. I don't know. I just feel lonely.
lonely	1	Is there someone who can chat right now? I usually talk to my girlfriend late at night and hear all about her day and what shes feeling around this time (haha midnight) but she cheated on me and I broke up with her last week so I am now here. I don't want to talk about her I just want to chat with someone about themselves.
lonely	1	My best friend and I had feelings for each other. She just decided on Sunday that it is best for us that I forget about her since I moved out of state. She ended the friendship.
lonely	1	I don't know who I am. Who am I at all, after trying to fit in, to please others so I'd be liked, and changing my personality, I feel empty. Im hollow, I don't know what to feel, so many abusive friendships have messed with my feelings, I don't know what I feel. I know I'm angry, I was always an outcast, picked on by kids and teachers. My hieghtwas always being mocked by kids at school, I used to…
lonely	1	Just need to rant a bit All my life I've been an outsider, that guy that never fit in at all, and to be fair I never wanted to fit in. It all started in elementary school, where I was considered gifted, I was practically a 2nd grader doing work from the next grade. After the economy collapsed, I moved 400 miles, and after my social life fell apart. I was always that kid who sat by himself, I ofte…
lonely	1	Chat buddies? Is anyone interested in platonic messaging? I feel like if I just had someone to text or message random thoughts, ideas, or someone to discuss life with, I would feel less lonely. 24/F/AZ - would prefer chat buddies over 18 due to my profession.
lonely	1	I moved to the desert I've never posted anything like this, so here goes... I took a job in the middle of the Arizona boonies straight out of college. I moved here with my dog and my best human friend. I love hanging out and talking with her, I love my dog, and I love my job. I just have never felt so lonely in my life. I have no one to talk to outside of work, and everyone I know is married or i…
lonely	1	feeling very lonely tonight These nights are the worst, I start crying and thinking about all the stuff I've never done, the fact that I've never had someone there for me in my life, never had a relationship or something close to it. When I see or hear about other friends relationships I feel so sad, like, when I'm I going to do those things that feels like everyone else has done, I'll appreciate…
lonely	1	Take care, guys. I have been living alone for a while. People have come and gone, experiences have been sweet and bitter and at the end it is just ....me. Me and me alone. The loneliness is more pronounced than ever and I am tempted to harm myself by eating junk food, bingeing mindlessly, not bathing, letting everything go. But today I managed to clean my room, take a bath and wear clean clothes …
lonely	1	Why does nobody tell us how important it is.... ....to be alone and accept being alone. All of us who suffer from loneliness have been conditioned to believe this : * You need friends like OMG it is so important to have company * People who hang out alone are losers * If nobody witnesses your life, you never lived * Oh you are happy alone? Nobody cares. Stop being happy, or announce regularly to …
lonely	1	What makes you keep going? I don't think I have anything anymore
lonely	1	Feeling lonely and no one to talk to 16 F I just feel really lonely and need someone to talk to. I have social anxiety so I don't really have that many friends and the ones I do are usually busy doing their own thing. I'm so tired of following the same routine everyday and this loneliness just makes me feel depressed and unmotivated all the time. To be honest, I feel like im a really boring perso…
lonely	1	[F20] I just want something real I have a pretty good life that I can't really complain about. Sure I feel like my home life could be a little better but we are getting by. I have a good job with co workers that I love dearly. Currently I am in cosmetology school and have made some pretty awesome friendships out of that. Outside of school and work I have the most amazing group of friends. I could…
lonely	1	How I'm feeling I've recently grown to feel very lonely and depressed. I used to have a friend, but he became immature and a jerk. There is no one to just hang out with and have a good time. My parents are the most repulsive, annoying things. My mom has a terrifying southern and nasal dialect. She's always so uptight and never has fun. My dad is a jerk who doesn't care about anything but his comp…
lonely	1	I kind of feel solace in the fact im sad or am feeling solitary Ive never really expressed it before, but too me when i feel shit I actually enjoy it in a sense. I really hate it thought I dont feel like im living, im just existing. but at the same time when it comes to being lonely or just feeling shit in general thats kind of the time where I change the most, when I finally get tired of everyth…
lonely	1	I can honestly say that I'd rather be lonely than dead. Had the worst week of my life. My family (moms side) got evicted, my dog died, my father all but disowned me, and I was on my last warning at work for being too social. My grades had slipped into the toilet so my mom comes into my room while I'm packing my things and starts yelling at me asking if I'm doing drugs or drinking or something, wh…
lonely	1	If anyone wants to talk I am here for you. My number is 512-952-3659
lonely	1	An idea I had an idea to make a group me exclusively for /r/lonely users.
lonely	1	I need a real friend I guess you could say I have 'friends'. At school, I have people that I talk to everyday. We talk together in class, study together, etc. At work, I have people I mingle with and talk to. However, at the end of the day, everyone has their own group of real friends after work/school is over. They are busy people with active social lives. The problem that makes me so lonely is …
lonely	1	I wrote music about my breakup I've been depressed about the loss of a long term relationship. So I wrote a whole album about her. If anyone wants to listen, I would really appreciate any feedback. The band is called St.//Rage, the album is called Rags. https://soundcloud.com/user-30639774/sets/rags-unmastered That is the link to the music. I hope it can help with other's depression as much as it…
lonely	1	An Endless Cycle of Loneliness I'm surrounded by people but I always feel lonely, and the one person who actually wants to hang out with me during school isn't exactly the kind of person I want to be with. And then the people I want to be with and around don't seem to care at all about me. If we have a conversation, I'm always the one that talks first, and then they end it as quickly as possible.…
lonely	1	It's summer break! No more school and homework! Yay! Fuck.
lonely	1	At the dining hall Thanks for reading this, you're cool 8-) I'm a sophomore at college. I'm straight, male, and my school is 66% girls. Also I'm attractive, I have interesting hobbies and I think I have a good personality. I've been single for a while now. If it wasn't already obvious, self-esteem usually isn't an issue for me. That's changed lately, however. I've been struggling to find a balanc…
lonely	1	Loneliness is my security blanket. Ha! This is so hard. I rarely talk about my feelings to anyone but I figured I could do it anonymously, so here goes. I like people but only at a distance. I don't have friends and I feel that I am ok with that. I have associations with people at work but when they ask I would like to join them for drinks I always decline. All I think about is going home and bei…
lonely	1	June 21, 2016 loneliest day of the year. Well today is my 40th birthday and I'm laying in bed drinking, watching Psych, (for the 2nd time), and I'm feeling so lonely. My birthday isn't s big deal but the feeling of loneliness has creeped into my mind and it's becoming overwhelming. I just want to drink myself into oblivion and call off of work tomorrow. I think I've been lying to myself about not…
lonely	1	I don't want to be with anyone, yet I feel the need for human interaction a daily basis. I'm single and enjoy my life going through basic routine, working 9-5 then going home and working on my hobbies. It makes me happy to constantly improve myself every single day, but when I lay down to sleep that night I just feel a sense of emptiness inside, like I lack someone who I can share my struggles an…
lonely	1	Is anyone willing to have a conversation with me? I have been feeling extremely lonely recently and would like to talk to someone.
lonely	1	Socially awkward solo mission tonight So I just got out of a 3 year relationship a couple months ago, and I am bored and alone on a Saturday night.. Don't feel like going to a bar alone, and I'm not on social media(never had a facebook or mypsace or anything) I confident with my looks but my social skills are just awkward at first. Well, I'm going to the mall tonight on a solo mission, I'm going …
lonely	1	Not sure what to do after moving away for a bit. Hi all. I just recently moved across the country to a small town in New England for a contract job until August. I'm a pretty social person, and have a close knit group of friends back home, but I'm having a really difficult time dealing with the loneliness here. I don't have a car, so I can pretty much only go where the buses will take me, making …
lonely	1	If you need someone to talk to... I'm here :) Hey I'm Thomas, I'm 15 years old. I decided to post this, I don't mind talking to almost anyone. I know my age might throw some people off so I decided I would just post this. So if you feel comfortable talking to me you could message me. I can go from messages on reddit to skype, to e-mail. Whatever feels comfortable to you. (I don't have a phone so …
lonely	1	I'm desperate for any type of connection. I have no close friends or anyone that I could ever share my feelings with and I've struggled all of my life with any type of romantic connections. I'm 34 and have never been in any type of serious relationship. The last time I even had a date was nearly a year ago. At work I'm an outsider my co-workers have all types of parties, get togethers, etc they w…
lonely	1	I miss you Only thing I can think about is you and how sorry I am. I wish I knew what I could do to go back to what we had but make it 140% better. I can't ever love someone the way I love you, and I still only have eyes for you. I dream about you every night, remembering your gorgeous smile. 2:30am and I wish I was I was holding you as you slept. I doubt you'll read this, but I can't hold it in,…
lonely	1	Me feelings seemed to just stop Yesterday, ( and many many times before) I was just sad feeling lonely and unwanted and depressed and suicidal. Today it just seemed to stop. I feel empty. Just empty. I have no hopes, no wants, no pleas to the allmighty..just nothing. I think that is really bad. I just got drunk all by myself for the first time in my life (alkohol always seems to conjure up feelin…
lonely	1	What would you do? If suddenly they invited you to go out after seeing a lot of their pictures on the SN sites hanging out and having fun that you didn't get invited to.
lonely	1	Not depressed Hi. So I moved to DC last year from Austin, for graduate school and my social life has not been as successful as I had initially thought it would be. I am 24, and I have always had an active group of friends in college, and even later at work I had managed to make some really good friends. Grad school has been a very different experience. Most of the people in my classes are married…
lonely	1	I feel like my friends are drifting away, and I'm stuck by myself I've always been the type of person to have a really close friend/friends, but right now I feel like I don't at all. I'm in high school, and I was on the swim team with my friends. But this year my friends all moved over to long distance running, which I hate, and I was stuck with swimming. I saw them sort of drifting away from me,…
lonely	1	If I had the chance to be alone on another planet, I would take it. I'd be happy that I was alone.
lonely	1	Need help understanding my loneliness. Insightful advice would be appreciated! What to do if youåäÌÝå»re lonely, but... - The connections you make online donåäÌÝå»t sustain due to a lack of compatibility, or one party or the other being busy (perfectly understandable, btw) - The connections you make with people in the real world leave you feeling unsatisfied, no matter how many new people you mee…
lonely	1	Any weekend workers out there? BEFORE YOU READ: Please feel free to skim, I really went on a tangent here but I don't want to discourage anyone from responding. If you do choose to read, god bless and hey, thanks :) Hi, so I'm surprised I can't find more forums for this in other Google searches... I am 24 years old living with my mother who I don't get along with, my friends are very spread apart…
lonely	1	I feel myself slipping away I [21m] used to have passion in my life. Now, when I look back at myself 2-4 years ago it's like looking at another person's life. I've only been with 2 girls in my life, and we only lasted a very short amount of time. I always used to be very optimistic. My whole life (since middle school) I've had such a strong desire to be with a girl that I love. Having those two e…
lonely	1	21/M. My love is turning to anger and I don't know if I can stop it... I'm starting to feel intense envy and contempt now when I'm in public and I see a happy couple, or even just a women. I don't want to feel this way. It's not mature and it's not right, and definitely not attractive. I'm just... I'm just so lonely. The only thing I've ever truly wanted in life is love, and it's the only thing I…
lonely	1	I hate this feeling. I can't stand feeling like this. I haven't made a single friend at university. Everyone talks about going out and doing things on the weekend and I am left completely alone. I talk to them, maybe we exchange numbers, but every time I ask them if they'd like to meet up they are busy. Everyone is always too busy for me. I know there is something wrong with me. I know people wil…
lonely	1	Does anyone else find it funny that /r/escorts is in the side bar?
lonely	1	Figuring myself out. At one point I really used to care about having people in my life. Like, I made a suicide pact with myself that if I wasn't in a relationship by 25 I'd kill myself. But then I had a girlfriend for more than 3 years. I broke up with her because I stopped caring. I stopped caring about other things, too, and got diagnosed with depression, but that's kind of a different story. O…
lonely	1	Feeling so alone, i'm 26 and I feel absolutely hopeless. Please someone tell me i'm not worthless. I'm 26. My ex-gf cheated on me 5months ago. Since then i've been alone. I'm a minority in a country where people hate on minorities. I do'nt have friends. I have 0 success on dating sites. I don't belong anywhere. I don't know what to do anymore to feel like i belong somewhere. I just want to go out…
lonely	1	What bothers me most about being single All of my friends that are in relationships quite literally are the same as me, same height same personality same looks, yet they all found someone, they got lucky and met someone at the right place at the right time, and here I am alone Literally all of my close friends are now in long term relationships and when we go out have no interest in clubs or publ…
lonely	1	I feel disconnected from everyone including myself. I have trouble understanding who I am nowadays. All I know is that I'm 19 years old, I have a job that'll soon pay enough to start living on my own, and I have a goal in my life (art career) that I'm working towards but that's it. If you ask me anything else about myself, I'll answer "I don't know" or make up something that sounds reasonable but…
lonely	1	today is my birthday and no one remembered.. feeling down :'( only one friend apart from my family called. it feels so bad to know that 300+ friends in fb are just to post when they get reminded by fb (turned it off this year, and no single post)
lonely	1	I don't think I'm depressed It's pretty late and I have work in the morning but I can't stop listening to this song on repeat and think about my life. I have a girlfriend who loves me but I don't feel the same amount of love back. I do love her just not as much as she loves me I think, I can never know for sure. I have really close friends that I talk to everyday since middle school but it's been…
lonely	1	Distractions LetåäÌÝå»s just keep distracting ourselves and hope that they donåäÌÝå»t run out.
lonely	1	Maybe someone here can understand It is really late again and I can't stop thinking about the decisions I'm making. I feel like this is the only subreddit where it is small enough to be personal but big enough to get advice from all around. I know all of you feel lonely and that is exactly how I feel right now. I made a post not so long ago about many things going on but the one I want to focus o…
lonely	1	I don't belong anywhere I feel so out of place anywhere I go. I'm surrounded by friends and family who love me but I still feel so alone. I pushed my first relationship away because I felt alone and could not love her the way she loved me. I spent some time alone to try and understand my feelings but I caught myself trying to distract myself with video games and learning how to play an instrument…
lonely	1	I don't know anymore Everything I thought I knew is completely wrong and I don't know what I can do about it. I feel so lost and have this void in my heart that I am so afraid of never being able to fill. Why can't I feel anything?
lonely	1	I donåäÌÝå»t know what I want ever I hate this feeling, of being indecisive of what I want. Sometimes I think itåäÌÝå»s just the complexity of being a human being and noone truly knows what they want, they are just pulling a front to seem more composed to others or even convince themselves that is what they åäÌÝÌactuallyåäÌÝå want. Thinking like that brings me comfort because it gives me an exc…
lonely	1	Hey, whats up folks? How's it going? What is everyone doing tonight
lonely	1	Need a friend My name is Nate, I have been really depressed lately and i just feel so lost in the world.
lonely	1	Part of a group, but not really So I am on a college club sports team with a great group of people. We practice everyday and travel together so it is really close-knit group. I am pretty quiet when I first meet people and also pretty shy so the fact that I joined in the first place is a big accomplishment to me. I talk and joke with them at practice and we all have a good time together. I feel li…
lonely	1	Girlfriend left me have no one Literally alone without her nobody ever has the time for me even though they know what I'm going through and just don't seem to care just lay in a dark room with the worst anxiety attacks slowly wasting away becoming a shell of what was once a happy person to introverted to go out and meet people in a horrible area for meeting people cause everyone here just wants t…
lonely	1	Plenty of Friends, but no "friends" So I just turned 25 (M). Been feeling really down in the dumps lately. I haven't had a "crew" of friends in a long time (like 2-3 years). The people I've been hanging out with are a great group and I fit in great and I know they enjoy my company. They invite me to birthdays and to drop in basketball sessions and their flag football team (we're an athletic group…
lonely	1	Missing my mom Well today is May 28th on this day 8 years ago a very very sad thing happened to me and my family and that was that my mom passed away, struggling with liver cancer and hep C. It feels like it was only yesterday that you told us you were terminal. I miss you mommy so much wish you were here, I really could use a hug and your ear to listen to me and my problems. You shouldn't be gon…
lonely	1	I messed up I've only ever had one girlfriend, from the 2nd half of eight grade to start of my 9th grade year. Going to be a senior next year and haven't had another since. I really regret what happened in my last relationship and feel so stupid for how I acted to cause it to end. There's honestly nobody else in the entire school I think I would want to be with (it's a pretty small school and mos…
lonely	1	Why does this keep happening to me So here's my story. I'm a single female and I've joined a dating site. I've been using it on and off for a little bit because it's definitely a hit or miss with the guys that are actually serious about trying to find someone. So I was talking to this guy for a little while and then we eventually decided to meet up. He seemed so excited to meet me and then we met…
lonely	1	Ay Yo, anyone want to be friends My semester just ended and I basically have no one to talk to? Anyone wanna hang out or something?
lonely	1	depressed and lonely, duh I have been failing my major classes for 3 years at a community college along with depression from my ex which i seem to still have strong feels for becaause i keep having dreams about her. ( i tend to try to avoid the feeling of loneliness by playing video games and talking to my "online friends" to forget "the real world") I also don't know about my friends because I h…
lonely	1	Can't stand being at home , happier at college. I had a rather lonely childhood. I grew up with my mom since my dad was usually out on the job and also because my mom couldn't ever stand dad. And i grew up with these stories told by mom of how she had been wronged by my dad and restricted in life and so on. And there was always this burden of expectation on me. I was supposed to be the over achie…
lonely	1	Hobbies don't help and exercise won't necessarily work. I've tried every exercise plan under the sun and have invested more time in hobbies than I want to admit. None of it helps, none of it makes me more appealing, nor does it blunt the blow that I am a disgrace who isn't loved.
lonely	1	My grades are finally coming back up, but I don't feel happy at all. I just feel alone. One of my old friends has just left my life and since then I just feel so alone. I mean, I've got two friends who I talk to pretty often, but I still feel so lonely... We were so close, we would talk every day but for some reason we just...stopped. I don't know what happened. I just want someone to be that clo…
lonely	1	This song helped me a lot hope it helps u guys https://www.youtube.com/watch?v=VNdHd1asf9s
lonely	1	Erosion is The Most Disgusting Force You've spent so much time without noticing. You've invested countless nights into reinforcing both her psyche and what you thought was also yours. But then, one morning, when you've been digging as deep as you can to shore up her weakness and hide your own, she wakes up and says, "I don't love you anymore." That's it; it's over. She disintegrated the cornersto…
lonely	1	I went out tonight. Look at all these gorgeous people. Then here's me: my face looks like the underside of a desk. I don't belong here.
lonely	1	Tonight the Red Lamp Will Help Me Sleep It reminds me of all those nights in high school at my parents' house. Slumber parties with my crew of friends, laughing all night until my mom told us to quiet down. We'd watch movies until we fell asleep leaning on each other, with the only light being the weird red glow from my tacky lava lamp in the corner. I don't think I've ever felt happiness--not re…
lonely	1	I had a strong talk with my bro He said, "It always seemed like you were better for her than she was for you." He's right, and I know it. All the same, it was really good to hear him say it, but it still *hurts*. It shouldn't, but it does. Why does it always hurt so much?
lonely	1	It's not working I'm at the Gwen Stefani concert with my favorite person on the planet. She's texting her boyfriend, so I'm shitposting here and trying not to think about it.
lonely	1	Comes in waves Sometimes I'll go weeks where everything is normal. I hang out with friends, talk to my relatives, and sometimes even go on dates (!!). But then it all comes crashing down: friends don't want to hang out, relatives start asking for money, girls are invariably not interested. It's mainly the relationships that are making me feel this way. I've gone on plenty of dates, but they alway…
lonely	1	For anyone lonely: This chat is (99%) other lonely people. I just want to point out how this can be used as an advantage- If you are feeling alone, the people here will talk, in fact they probably want to talk too. Most people here are like minded- we won't judge you on anything. I've been lonely for a while and only just come across this sub, I want to talk to anyone sad and lonely and I want to…
lonely	1	I feel so lonely and hopeless It's a saturday night and I get more lonely on weekends because I think of all the people out with their friends on SO's and I have neither. I'm feeling really lonely because I met a guy on a dating app a month ago. We really hit it off and I felt like I've known him for along time. I try not to get close to people because I feel like they won't understand me due to …
lonely	1	I'm lonely and I can't take it anymore. I've been lonely almost all my life since I was 6 years old. My family never really got me and my friends never understood me on a deeper level. Sometimes I do okay but for a few weeks now, I've been more lonely than usual and I can't take it. I just find myself crying til I fall asleep. I just want someone to hold me and to try to understand me. I have nev…
lonely	1	I moved to Hawaii a week ago and I'm so lonely I moved to Hawaii last week and it's been so hard for me. I moved in with my sister and her family to try to start a new life because I couldn't find a decent job where I lived. I met a guy here when I was previously on vacation. He was supportive of me and encouraged me to move here. I drove 2800 miles across country to drop my car off to be shipped…
lonely	1	Lonely in a new state So I moved from NYS to Hawaii for a stupid reason. I've been here for two weeks and I'm lonely. At first it was super hard but I am slowly adjusting. I have a few job offers and I live with family. But I have no friends here and I'm lonely. It's a 6 hour time difference, so when I get lonely in the evening its like 2 am at home and all my friends are sleeping. I went to a ba…
lonely	1	hi all 19 m last month my x cheated on me again with the same guy. in almost the same way. im a nice kid... i think. a little sarcastic but thats it.. im trying to move on but this loneliness is starting to fuck with my head. depression sucks and im sorry other people are goin through things even worse then i am. i kinda want to hear whats going on in other peoples lives, good or bad, at the mome…
lonely	1	Just sitting here Im so lonely ive just started holding on to toxic relationships because id rather be used then be alone. I keep noticing this but i cant do anything about it because the people are far to important to me.. part of me needs them and part of me knows these people dont give a fuck.
lonely	1	It's been nearly 6 months It's been nearly 6 months since I had real social interaction with someone who wasnt my mother, my partner, my children or my childrens teachers. We moved nearly 6 months ago, and even before then I only had light hearted chat on the school run. This is probably the wrong sub, sorry :( I just need to get it out
lonely	1	2 a.m. Why doesn't anyone want to be my friend? I know it's me. Something's very wrong with me. Everyone leaves. I feel like if I die tomorrow nobody outside my immediate family would care enough to show up. I want to run away.
lonely	1	Reflection I was thinking about old friendships from when I was younger when I realized that I have never fought with nonfamily members before. All my friendships just stop. I think this is worse than having a fight that "ruins" your friendship. With a fight, you can analyze the situation and think of possible solutions to fix the problem, and even if you choose not to do anything, at least you k…
lonely	1	Lonely after divorce First of all, I'm new to Reddit and it seems like a great sense of community. I couldn't help but browse this topic because I, too, have been feeling lonely lately. I guess it's just nice to know I am not the only one although I would rather none of you feel lonely. Backstory, I am a 33 year old woman and I have a great career and a good supportive family. I met my husband wh…
lonely	1	I need someone My girlfriend that I was in love with broke up with me almost 3 months ago. She promised me marriage and kids. I miss her so much and I feel so alone. I tried killing myself once. I'm so depressed and just want to cry on someone. I need someone to just hold onto and cry on their shoulder. I need someone to cuddle
lonely	1	My heart breaks to know that everyone here is lonely, together, alone. I want to run away. It isn't that I hate things or am unhappy. I experience happiness. I don't hate anything. I'm not angry. I just know that I don't belong here. Don't get me wrong, I have a wonderful and supportive partner and a smart, sweet, amazing son. My little brother is my best friend, my little sister is my reason for…
lonely	1	Hey guys I'm feeling pretty lonely tonight :/ I wonder if I'll ever feel okay. Does anybody else in here feel the way I do? (10 points if you can guess the reference of that last sentence)
lonely	1	Lonely. Help me. 23, 2 young children, about to divorce my husband of 2 years. He cheated. Always accused me of cheating. I guess that saying is true 'whenever people blame you for things it's because they're doing something' or something like that? It's been a few months since I left home. Didn't file for divorce immediately because I was scared of fighting for kids in court, money, thought mayb…
lonely	1	Melancholia I'm at the wedding for one of my oldest friends right now. I'm sitting at an empty table. Everyone around me is enjoying themselves. Events like this always make me feel more alone than I already am.
lonely	1	I just had a sudden realization of how lonely I am I feel so empty and I'm not sure if can explain exactly how I'm feeling. I just feel as though I can't find a crowd that I fit in with but I'm too shy to go out and look for the crowd where I belong. I want to say more but I just feel like it's pointless cause I don't know how to explain it. I don't know if anyone else out there feels the same wa…
lonely	1	Anyone here willing to just talk? I feel that I have a lot of moments where it's just silence and I have a lot of time to think. When I think I mostly think about how little friends I have.
lonely	1	I can't make friends Main problem is that I'm kind of an asshole. I don't think I'm really truly mean to people, but I can never seem to stop myself from being rude. I think it has something to do with my ADD. I made some really good friends in high school that were the same kind of asshole as me, but we ended up going to different colleges and now it seems to have gotten worse. I'm trying my har…
lonely	1	Music is Comforting? For as long as I can remember music has been the only thing that makes me feel better when I feel like this. Let me explain, right now I have this horrible pit in my stomach and I'm incredibly tired, not tired as in I need rest, it's the tired of being lonely all the damn time. I don't know what I'm saying but music is a little respite in life and I'm incredibly grateful. Fuc…
lonely	1	Am I alone? I try to be friendly and be a good friend but it falls on deaf ears. It's like the friendship ends as soon as that bell rings, that is until the next day. I don't know why it's like this but it's just getting really hard to carry anymore. I'm only 16 but isn't this the "good old days"? When I'm supposed to act stupid with my friends and to make mistakes. A time when I can look back at…
lonely	1	Charge of the conversation I don't want to be in charge of the conversation anymore. I want someone to talk to that will speak first and just ask me how my day was or something simple like that. Is that to much to ask?
lonely	1	Why can't anyone else do it? This might not be the place for this but then again it might be so... whatever I guess. Does anyone else feel like they are always the first to initiate conversation with someone? If I'm not the first one to start the conversation then it goes nowhere. It's the usual greeting and then radio silence, it's frustrating but it's also hard. It's hard because it makes me fe…
lonely	1	No-one to spend time with I'm 20. I live in a small town. Since March of this year I've not had a person to spend time with. I lost my only friend as he believed some girl over me. Now every weekend I sit alone in my room reading and watching documentaries.
lonely	1	I need to talk I need to talk to someone anyone who will listen I'm hurting so much and don't know what else to do
lonely	1	Want to make real friends I'm a 21F, and I've never had a best friend. I've always been so envious of the kinds of friendships where one can't imagine doing something without the other. Don't get me wrong, I love my boyfriend and my mom, the two best friends I have. But I want to have girl friends, coworker buddies that I could just go grab a drink with after work. It seems that they are always a…
lonely	1	Need someone to keep me company on the phone. We don't even have to talk, I just need someone there.
lonely	1	Spent Friday night lonely with three other people I made the effort of reaching out to a friend to get out of the house as there was a band I wanted to see playing and I'm tired to going to see bands alone. He was already planning to meet up with some other folks I didn't really know but I thought "What the heck, it'll be fun" Turned out it was two girls he knew (we're both males). Turns out both…
lonely	1	Secretly Lonely I have never done anything like this before and i dont really know where to start. Since i was abkut 7 my mother has been an alcoholic, until about a year ago she was getting worse and worse. It was not a good point in my life. She has slowly started to pick herself up, however she keeps having bad weeks. Anyway, im straying off point. I met this girl, she literally meant everythi…
lonely	1	Lonely af- Tinder? Other advice? Okay so im a 19 guy, your average lad... nout bad, nout special... basically in the short, never had a gal, always felt lonely, finally got a gal, felt the luckiest guy, got cheated on, just about over her... so heres the question. Ive been feeling very lonely and insecure since... part of me feels to get Tinder for someone to talk to, maybe even meet someone?å¥ÌÛ…
lonely	1	Loneliness/Depression Signs...Anyone Else Feeling These? http://www.everydayhealth.com/depression-pictures/are-you-lonelier-than-you-realize.aspx I definitely am. As a 32 year old, bitterly single gay guy with few friends, I have many on this list. Especially with the holiday season and my birthday soon...couples everywhere, cutesy/obnoxious Facebook posts, holding hands at the mall, gift-giving.…
lonely	1	Loneliness and not being productive I have a ton of hobbies and interests, but I only seem to really want to do them and focus on them when I'm dating. Is anyone else like this too? I'm a 31 y/o gay male here, and I've become quite disheartened with the fact that the gay dating pool is so incredibly small and that it's hard to really find guys outside of bars/apps where everything is all about se…
lonely	1	Rant: Married/coupled guys on dating apps 32 year old gay guy, but I'm sure this happens in the straight world too. What the fuck is up with people that are married, dating, and in open relationships on these dating apps??? Like they are seriously teasing us. "Look at this hot guy. Click. Oh, he's with someone..." Seriously, work on your own shit instead of cluttering up dating apps! Lately, that…
lonely	1	Happy Birthday to me... Just turned 32 at midnight, and still single. Gay here, so extra lonely since it's so hard to find nice guys offline. Literally no one messages me on the apps so I gotta be ugly, right? No messages in over a month, and my Tinder has been dried up since September (pics in my previous post on gaybrosgonemild where guys get *hundreds* of upvotes. I got like 20). I'm going to …
lonely	1	WARNING! Don't listen to this if single and it's your birthday, Christmas, or New Year's... It's a real doozy, especially that first verse by James Ingraham... https://youtu.be/RkI-B2JWSZI
lonely	1	Romantic Loneliness Triggering Procrastination And Overeating So, I feel like I've got a lot going for me. My job, salary, physical health, and I think I look decent. I'm lucky to work from home, but I'm very lonely romantically. I'm 32, gay guy and finding other gay guys that want to date seems impossible. I've posted on dating sites, and not getting much of a response or guys are 5 states over.…
lonely	1	Any singles feel anxious on the weekends? It's weekly date time where couples are kissing, going out, holding hands, having sex, sleeping together. Me? I can't focus on my many hobbies because I feel so anxious about being a single 32 year old gay man with zero dating prospects, day after day and month after month. I've got over 20 dating apps and go to all the bars, but everyone ghosts me or pla…
lonely	1	"Lonely" vs "Forever Alone" Someone insisted I join /r/Lonely vs /r/ForeverAlone
lonely	1	New here and glad I found this subreddit Anyone care to discuss loneliness?
lonely	1	Living in halls at university and feel extremely lonely I'm 18 and in my first year at university and am unable to make friends. I'm friendly with my flatmates but I wouldn't call it a real friendship because they don't seem to want to spend time with me and are usually with their boyfriends or other friends which makes me feel even more lonely.
lonely	1	Still lonely at University, flatmates making me feel jealous... I posted around a week ago explaining that I was lonely at University and couldn't seem to connect with anybody. I'm still feeling this way and it's still getting me down. To make matters worse my flatmates seem to be having perfect lives, having partners/ groups of friends to talk to and I'm just here not being able to fit in. I fee…
lonely	1	I'm incapable of making 'real friends'. Hi I'm Makki, I'm incapable of making friends. I'm 19 and from London. I have always struggled to make friends and am getting worse. I don't have any people I can really do things with. I have met people on the internet and even this very website but it rarely lasts. I no longer want to just have people I converse with over a screen. Anyone I sort of get cl…
lonely	1	Sitting lonely at home I get dressed for going out with friends , even though i know deep inside nothing will happen , it makes me more deppresed, also my new girlfriend stoodme up for the weekend. she is depressed as well i guess (she is a bit messedup) , having anxiety issues , everytime i start dating a girl , i get exetremely concerned and anxieous. Fml
lonely	1	alone in nyc Well , so i travaled by my self to new york for a week , its my third day here and im having fun , but i feel so fucking lonley
lonely	1	Does anyone else think loneliness is the catalyst for your cynicism/hate? You're feeling lonely, feeling really down, feeling like no one is there for you. Whatever thoughts you have are yours to bear. Noone to communicate with. Noone to communicate what's important to you. What your thoughts are. You visit social media and read the "depression" that people constantly parade around with their 100…
lonely	1	How do I make friends, build connections and find motivation to be happy... I'm lonely. I mean, not nearly as lonely as I used to be. I have a great boyfriend... although he can't handle my anxiety and lives out of town, and I live with two nice roommates. But I have no connections with people. It's been 3 days after beig laid off for the season and I don't know how I will manage the rest of the …
lonely	1	Things To Do When You're Alone on Your Birthday Next saturday, November 12, is my birthday and it's the first (37F) birthday I'm spending alone. I moved to a new country all by myself a couple of months ago and don't want to jump in the self pity wagon for my birthday... So, what do you do when it's your birthday and all your friends are in another country?
lonely	1	Where is he? I'm a 22-year-old and it's another post about a girl who never had a boyfriend. I'm not super-attractive, I'm not ugly either. I'm above the average height (5'11 '') and I'm quite fit. I'm not one of those girls with a ton of makeup, giggling about guys or an 'amazing' time they're having in the clubs every weekend. I like to spend evenings hanging out with friends, getting drunk wit…
lonely	1	Very Lonely During Yeezy Allnighters This coming Wednesday I will be staying up to cop my favorite yeezys online. I always have a tendency to fall sleep because of boredom and loneliness. I need a friend to keep me company this time å¥ÌÛ_å¥ÌÛ_. You get to watch me cook å¥ÌÛ_å¥ÌÛ_åäå»åÂå¥Ì_å and free food included !! My name is chef Brian btw å¥ÌÛ_å¥ÌÛ_å¥ÌÛ_å¥ÌÛ_å¥ÌÛ_å¥ÌÛ_å¥ÌÛ_å¥ÌÛ_å¥ÌÛ_å¥ÌÛ_å¥ÌÛ…
lonely	1	this is just one night of my boring life So i was supposed to go go out tonight with some work friends tonight but the one i feel most close to cancelled today which annoyed me because its the second time she done this last minute to me. So i get home &amp; think to myself actually do you know what? I've worked hard all week it's a Friday night maybe i will still go out without my bestie! So some…
lonely	1	Just need some talk I'm playing skyrim. A bit tipsy. Need some talk.
lonely	1	Playing skyrim But feeling lonely... would love someone to talk to.... -Abby
lonely	1	Feeling very lonely on my days off :/ Don't really want to complain. I Just wish it didn't feel so lonely to be alone...
lonely	1	Someone stop this descent You could brush it off as a minor problem I'm looking at with a magnifying glass and browse past this. Fact is my mental health is getting worse little by little every day, and one of the causes seems to come from loneliness. I'm not a natural charmer and talking/communicating/getting my thoughts across never were my strengths, and not having people around me I'm comfort…
lonely	1	Your steps for getting through each day? Hi - I've come to terms with the fact that my dad and old friends have turned away from me (note not because of any action on my part, other than living in another city). So, I'm trying to learn how to move on. I'm lonely yes, but I can't shrivel up at home for decades What are practice steps I can take?
lonely	1	Reasons people take a dislike to others I've noticed a definite pattern (although my lovely partners tries to deny it). People never ever warm to me and old friends have started to distance themselves. I honestly can't understand why. Am I being a total idiot? Do I need to get an image overhaul? Too quiet? Too weird? I'm just not sure. Too much bad in my life and it shows on my face? Not sure how…
lonely	1	Lonely - Should I get a pet? I'm 25 years old, pretty introverted and for months now I've been very lonely. I'm not happy where I live and plan to travel in the coming months and eventually find a place I like to move to. I've been thinking about getting a small dog to have around and travel with, is this a bad idea?
lonely	1	I dont really know what im doing Well, lets get some of this shit right out of the way, im 16/m. Now, i know what your thinking, your just an edgy teen, fuck off and go enjoy life. Well, piss off then. Ok, now that weve discouraged 99% of the "floaters" (those who stick around for 30 mins and talk, then they go to bed, and you never talk to them again) i dont know, i tbh, i dont think i would hav…
lonely	1	well, obviosly im at rock bottom Well, im a kid who kinda needs ppl to, i dont know, relate with, i kinda like building computers and robitics related shit, bit of a programmer, listen to indie/rock, so yha Jusus christ, iv fucked up Oh well well, i decided to make this, now. https://discord.gg/PBAd866 i think its set to not expire, so thats good
lonely	1	The girl in the supermarket I'm a divorced male, starting to get used to my new life. I have a good routine going; work in the daytime, come home for a snack and some relaxation, play tennis in the evenings, then shower and play on my phone til I pass out. I get the kids on the weekends too. But, I find myself to be very lonely. I crave female companionship, and I am not talking simply in the phy…
lonely	1	Feeling like life is not worth living I feel very lonely most of the time. I make many efforts to connect with people, but to no avail. I try to get my coworkers to hang out, but they are not interested. I text my ex wife, but she rarely responds back. I text people I know, but they ignore me. I go on dating sites and look for people to talk to, but my messages go unreciprocated. I usually feel o…
lonely	1	Having Trouble Making Friends Ever since I got divorced nearly two years ago, I have been feeling very alone. I quickly found that the few friends I thought I had simply avoid any attempt I make at communicating with them or spending time with them. I got a new job recently, but my coworkers do not seem interested in hanging out after work. I joined the gym, which gives me somewhere to go, but I …
lonely	1	is it bad if i WANT people to hate me? i'm sick of my lack of prescence. Everbody acts nice to me the rare times i DO get their attention but the majority of the time i'm ignored and it keeps leaving me with mixed signals. Why not just have everybody hate me just so i can end this stupid ambiguity and actually have a reason to complain?
lonely	1	A "friend" for me is just a slightly less fancy way of saying "acquaintance" Sometimes I feel like i'm the friend that nobody likes. but even though they say I'm their friend when I ask them about it. In reality they don't seem anymore than acquaintances. I never hang out with anybody, and i spend almost all of my free time secluded to my room browsing the internet Monday, Wednesday, and Friday I…
lonely	1	Even when I'm socializing I always feel like I'm missing something It's quite hard to put my finger on it, but lately I've been feeling vastly out of place with the people I know. Whenever I see people I know interact with their other friends, I always see them laughing, having a good time, and generally enjoying the company of each other. Sometimes they may even pull an innocent prank on one ano…
lonely	1	no one cares so why should I continue to exist
lonely	1	The Holidays can be rough, especially if you are alone. PM if you are feeling lonely. If you'd like to chat, vent, or have a shoulder to cry on, feel free to send me a message. I'm alone this thanksgiving, but handling it ok. If you aren't, maybe you'd like someone to talk to.
lonely	1	Feel so alone out here and I don't even know what to do about it. I'll try to keep this as short as possible. When I lived in New Jersey, I had a solid friends circle that I'm still close with to this date. As much as I loved them, I went to Florida for college, just to be in a new environment, and I did eventually end up making friends there. But now, my mom has relocated to Houston, TX and post…
lonely	1	Anxious Sorry about the title wasn't sure what to put. Firstly I hope anyone reading this is doing well :). Sorry for the rambling in advance I'm just super lonely an thought posting on here would be a good idea. So If anyone wants to chat or even just say hello it would be much appreciated.
lonely	1	Young, Stupid, In (unrequited) love and no one to confide in. I'm a 18 yr old guy currently in my second year of sixth form having resat the first year, I found it hard to make friends last year where i was taken from my old classes with people is known all my life into new ones. I went from being a semi social guy who would go out skating every night and hang out with friends all the time to the…
lonely	1	I feel horrible and lonely all the time 16 year old guy here, this all really started when i got rejected by this girl i had a crush on about 6 months ago. The way it ended sucked as well, i didn't even get to be friends with her in the end. I'm still so sad and angry about the whole thing, i feel like finding someone else is that last push that i need to finally forget her. Every day is just the…
lonely	1	Unwanted and lonely :( What should I do if nobody wants me around?
lonely	1	Choose life, choose a mate, choose a job. And being an avoidant. Avoidants desire friends/relationships but can't get over their social anxiety. Me in a nutshell. I think my current honest need is to get laid - I need physical contact, to be held, fucked, all of that - and that's really hard to come by. Ugh. Never mind family pressures to get married. Fuck them all.
lonely	1	Hope å¥ÌÛ_å¥ÌÛ_ beyond ideas of wrongdoing
lonely	1	Be yourself å¥ÌÛ_å¥ÌÛ_ No matter what's the condition is in your life stay strong ! Be confident ! Be positive n the most important be yourself coz you are unique in your own way åäÌáå_å¥Ì_å
lonely	1	Need a friend.. Friends are like snowflakes, none of them are the same!
lonely	1	Sad I don't understand why people always hurt me !! For like no reason .. Expectation is good but the other end should be glad n have some respect for that expectation !! I'm tired of all these things ! It hurts me so much ! I'm broken
lonely	1	Broken å¥ÌÛ_å¥ÌÛ_
lonely	1	Feeling good about yourself å¥ÌÛ_å¥ÌÛ_ In the end, itåäÌÝå»s not about popularity or even getting the guy. ItåäÌÝå»s about understanding that no matter what label is thrown your way, only you can define yourself.
lonely	1	Respect and support å¥ÌÛ_å¥ÌÛ_ Even After All this time The Sun never says to the Earth, "You owe me." Look What happens With a love like that, It lights the whole sky.
lonely	1	Only the lonely know.. All I desire, want, NEED is an educated conversation would anyone be kind enough to indulge me?
lonely	1	I Was Lonely, and You All Helped Me Cope. It's My Turn to Return the Favor. As the title says, I used to be lonely. After a really difficult breakup, I was in an extreme depression. Eventually I stumbled upon this sub, and you guys really helped me out. Granted I still had to work on myself, but you all made me feel less alone. Now, 8 months later, I am doing decent for myself. I'm not perfect by…
lonely	1	This Sub Helped Me Figure Out How To Deal With My Loneliness. Now It's My Turn For Me To Help You Deal With Your's. I did this a few days ago, and it seemed to be a success and helped quite a few people. So I figured, if I have the time I might as well continue trying to help lead people out of their holes of loneliness. So about me: A few years ago, I was on the top of the world. With the girl o…
lonely	1	26/non-binary Feeling Inadequate I lost the person who I feel knows/knew the most about me recently, and I've been feeling pretty down ever since. Not sure if seeing reassuring or similar stories of woe will help, so I'll take either.
lonely	1	I'm so alone I don't even know where to go with this. I've written everything down 3 times now, and keep deleting it. I have friends, I have things I can do and places I can go. But I suffer from depression and anxiety. I don't like going places, I get scared. My friends all have their own lives and own things to do. I'm lucky they try to spend as much time with me as possible, but I feel trapped…
lonely	1	It hits hard some times I sit here alone in my room, I'm eating a small disgusting TV dinner and thinking about things today. I've been divorced for a year almost. My ex is happily remarried and living our life with some new woman as my replacement. 5 months after my divorce, in desperation I found and clung to a man who showed me attention but never publicly. Me being newly divorced, what would …
lonely	1	Lonely in school I'm 16M and i honestly feel so left out. I go to a super small high school where everyone knows everyone, and I feel like I'm just a spectator, rather than a member. I see guys talking with girls, and I see couples just having fun and being happy. I see pictures of people in groups online. Everyone talks about the party they went to and the girls they screwed, I mean...I just get…
lonely	1	Man, the summer sucks. Usually during school I [17M] get by fine. Although I go to a shitty high school with shitty people, I have a decent amount of friends at school, and schoolwork and sports keep me energized and busy. But once summer hits I get real sad and lonely man. Seeing all these teenagers my age in public having fun, being in relationships, and going to parties. It makes me feel like …
lonely	1	I feel lonely... I feel so alone, I don't have any friends, but I do have a boyfriend. I feel like my boyfriend really cares about his friend, which is fine but I feel like because I have no friend, I dedicate my whole life to him... Which probably isn't healthy... And it upsets me tbh, I feel like I'm actually not capable of making friends. I feel like I'm one of those people who has bad judgeme…
lonely	1	I'm here if you need to talk I have a pretty free weekend and I know how nice it can be just to talk to someone. About anything and all things. I'm pretty receptive and have been there but am in a much better place. Feel free to message me EDIT: If you do end up messaging me I am not ignoring you. I may be out, sleeping, eating etc. I will get back to you as soon as possible
lonely	1	Any people here into gaming? What games do you guys like? Just s thought but maybe we could find some co op or online multiplayer games to play together?
lonely	1	Life hacks on how to get some physical touch/affection? I'm a 27 year old virgin and have never had a gf I live alone and have been lonely all of my adult and teen life. Today I had a doctors appointment where I had my heart beat listened to and it felt great, in these small moments that would be routine for anyone else to just feel the human touch of a woman It's something that hurts knowing I c…
lonely	1	Said this before, I'll say it again. I don't have a best friend. None of my friends are worthy enough to be called a "best friend". No one is there for me whenever I need somebody. No one knows how I feel when I'm lonesome. No one ever invites me to any group activities. The only person that knows how I feel is me, myself, and I. I am my own best friend. To escape from my problems, I lose myself …
lonely	1	Went back on Facebook after half a year and saw 45 notifications. I was excited and looked but saw that most of them were the "Do you know this person" notifications and only two of them were upvotes on things I commented on ages ago. It's as if I never left.
lonely	1	Left the Whisper app in favor of Reddit. Never going back. Whenever you vent about your loneliness on Whisper, you get a bunch of thristy dudes messaging you. It's even more awkward since I am a guy myself. Now that I am on Reddit, I feel more at home and I guess less lonely since there are other people out there that struggle with being alone.
lonely	1	"Don't fancy being lonely" "I like drinking coffee alone, and reading alone. I like riding the bus alone, and walking home alone. It gives me time to think, and set my mind free. I like eating alone, and listening to music alone. But when I see a mother with her child; A girl with her lover; Or a friend laughing with their best friend; I realize that even though I like being alone I donåäÌÝå»t fa…
lonely	1	Never knew how lonely and depressing a power outage could be. The power's been out in my neighborhood for 10+ hours and I have nothing to do. I was looking forward to doing my favorite activities today like playing video games, browsing the internet, and watching TV. These activities keep me away from my lonely thoughts and getting them stripped away by having no electricity is just upsetting. Al…
lonely	1	Back to my miserable life I suppose. Just got back from a trip with my female friend (not dating, just friends). We spent 5 days at her 2nd house where we stayed at and played video games/hanged out. It was fun because it was different than the usual staying at home playing by myself routine and I always wanted to get away from feeling lonesome. Now that I'm back home I don't have much to do. I m…
lonely	1	Going to the theatres to see a movie by myself for the first time. I usually see movies with my friends or family. I'm sorta excited because I want to learn how to be more independent, but I'll have no one to discuss the movie with afterwards. Hope this'll be a pleasant experience though.
lonely	1	Really wish I had someone right now. I just wish I could have someone to cheer me up when I'm having a gloomy day. A person that understands me and makes me happy whenever I'm feeling terrible. I'm just stuck right now, I don't know what to do. It's making me feel crazy, just ranting on hoping that someone will listen. Some days are worse than others, but still I feel like I'm talking to myself. …
lonely	1	Just got back from the movies by myself. Original post: https://www.reddit.com/r/lonely/comments/5yuqxs/going_to_the_theatres_to_see_a_movie_by_myself/?st=J05ZGBW3&amp;sh=6b5a6079 I saw not one, but two movies. Kong: Skull Island and Get Out. The experience of going out to the movies by myself was fun. I enjoyed watching without any sort of guidance and it made me feel more independent. I hope to…
lonely	1	Another lonely Valentine's Day This one day of the year intensifies my feelings of loneliness more than any other day. I hate seeing all the Valentine's day decorations everywhere I go and all the couples with each other. It's all a reminder of what I don't have. I just can't wait to get back home to get away from all this lovey dovey crap.
lonely	1	I don't have a best friend cause all my friends are shit.
lonely	1	I guess I'm lonely. I guess I'm not your typical lonely person. Or perhaps I am. I'm female. I have friends and some family that cares about me. I can get a date. I have teachers who care about me. I'm an interesting person and have a good self esteem. I have hobbies that I actively participate in. I'm not too shabby physically. I can get a hookup, or a date with little issue. But I'm mentally an…
lonely	1	Kind of cliche advice, but it's the best advice out there for lonely people imo. I recently read a book called "Spark: The Revolutionary New Science of Exercise and the Brain" If you are lonely and not exercising 4-5x a week, I would highly, highly, highly, recommend this book. This book is an awesome read about how all the ways that exercising improves mental conditions. It talks about how exerc…
lonely	1	Being completely alone for the first time I just graduated from college where I was in a sorority, involved in multiple organizations on campus, and had a good group of friends. Life was good! I have always been that outgoing, social girl who can talk to anyone... Here I am 6 months later and I have never felt so alone. Maybe because I have never quite been completely on my own, but this has been…
lonely	1	What can you do when all you want is someone to talk to. I don't know if this is the appropriate sub, and I've never written something like this out for complete strangers to read. I know that many people here are worse off, but I'm looking for advice: My SO of 9 years and I just split up, I've moved all over the country to be with her in that time. Now, I'm stuck in Washington, 2500 miles away f…
lonely	1	I have never had a girlfriend and I've never felt lonelier The first person I liked was three years ago when I was 16. I was silent because I could tell she didn't feel the same. We were friends for five months. My feelings just tipped over one day and I told her I couldn't be friends with her anymore because it hurt too much. At the same time a former best friend got in a relationship with her. …
lonely	1	Supermoon. Go look. Hey all my buddies out there who I don't yet know. If you are having a super bad day, go outside and look at the supermoon tonight. It's the closest the moon will be to Earth in like hundreds of years. Look at it, and then realize I am looking at it too. With you. And maybe you won't be feeling so lonely again once you get back to your phone/computer. And if you missed the moo…
lonely	1	A down day.... Is anyone else having a really bad day? Like bad bad. Break your heart kind of day. Sick to your stomach day. A day where your friends even invite you over to take your mind off things, but you think you shouldn't go cause you could start bawling at any minute. I guess I just needed to say that to someone. :(
lonely	1	Happy Thanksgiving Friends! I just wanted to wish you all a Happy Thanksgiving. This time of year can be tough, especially if you feel unloved. But, you aren't unloved at all! Hang tough and just remember I am thinking about you and wishing you well this evening. Happy Thanksgiving Friends!!
lonely	1	No one knocked up one
lonely	1	I've always been a secluded person And it's never really bothered me. I don't have a lack of social skills after all i work in sales and am pretty damn good at my job. i've just generally always wanted to be left alone. That to me is the ultimate goal. Peace and quiet and also to be left alone. I've lost countless "friends and girlfriends" to this mindset and it's never really phased me. in fact …
lonely	1	ItåäÌÝå»s happening all over again. IåäÌÝå»m not the most sociable person. IåäÌÝå»ve accepted that but I have always tried my best to make friends wherever I can. IåäÌÝå»m pretty much seen as the school weirdo. People avoid me which I canåäÌÝå»t say that I hate. It has taught me to find ways to be with myself. In someways I like being alone but I finally found a place where I thought I belonged. …
lonely	1	I want to feel love I've been single forever and I've only slept with two girls. One was a lucky break that she was horny and I've always wanted to sleep with her and the other was my best friend with benefits (best way to describe it but with WAYYYY too many problems in the beginning of the relationship for it to have gone through to actual dating and shit.) I've been rejected about 16 times (ma…
lonely	1	[alone] Does anyone else feel alone, even with some amazing friends? I just wanted to see whether anyone else felt like they were alone, EVEN though you really shouldn't as you have lots of amazing caring friends?
lonely	1	Soul searched I've kept these emotions in for a while and I don't feel like I can tell anyone close to me about what's going on in my head. Just bare with me on this one, it's a mess. I currently work overseas and I'm not home very often. My only constant with life back home is my dad. I have a lot of "friends" that tell me they are my friends and they would do anything for me if I needed. For so…
lonely	1	Back to loneliness A couple days ago my girlfriend of almost a year and I broke up, and she was really the only person I'd talk to consistently. And now I just don't have anyone to talk to that much anymore, and I get really bored and lonely and it's gonna be pretty hard getting through the rest of junior year without anyone to talk to :/ it's not about having a girlfriend for the record, it's ju…
lonely	1	Possibility of new friendship? I've always been kinda introverted when it comes to meeting new people, so I don't really have a whole lot of friends I talk to regularly. I've always thought that the friends I've made over the internet are the best ones of all, so I was wondering if anyone here wanted to talk and maybe become friends :) I'm a junior in high school and a guy, so that sort of gives …
lonely	1	I could really use a friend. I basically have one. I consistently talk to one person, that being my brother. Not blood brother, but he's like a brother to me. I have a couple other friends, but I almost never talk to them. I really like talking to people but I have social anxiety so it's hard for me to make friends. So uh, yeah. Anyone wanna talk? 17 M, if you care. Not looking for a relationship…
lonely	1	Squads/crews I fantasize about being in some sort of group. I want to be in a group that cares about its members. A group without a leader, but agreement. A group that isn't about sports or military. A group that wants to be a group, not because a group is needed to do something.
lonely	1	Does anyone else just drive around aimlessly because they have no friends and nothing to do? I have run out of things to do since i dont have any friends to hang out with, so I just drive around and listen to music, park somewhere and sit for a while, then go home.
lonely	1	Having a hard time finding people I like to be around, cant tell if im boring or they are. I dont really have any friends, and I feel like every time i end up hanging out with someone its really boring. I cant tell if its my fault, or they are boring. I find that i am always the one to come up with most of the conversation topics. And whenever I try to say something real or kinda vulnerable i usu…
lonely	1	It's snowing. Winter's almost here. I love it so much but it gives me such a lonely feeling. Lots of people start to feel worse at the beginning of winter. I understand why this happens, but it doesn't work on me. Winter is absolutely my favorite time of year; I can bear the cold, the snow is beautiful, powder on the mountain means I can go skiing, my birthday is in December, and of course there'…
lonely	1	Filling the void My girlfriend of two years broke up with me at the beginning of September. We had spent those two years building a framework that would see me relocate from California to Australia once we got all of the visa stuff figured out. I was able to visit three times and in those six weeks I was living the dream. I was with my partner, I got to be a dad to her son, I had a great relation…
lonely	1	Everything's going to be ok. I came across an echo of a memory and it gave me an emotional gut punch has brought me low and I can't see past it. Anger, hurt, loneliness, despair, my head is filled with these mindless thoughts and the noise hasn't gone down. Senseless chatter about the pain, who hurt me, why, what if... And it's useless. What's done is done and I'm wading through the fallout. Ther…
lonely	1	Depression I've been depressed for a while, mostly because of loneliness. My boyfriend is really supportive, but he's a chef so he's hardly home, so I'm home alone a lot (uni holidays just started and I only work a couple of times a week). I don't have many friends that I feel super close to, I do have my best friend but her sister was just raped so I don't want to over burden her with my problem…
lonely	1	22/F - Lending an ear Hi friend, how are you today? Are you feeling okay? I hope everything is alright. Do you want to talk? Well I'm here. Come here, let's huddle up and share this coffee (there's cocoa and tea in the kitchen too) and have a chat if you'd like. Tell me all about how you're feeling and maybe I can offer some helpful advice. Let's hope this rain quiets down and you feel better soo…
lonely	1	Don't know anymore I've been in debt since finishing college and starting work. Debt started 6 months into getting out of college at 18 (I'm now 24), starting work and moving out. I come from a background where we never really had much money, so me seeing these large sums coming in thought I was rich, was spending where I really shouldn't have and couldn't afford to. Of course this added up very …
lonely	1	Lonely and Lost I am 29yrs old. I have 1 son that I know that is mine and 1 that I am unsure of from the same wife. I am unsure of the future of my life. I have no family that I currently to talk to. No friends that I have. I have a wife and 2 sons. I am a heavy drinker and have gotten a DUI last June, since then I have been attending the classes. Since the Birth of my past son my wife has grown …
lonely	1	Lonely in my relationship My girlfriend and I have been in a relationship for almost 1 year now, it all was great, never had a fight or been annoyed by each other. Everything was great, we spent almost every second we had together, even managed to go to spain for a few weeks. It was the greatest time of my life an she was the greatest person I ever met, but now? Now she is India until next sunmer…
lonely	1	My friends are drifting away. I used to have many friends that I could consider "close" but now it seems like I have none. Used to have Skype calls filled with close friends all day long and hang out with them everyday for years. And now all of a sudden it's started to hit me that Iv'e been sitting at the computer for weeks now with essentially no one. Most of my friends seem to have just faded a…
lonely	1	Never had a best friend I've always been apart of friend groups in my life but i've never had a best friend. Seeing everyone in my friend groups pair up through the years kind of hurts. And now at 19 i just feel like a background character that could fade away.
lonely	1	Would like to talk to an objective stranger I'm tired of having to socialize with my roommates and classmates that I barely know. (Studying abroad for a year) I feel like my friends have nothing new to offer me when I talk to them about my problems. I just wanna talk to another human that's a stranger. I don't have to tell you my problems; we can just talk.
lonely	1	What if we make a group for meeting in restaurants one on one so we dont have to eat alone? I saw a comment by someone about how they feel uncomfortable eating alone in a restaurant. I've had experiences eating at restaurants alone for whatever reason, and it's awkward and can be lonely. What if we start a group exclusively for hooking up people who live in close proximity to each other who don't…
lonely	1	Feeling like the last sip of a beer I don't really know how to start this. Even the thought of admitting how miserable I am is enough to have me borderline hurling while writing this. I'm about to finish school, and I have never felt so alone. I go to a small school, so I already don't see very many people on a daily basis. When I do interact with others, I just feel small and end up getting inte…
lonely	1	Alone but never lonely I'm like the poster boy for being alone. I'm 19 but have yet to be in a relationship. I have friends that see me as only comedic relief. I have family who don't accept you unless your a hunter or football player. Yet I've found comfort in the fact that I'm enough for me. My mind is great, my personality is awesome, and I'm ok with no one seeing that. Y'all keep heart and do…
lonely	1	I'm damn near suicidal bc I'm turning 21 soon and have absolutely no friends to celebrate with. I'm new to a college town and I'm about to turn 21. Most of my high school friends abandoned me, my boyfriend is annoyed with me, I didn't make any friends at the last college I attended before moving here and I still don't know anybody bc I just transferred to this school. I want to make friends, but …
lonely	1	I feel alone. hello, my name is john. in these two days I felt very alone, I have friends, but to messages that I send, they answer me a few times and this always makes me very sad. help
lonely	1	Hi Hi, I'm lonely, have so much to say and just want to talk about life with a strangers. So if you're bored please PM about whatever.
lonely	1	I'm Lonely... Most of my current friends are people I only know through the internet, and despite taking an evening class to get out more, my shyness kind of keeps me from just starting up conversations. Am I approaching this whole "making friends" thing wrong?
lonely	1	lonely lonely looking for friends..
lonely	1	Lost that person I talk to everyday. Not sure if posting here will help at all, but I've been feeling like there's a void in my life lately and would like to talk to someone about it. My best friend went away to boot camp earlier this week (Monday). Although he lived in a another state, we were as close as brothers. I know it might sound weird, but not having that person there to talk to about yo…
lonely	1	single and lonely I never dated and I'm 19. I would describe it almost like waiting for spring to come with out knowing what spring was like. You know the world is warmer and more beautiful when it comes. I'm not desperate, I've taken time to know myself. I've come to the point where I want to share my life with someone.
lonely	1	I'm tired of feeling this way I've never really dated anyone before. I'm turning 20 in a couple weeks, and I'm just tired of being single. I don't think a guy is the answer to everything, but I just want someone to do things with and share life with. I'm trying not to let it bother, but it seems to always find a way to. I feel so pathetic.
lonely	1	Single? You don't have to stay lonely forever Coming from someone who has been shy and lonely most of my life. I took a chance to go online and just see see what was out there without leaving the comfort of my home. It's great to surround yourself with people who understand where you are coming from and trust me, I've been there. Anyhow, I create an online profile on one of the more popular datin…
lonely	1	Do you daydream about imaginary dates/encounters to comfort yourself? 33 y/o male here. Introverted metal-head, low/medium level IT job, handful of friends/family/co-workers i have reasonably regular contact with. Two past relationships, one when i was 18 y/o, which lasted a year and ended when i found out she had been cheating on me for months. The other relationship was when i was 25 years old …
lonely	1	Nobody knows who I actually am I am a college student, unable to distinguish whether or not im a junior or sophomore due to the amount of classes ive either failed or withdrawn from. I hide this from everyone. I can't own up to the fact that im over a year behind in college because none of my friends are having these problems. I have very close relationships with my friends, I know so much about …
lonely	1	I have a crush on one of my best friends, but it's over the internet, and it's one way. I have strong feelings for them, but they don't feel the same way. As if that wasn't enough, I have to deal with the reality that I am not their #1 friend. They have friends IRL who are more important than I am, because I'm some random on the internet... But I've known them for years now, and I've grown truly …
lonely	1	Just really lonely. Sorry if this post is hard to understand, or if it seems all-over the place... I'm just having a hard time typing right now. I posted recently here about having a crush on an internet friend who I don't have a chance with.... Well... I was right. It's really starting to take a toll on me realizing how many times I've been turned down by people both irl and online. I don't try …
lonely	1	suicidal trigger warning im so alone. i have no one to talk to at the moment. im just tired and have been going into this downward spiral. thinking about suicide. i wonder whats the point of life if im alone? i just need someone to talk to. im tired of life and being a failure and a waste of space. i havent accomplished anything
lonely	1	sometimes i worry about my friends i dont worry about them, really i worry about them not liking me, and isnt that the fucked up part? and its important to note that i dont mean this in the sense that im worried about them not liking me. I only surround myself with friends that i know love me but sometimes i feel like im so much, sometimes i feel like im so much to deal with as a friend and i get…
lonely	1	Hello, i'd like to introduce myself (Every bit of me) Hi I won't say my name bcos new to Reddit don't really know what is or isn't allowed. Anywho i've been alone mostly my whole life my parents argued all the time and eventually turned into physical violence, i never really had friends mostly people that just up and left so i don't know til this very day what it's like to have a friend. When i g…
lonely	1	i really need help at moment i thinking about suicide , i listening music right now, and i get idea to post something in any helpful reddit. I need person ( i like girls) who can help me to get out of depresion. I dont seek for a attention i just need help. To be honest i dont afraid to suicide, but i am on 50/50 . My family loves me, i am in good family, but i feel very useless in life. I am 21 …
lonely	1	I wrote a poem about me, and not fitting in. It was the easiest way for me to express myself. It helped a little, I think. I donåäÌÝå»t fit in, and thatåäÌÝå»s okay. IåäÌÝå»m an outsider, living day by day. No nine to five, thatåäÌÝå»s no way to live. No girl by my side, I have no love to give. No dream house, too much to maintain. No luxury cars, IåäÌÝå»d rather walk in the rain. No friends, wai…
lonely	1	How old is everyone here? I'm 40, male, with no friends, only my small family. Haven't had friends since HS
lonely	1	What are you looking for? I've been coming to this subreddit to check out the posts these past few days, in hopes, i think... to find a story i can relate to. I haven't, but reading these posts made me want to respond to them and i kept coming back. In "uplifting" someone s mood out there is a selfish endeavor to uplift mine as well. I realize that i often hesitate to reply... maybe because i can…
lonely	1	I hate my school wifi It requires me to sign-in every time and it'll make a distinct vibration reminding me. But that vibration *happens* to be the same one google hangouts uses, where I text my one internet friend. Every time I excitedly check my phone only to see it's the goddamn school trying to get me to use their slow-ass wifi it physically hurts... so I have my phone on silent most of the t…
lonely	1	It's so frustrating I woke up at 6am today and was on my phone for six hours before getting up because I'm so unmotivated. It might be that I feel so alone I don't have anything to work for so I just wither. If I didn't feel this way I could just get up and do stuff that would get me out of this rut but my life is all just one destructive cycle after another. Life is a lie.
lonely	1	It sucks not being able to be happy on your own. I've been friends with someone I met on this subreddit for nearly a year. It wasn't a LDR, yet last month I flew across the country to meet this person. After I got back, we kept messaging for a bit but then there was radio silence for a week. I've been a mess since then. I haven't been on this subreddit in months and this past week I've been spend…
lonely	1	I think reddit/the Internet has made me less used to being lonely. When I was a kid I was a loner but I didn't think about how I was so lonely and sad all the time. I could go days just doing fine making legos or playing with my dog or watching tv. Video games too when I got older. But when I started going on reddit and discovering you could socialize online I saw that as the prime way to make fr…
lonely	1	Is procrastination the root cause for your loneliness? Have you always put off school and work? So much so that when you're procrastinating and someone asks you to hang out, you say no even though you're not doing anything but the guilt makes you decline so you can get "started" on your stuff? Have you realized that by spending all of your time procrastinating and doing work at the last minute, y…
lonely	1	For those of you who are bored and want a laugh: Pull [this](https://www.youtube.com/watch?v=QuNhTLVgV2Y) song up on youtube and read through your favorite posts on /r/lonely. Let the silliness of it all wash over you! And let yourself feel sad again when it inevitably passes...
lonely	1	Wish I was more used to being lonely. Then I wouldn't spend so much of my time thinking about it and being miserable. I could be like one of those book protagonists who lives alone but he develops a great skill or something like that.
lonely	1	How do you open up to people? I feel like that's a big part of where my loneliness comes from. Loneliness isn't about how many people you have around you, but how many people you feel safe enough to be honest to right? My family basically knows what I'm going through anyways, but I feel too embarrassed to talk about it myself. And my friends, I'd like to tell them, but I feel like I have to few o…
lonely	1	Feeling down today I feel like my friends in college are slowly drifting away from me. Makes me feel like we were only friends because of close proximity and how we were all nervous about college life together. Now they've found their real friends and I've been left in the dust.
lonely	1	Can't vent Can't share how lonely or shitty I feel to anyone around me, which only makes it worse. Sucks. It's such a dark topic. I can't open up about it to anyone around me. And even if I did and it worked out, I would go to them again and again. There's just no winning. It makes me not want to try at life and I just get lazy in order to seek escapes.
lonely	1	Wakin up at 3am feelin lonely lol Swiped tinder no luck. I'm 23 way ready for a relationship but still never had a long term girlfriend. What to do hmm?
lonely	1	I hate that I'll never be the normal, happy one. I hate this. I was awkward in high school and 4 years in the same community college has made me accustomed to this lifestyle and made me even more awkward if anything. I hate that when I go to school I see normal happy people living their life. That these same people can smell my loneliness from a mile away. Why don't these people have self esteem …
lonely	1	Summer is gonna suck I'm halfway into my spring break and I'm already feeling so lonely. I transferred from cc to university and I have some friends there but none here. Probably not gonna get an internship either, so I'll be spending my summer working a shitty job and being lonely all the time. Not looking forward to it.
lonely	1	I am having a hard time accepting that I have to connect with people and it is a human need. I am about five months sober, back working in my field, providing for myself and working both AA and ACA. This keeps me quite busy. I have seven housemates whom almost never see me. I see plenty of people throughout the day and I have no real deep connection to any of them. I think I keep moving not out o…
lonely	1	I have "friends" I feel like my friends aren't really my friends. They are always hanging out with other people and they never invite me to talk or go places with them. I go to the gym because I feel like my body forces people away. Even when I do go to social events, I never have someone to talk to and anything to say. I just listen. People ask why I never talk, to which I usually respond with "…
lonely	1	In pain from being ghosted by my former friends It has been a long time since I've felt this lonely. But now the feeling has come back because I'm being ghosted by several of my friends. I'm an alcoholic and I hurt my friends repeatedly and recklessly over the years due to my addiction. I'm only getting what I deserve. I don't blame them for ghosting me - I would do it to myself if I were in thei…
lonely	1	Lonely because you want to be alone? I often feel lonely yet I want to be alone. Does anyone else feel the same way?
lonely	1	I have RETURNED!! Hello to all you graceful souls once again. I'm here again to let you all know that should you feel as if you can't walk any longer carrying your problem, or if you feel like you're drowning under its weight, I am here. Send me a PM, and I will be here to talk to you as you share that burden. Hopefully you consider. You know who you are...
lonely	1	Hi there. As my username states, if anyone here feels like they're crippling or drowning with something they can't handle, share the burden and PM me. Just to talk, doesn't have to be anything more.
lonely	1	Hi there. Me again. Once again I urge those of you who feel like they are buckling or drowning under the weight of your problems, I am here, as my username indicates. I am open, and you can message me anytime.
lonely	1	Empty Im begining to wonder if i even have amy emotion left or sanity for that matter. Every day i wear "masks" just to show i "feel", but i dont know anymore. Any one that catches me without my masks always asks if im alright anf in return i just tell them this is my face. But the real thing that worries me i guess, would be the fact that i dont really care what happens to people anymore and im …
lonely	1	rejection Ive been rejected in real life... and now in my dreams girls are calling me a worthless peice of shit... fuck my life......
lonely	1	i really need someone to hold me and tell me everythings going to be okay Ive had this empty feeling for years now, and im just tiered of it. Tiered of being rejected by every girl i talk to, even when i think we are getting somewhere either they just stop talking to me or somehow i fuck it up. Honestly I feel like im from another planet and i was left here to try to figure out humanity. But i di…
lonely	1	Does anyone want to form a group to support each other? Message me if interested
lonely	1	A 'First Texter' I seem to a dynamic with my few friends. I always seem to text first, and am never contacted. This makes me wonder if people don't like me, or am I annoying? How can I fix this. I really value my friends, but I don't want to make them feel bad, or like I'm weird. Also, PM me to chat. I would love to talk.
lonely	1	Another idea for post. Post country/state(province)/city. Try to meet someone close to you. I'll start.
lonely	1	[Suggestion]Can we have a bot post a daily stickied post for just talking? Just a hangout place. If not, why?
lonely	1	Spent Halloween at Starbucks Just sat in Starbucks from 4-9 listening to music and staring at a wall. Maybe one year I'll be able to have fun with friends and have a wild Halloween. Seeing them all together without even asking if I could have come, others hanging with family, its all makes me feel like shite. I feel like I'll always have to invite myself to shit, do it myself, cause no has texted…
lonely	1	Alone for Christmas I'm in the military, ready to deploy very soon. Currently in San Diego, all alone with no plans for today. Kind of at a loss on what to do. I guess I'll play videogames. I have a kitchen available to me so maybe I'll cook myself something... I don't know.
lonely	1	15 /m Feeling lonelier than ever To start this off I don't post rarely and I might sound like a complete idiot since I'm 15 so I pretty much am a idiot. I have never felt more alone in my life I have a amazing family all I could ask for my parents love me my sister I think does she has down syndrome so she doesn't exactly do much with me she stays at home all day we are definitely middle upper cl…
lonely	1	On the verge of suicide, lonely, on the edge, can't keep anyone and starting to hate myself Long story short, I'm very lonely and though I try, I seem to fuck up everything. Im not a bad person, I guess I'm out there when I drink and I hardly drink. I'm becoming a recluse. Every interaction I have turns negative, I feel no love and feel hollow. Idk I just don't fit. I make enough money, but I'm s…
lonely	1	I'm lonely as hell. Friends are all interstate or busy. Family are elderly. Partner blew me off due to feeling off herself/plans fell through as they have been doing in general for a while.
lonely	1	Need to vent? Hi guys and gals, just wanted to let people know that if anyone needs to get something off their chest I'm always kinda here, you can dm me. We all go through tough shit sometimes and it helps me feel better if I feel like I'm not totally useless.
lonely	1	Someone to BS with I'm a pretty chill dude in his 30s. Realizing it's time to move on after my divorce, however, I'm not looking for romance just someone to BS with. I actually enjoy listening to people tell me about their BS and I enjoy talking. So, yeah, PM me your stories and let's have a chat. Enjoy your day.
lonely	1	I'm a bored guy, are you bored? I'm bored being lonely. Anyone in their 30s care for a chat?
lonely	1	What to do when you are alone? like, completely alone, im not even from this continent, all my friends and people from work whent to their homes and i dint think i will enjoy going alone to a halloween party fuck loneliness
lonely	1	Im willing to chat...have Kik I know holidays can make ppl feel alone. If youd like to chat randomly im open. An not just today but anyday. I have a kik account which is faster than here. Im a 29/f. Dont hesitate. Id hate to know i could make someone not feel so alone cuz ive been there lots of times.
lonely	1	My insecurity keeps me lonely So i have been in and out of soooo many relationships due to my insecurity. Im always paranoid that theyre lying or playing me or going to cheat on me. Ive been single almost 3 years now and for the last month have been dating a pretty cool guy. We met online, we both said that we have hidden our profiles. He sent me a message on the site letting me know he lost his …
lonely	1	I've been single my whole life I'm 24, a single male who's never had a girl friend. Every time I try the woman seems to be just not that interested. I've lost just about all my friends over the past couple years but they honestly the best people anyways. I feel really alone and stuck. I really have zero hope at this point because all I know is boredom and perpetual loneliness. I've come to terms …
lonely	1	Smiles Ever feel so lonely that even a smile from a beautiful stranger on the streets can be etched in your mind all day?
lonely	1	Women can be terrible creatures. First things first - I am a woman. A 30 yr old woman. A woman who was raised by two kind humans who taught me to always be honest, brave, include EVERYONE, and that it's more important to be kind than to be right. My whole life I've been an outsider when it comes to other women. I don't have issues with them like those women who always have a nasty thing to say ab…
lonely	1	Very unhappy Does anyone else ever feel like they're so unhappy in their life that they wish they could just run away and start over where no one knows you? but you can't because you're married and have a family?! Which isn't the actual root of your unhappiness but could be holding you back from all the things you actually want to do?!
lonely	1	I am destined to be lonely? After all I've beeen through I'm starting to believe I'm supossed to be lonely in this life. Every close friend I had it's starting to live a life without me there, every girlfriend I had found their love of their lives after we broke up, every relative I had grew a normal human being without me interrumpting. I can't do it no more, I sign off. Goodbye everyone, I love…
lonely	1	I'm at the club trying to get out Keep me some company dear friends and fam of Reddit. I went out to the club tonight to try and get out and distract myself from the slowly dying. The club is a place to really refract on people and what the experience of living alone in a social world is. If anyone is having a soul rusher evening or couple days share them and let's have a good chance to get shit …
lonely	1	I don't sleep much of late Largely because I feel lonely, and restless when I try to get to sleep. In some ways I have it better than quite a few people, and do okay for the most part in the daytime, but I'm not really close to anyone. For the last several years I've been working on myself, because I thought it was all me. A lot was. I feel tired. I have done a lot of work and spent countless hou…
lonely	1	I always feel lonely on my birthday. Today (November 20) is my 19th birthday. I never feel good about it, though. Before, when I was in school, I would always feel like nobody really cared that it was my birthday, and it didn't help that at least 3 other people, some much more well known and loved than I, shared it with me. Not to mention that it was a reminder that another year has passed just l…
lonely	1	So alone... I feel so lonely all the time. I've been feeling this way a loong time and it never gets better. If I'm not the one to make contact or to propose an activity then it's like I don't exist at all. And even then, people always have something better to do or someone better or more important to talk to. It sucks so much
lonely	1	Why do I have to be lonely Ahh, don't mind me. Just venting a bit. Hope romantically lonely post aren't unwelcome here. It's this time of year. Winter came today. It brought back the vibes I felt last year, and the thoughts and memories that came with it. It's about 1 year and two weeks since I met this awesome girl. How do I remember? A couple of days ago she sent me a screenshot on facebook of …
lonely	1	My friend? So I ve had a friend for 4 years now we never really hung much but we always hung out at school today was holloween, and I told her hey lets hang out at you house and watch a movie and eat snacks and shes like yea and so we agreed the day comes we dont live that far away from each other and I text her at like 4:14 just tell me when to come over then I text her at 6 hey were still hangi…
lonely	1	Drinking alone on a friday... Hey everyone! I'm going through a transition in my life where all of my friends have moved away and I'm going to move away soon as well to a new city. I work 9am - 6pm, and every night I get home I'm thinking "Yay no work! What now?" and I end up buying alcohol and drinking my lonliness away until eventually I pass out so I can wake up the next day hungover and repea…
lonely	1	Being lonely doesnt mean being alone. Being alone doesnt mean being lonely. I think a lot of people donÌ´åÇt get the difference, especially the older generation. "Well you hang out with your friends in school, right ?" "There are so many people around you, you canÌ´åÇt be alone !". There is a difference. I also made a video about it, i just wanted to get this out there, as i think this is really …
lonely	1	(nsfw) Sexy Daydream Pains, just want to tell someone So just kinda looking for commiseration/to tell someone because it's too weird/sad for me to comfortably tell... anyone but you guys. Been single for over a year, after two emotionally devastating breakups and now find myself in a bit of a dating depression limbo after an unfulfilling attempt at dating again back in August. So obviously I spen…
lonely	1	Tell me your stories: Times when innocuous things triggered strong emotion, why? How did you deal, etc. I know this is an unusual format for this subreddit (which I love btw, I love reaching out to sad people and coming here when I'm sad makes me feel so much less alone) but I thought a story exchange might be a nice change up. Inspired by something that recently happened to me: My Mom mailed me …
lonely	1	Sometimes video games make me realize how lonely I really am. I play a lot of video games in the small amount of free time I have, I've loved them since I was a little kid (I'm 20 now) but sometimes depending on the game I play I realize that eventually I feel super lonely because of it, not because of the typical "I play video games and don't talk to other people" feeling, but one of emptiness a…
lonely	1	Feeling shaken after recent break-up Just feeling so angry because my girlfriend left me two weeks ago. Maybe three now.
lonely	1	I fall in love too easily Feels like I obsess over women when they pay some kind of attention. I take it to mean an attraction. There's a girl at work I'm interested in. I talk to her when I can (she only works on the weekend). Sometimes I think I love her, and they I have to remind myself that I barely know her. Guess I've been too lonely for so long that the distinction of nice and flirting is …
lonely	1	I Decided It's Best That I Stop Searching For Friends &amp; Remain Friendless But What To Do When I Start To Feel Lonely? (Advice Please) Just some stuff I typed... skip to the bottom to read the most important part if you want. I recently decided to stop looking for friends. I've spent most of my life trying to make friends and I received nothing out of it but pain, abandonment and consumed time…
lonely	1	Is Overspending A Sign Of Loneliness? The last time I posted on here I said I'm going to remain friendless because it's the best thing for me to do. I couldn't just continue trying to establish friendships just for them to never take off or fade and for all progress to fade with it. It's been a month since I posted that and I know I made a good choice. I do feel lonely occasionally but I'm good a…
lonely	1	Im tired of feeling lonely all the time. As the title says, im sick and tired of feeling lonely. I've felt so lonely recently that it's even caused me to harm myself. What do I do so i dont feel so lonely all the time anymore? Help me, please.
lonely	1	I havent slept in days... I haven't slept in days, insomnia is a demon from hell lol. Anyway, would love to chat with someone if anybody's available so I can get through the night with this insomnia. Feeling kinda alone here by myself and id love talking to someone new! PM me or just post it in the comments.
lonely	1	Bleh. I've struggled with friendships all my life, never really had any BFF type friends, even when I was in primary school I'd always end up in these situations where I would be friends with someone and people would hate me because I was friends with the person that they wanted to be friends with and I was in the way. Had some decent company around age 16 but then I moved school, they moved on a…
lonely	1	I want someone to cuddle with I'm in high school, and my girlfriend broke up with me a week ago Monday, we are still friends, but it hit me really hard. I haven't been able to accomplish anything since then. I really just want someone I can cuddle with and someone I can say "I love you" to and they will respond with "I love you too". I know that none of you can really offer me both of those thing…
lonely	1	Married but so lonely I admit it: I made a gigantic mistake. I broke a vow to my wife and one of the Ten Commandments. We've been trying to save our marriage but there may be too much hurt to survive. Still I work on it, go to therapy, but cannot seem to do enough. The hurt makes it hard for her to listen. Her anger makes it hard for me to speak. I'm lonely and terrified. Sorry cannot fix a broke…
lonely	1	Looking for Friends discord server | 18+ Only | Info Inside Hello all! I am /u/Tesselcraig, one of four administrators running a Discord server named "Looking For Friends", or LfF. We're just over 100 members strong and always looking for some more dedicated people to come and chat! We are LGBT+ friendly, and we welcome the people from all walks of life - lonely people looking for friends, gamers…
lonely	1	Looking For Friend - an 18+ Discord Server Hello all! Bastion, Vaperius and myself (Tesselcraig) have decided to put together a Discord server named "Looking For Friends (LFF)". We are LGBT+ friendly, and we welcome people from all walks of life - lonely people looking for friends, gamers looking for partners, and people who just like to chat. However, to protect ourselves and the community, we h…
lonely	1	When your ex wants to get back in your life.... (Long) .... But you feel worse than before. Our relationship was short - about 4 months (Feb - June. We met in late Dec.) To me, that was incredibly embarrassing because I'm usually in relationships for the long haul. If we start dating at all, it's because I see a future with you and I care/love you so much that I want to be with you until you get …
lonely	1	I just don't get it I'm just so over everything. I keep trying to be proactive and sorting out my life but I'm still as unhappy as ever. I wasn't happy with work so now I'm studying (which is great) but I'm still so lonely. It's good talking to people at university but spending every night and weekend alone is taxing. I went to an even last week on my own to hopefully meet some people and just ca…
lonely	1	Never been really intrigued by my life.... Boring and pretty lonely. I wouldn't consider myself to be an introverted person in general. I enjoy conversations with people. Especially the long, rambly ones. Just because I don't get very much conversation to begin with. I feel like I live in a corner somewhere, and it's nights like this that I might actually sit down to write about it. It's this kin…
lonely	1	Tinder scammers are a real kick in the teeth... Am I the only one? Spend hours over days swipping this way and that, and you finally get a match, your hopes get up, and then they ask you to sign into some bullshit website and it's all just a scam. God damn it, sometimes it hurts other times it just pisses me the hell off, these assholes are not only trying to steal your money but they're also con…
lonely	1	Back home from work again Well here I am again home from another monotonous day at work to come home to...? silence. No girlfriend, no friends, seemingly no hope of either and I don't even know why, I never thought of myself as broken or unlikable, but after over 3 long years of this I'm starting to slowly get convinced, and today, today it HURTS. ...I don't want to keep doing this over and over …
lonely	1	I'm looking for something real I know it sounds corny and cheesy at the same time, but for a while now I've just been laying in bed shifting from position to position. Some of my buddies tell me to just ask a girl out, but I'm not just looking for a fuck buddy, I'm looking for a real relationship, Someone I can stay up all night just bull shitting with, or just have someone to watch a movie with,…
lonely	1	I just want a good nights sleep At night I'm laying in bed shifting from position to position trying to find the perfect spot. I I can't get to sleep I'll try to jerk off and get some kind of pleasure but even that's been over done and is literally nothing now, instead I feel sorry for myself and I fucking hate it. I don't have a girlfriend, my fault. I don't have a lot of friends I hang out with…
lonely	1	Is it even possible to be lonelier than I have been? Hello fellow lonely peeps of reddit, This is my first post on reddit, even though I've been using reddit for a while now. Anyway. So to start things up, I'm 20 years old sophomore in university. After reading a bunch of posts here, I must say as lonely as most here. Its absolutely nothing compared to how lonely I have been haha. Could be becaus…
lonely	1	Friendless, depressed guy looking to make some friends Hey guys, 26 year old male here. I feel like I haven't had any real friends ever. The friends I did have were mainly in high school and even then they didn't really give a shit about me (certain things led me to believe this was due to me being biracial). I feel like I've been alone my whole life and I get depressed about it from time to time…
lonely	1	Wanna talk? Hey, The name is Josh and if there is anyone out there that just want to talk send me a PM. We could talk about anything.
lonely	1	I miss Intimacy. So I'm doing okay right now, working a job, trying to get back into shape. You know, the usual stuff. But fuck does the reminder of how hard intimacy is too find in life bring me right back down sometimes. I'm your average male in his twenties. Some female attention, but not a lot. Might be a random act of sloppy sex 1 a year or so from a girl who fancies me. Something that never…
lonely	1	tfw no friends or boyfriend/girlfriend to do anything with this halloween :(
lonely	1	I wish I had friends so I could go watch the new Star Wars movie with them.
lonely	1	Anyone else have literally no friends and struggle to turn acquaintances into friends?
lonely	1	What happens to lonely girls I always keep wondering this. There seems to be ton of guys (I am guy too) who tries so hard to make friends, approaching women, discuss their problem online. But I rarely see women complaining about all this. I mean some women face same problem, but they seems to be much less in number than guys. Sex ratio amoing homo sapiens on earth is pretty much equal. So where t…
lonely	1	How writing diary helped me Hi, I posted here several months ago when I started writing my diary. My life has really not changed yet, but I feel less bad by doing few things. I am writing some tips here hoping it might help someone Write diary: My diary is not your typical diary. I don't write every night. I write when I feel like. Also don't waste time checking online diary sites. You will get c…
lonely	1	It's so surprising that everyone is so ready to leave you forever at any moment I have a online friend, my only close friend. We don't talk often, neither she consider me back her best friend. But she is the only one I had next to close friend. We are friends for like 3 years, but we never had any major argument or fight. But few days ago, we had a relatively major argument. Later I texted her I …
lonely	1	How do you deal with loneliness? I'm someone who's been incredibly lonely for years. It's probably got a lot to do with a shitty childhood, but I don't know. For years now I've stumbled from girl to girl, to have someone special and avoid being lonely. Recently things fell apart with the most recent girl (A really weird situation where I knew it was never going to happen, but was stupid to stick …
lonely	1	I don't know how to interact with people I feel like I live in some bizarre nightmare world full of space aliens who are all following some unwritten script for how to interact with each other, and I just came out of a pod in a cornfield and whenever I try to talk to someone they reject me for breaking the script that I never had a chance to read. My parents were both neurotic shut-ins and I didn…
lonely	1	Everyone said University would be better Everyone said when we went to university we'd get friends, friends like us that wanted to study the same thing at the same university, friends we'd make quickly and closely. I'm sitting in my room, 6 months left of higher education and I can't actually think of one friend I've made at university. I tried everything, I went along to societies, I joined spor…
lonely	1	Why can't I stop feeling this way. I don't know why I can't stop feeling this iffy feeling. I feel so alone. It's Friday night and all I want to is be right next to my boyfriend. I've had the worst day ever and he's the only one that can make me feel better, but yet I'm stuck laying in my bed in the dark, while he's hanging out with his friends. And that's the thing. We're constantly see each oth…
lonely	1	Iv'e lost who I was I used to be a fun person, full of laughter, love, adventure, passion. Now I feel as if I've become a reflection of my former self with only the bad parts showing. I moved to the worst possible state and the worst possible town. I dropped out of college, had some major health issues, got pretty far in debt due to medical expenses. I had a few minor surgeries and one big one fo…
lonely	1	Never Been More Alone Most, if not all of my life, I enjoy. I'm in college for my passion, I've got my future ahead of me, I know what I want to do and where I want to go, a good job, and good friends. But I'm always feeling like something is missing. I've been in relationships in the past, but they never worked out. I've been single for about 6 or 7 months, and I feel like I'm spiraling into lon…
lonely	1	I feel lonely. I quite often feel alone, unless I am at a convention, like comic con. I would love to meet someone who I can share my Life with. I am 21/M
lonely	1	Depressed yet again If anyone would like to talk it be wonderful really struggling with my depression
lonely	1	Stuck in a work-home-work grind This was kinda hard to type coherently, so I'll try to keep it straight forward. I'm 24 and feel like the last time I've had a good friend was years ago. I'm the type that usually puts school/work first. Because of this, over time I've lost all of my close school/online gaming friends. I simply didn't make time for them and I admit that's my fault. As boring as it …
lonely	1	Feelings of loneliness turned into despair I've definitely experienced years of depression, I'm only 23 years old. Growing up, I moved a ton, which fostered inner feelings of instability. I moved from Canada to the states right before high school in a town that was predominantly white. I, myself, am Asian and felt the pressure to fit in which led me to become someone who was not my true self. It …
lonely	1	The pain of one-sided friendships I've had best friends and close friends all of a sudden feel as though they just dropped off the face of the Earth and all your efforts feel avoided. The pain is almost as bad as a breakup :(
lonely	1	I moved and now I feel like i have no one I graduated in June from university and moved back to the states from Canada. I'm physically apart from my friends I've made in school and also my boyfriend. It's pretty depressing but I don't go out on weekends like I used to in Toronto and I feel so left out. I don't have friends in the town I live in. Any one can relate?
lonely	1	I've had tinder for 3 weeks now 2 matches
lonely	1	If not for music accompanying me, that empty seat on the other side of the table would be the end of me. I eat alone countless times, for seemingly an eternity. Music has literally saved my life. I'll be forever grateful for that.
lonely	1	Just saw someone I care about is in a relationship.... Long and short of it Meet someone we connected really well everything was progressing extremely well she called asked to just be friends out of no where took a few months apart with 0 contact, we talked for about 2 months via Istagram but she was acting selfish and it was very one sided so I stopped talking to her again. 4 months later she se…
lonely	1	I have no friends, so sad, I see everyone else and I'm just deteriorating I really need someone to tell me it gets better. I have no friends, all my old friends just ignore me. I keep trying to figure out what I could have done wrong, is it all my fault? I was such a nice person, maybe I'm just too boring? Feel tell me how it all changes. I'm 20 and university is so stressful I barely even talk t…
lonely	1	Sometimes I wish I was a girl... Because maybe then I would find someone that liked me, get 10 messages a day just asking to talk to me, and feeling that no matter what I did, I would be loved by everyone.
lonely	1	hi
lonely	1	I Had A Thought (Chat) I just found this group, and I don't exactly fit in here I've realized, but I thought of a useful tool which may help many, a small bit of background first. I'm a streamer (play video games online and people watch and chat), there is a big tool which I use called discord, which is basically like a Facebook chat group but there's multiple discussion pages and the option for …
lonely	1	The thing that bother me the most is people lying about you looking good I hate when people say I look good or ok when I know that their just lying to my face. No girl has even ever lied about it
lonely	1	feels Is it aggresive if the girl makes the first move?
lonely	1	Cosmic Debris I feel like I am the result of two supernova colliding. Stellar debris, whose bare escape from the turbulent dance of cosmic dust serves only to blur together the very suns in which it might otherwise find solace. A sandman, born from the likes of a comets tail, destined always to face away from its greatest attractor. And although I speed through seas of black, I find the ink of my…
lonely	1	23/M/no friends :/ Well I divorced from my wife about 2 months ago. Since I met her I lost all my friends and now that I am single I have nobody. I am a 23 year old male, fit, with a good job, a decent and healthy lifestyle and decent looks and yet I am so freaking lonely because I have no idea how to make any friend. I am not in any group or activities where I can meet people, not even in my com…
lonely	1	It's impossible for me to date or be in a relationship any more. I don't know what I'm doing wrong but I am so frustrated with my self. I am a 22 year old white male, 5 foot 8 Inches and kind of skinny. I am in my final year of college and it is impossible for me to date or get in a relationship anymore. When I was a teenager I had no problems going out with girls but ever since I turned 19 I fee…
lonely	1	I dreamt I had my first kiss... Then I woke up just as lonely as I was when I went to sleep.
lonely	1	Do you ever think, "My life would be different/better if"...? Sometimes when I get down I think about how my life has forked negatively because of decisions I've made. Personally, my life would be different/better if I had forced myself(or learned) at a younger age to vocalize pain. I internalize pain. To the max. Whether it's physical or mental or whatever category. My personal trend is to minim…
lonely	1	My sister just asked me if I'm "okay". [SPOILER: I'm not] She's probably one of the few people who would actually care for a real answer to that question, but I still couldn't bring myself to be open with her about how I feel. It'll only make her sad. I feel wretched. All the time. Consumed by this bone-deep need for affection yet unable to perform the social rituals that form connections. It's l…
lonely	1	Anyone need someone to talk to?
lonely	1	Hi, my name is Jenna Pariseau and I like chill music, art, and conversation. I've been so lonely, and I'll be here in and out. I'd like someone to talk to while I'm here. Vine : Jenna the hippie
lonely	1	M/28 Father of two. Gamer, Work I.T., plays music. Lonely and would love a friend. I don't have many true friends. The ones that will text you without you having to text first. Same with family, they talk a big game but never come through. We just had our 2nd child and are getting used to life in this new way. But my wife is busy, my family absent, and I can barley find time to connect with the f…
lonely	1	12:30am Spilling Open (just a little) [Listening to this song at 1230am](https://www.youtube.com/watch?v=t7aLPQEfrFE) I'm up at 1230am.... crying... listening to this song... Wishing for something.... something that never could really exist again. Maybe it never existed before. In my mind: just a landscape, the rain, a window, a blanket, something. A reason? An all night conversation. Me, sneakin…
lonely	1	What the fuck is wrong with me? Success/Not so successful I have been trying to find a girl to hookup/hang out with this week while I am travelling in Toronto and I have no idea what I am doing wrong. I have been using tinder, and swiping right quite a lot, in fact I have been running out of swipes each day and after 5 days I have only got one match, to which I have messaged them, but I haven't g…
lonely	1	33F lonely in the suburbs I was born and raised in the city (London then New York) but I took a job in suburbia in the middle of the country and I think I regret leaving New York. I've been here for a year and I feel so lonely. Even though I moved here for work, 6 months ago my company moved about 150 miles away. I still have my job though, only now I telecommute. I thought I would love telecommu…
lonely	1	Mental and physical loneliness I'm 19 and I've been lonely since the start of middle school, for nearly 6 years. I would sit in a corner somewhere and read a book, go all day without saying a word to anyone but at the same time make no efforts to talk to people. I would watch them do stupid things and listen to them parrot things they had heard without giving it any thought of their own. I starte…
lonely	1	Is it normal to have 0 friends at the age of 30? .... =(
lonely	1	Hii Send me a pm buddy. .can't seem to find it...I can't sleep. ...feel free
lonely	1	Meetup. .go meeee I'm in the uk. ...I just joined meetup. ..for making /meeting friends. ..I've just agreed to meet strangers with a similar outlook next week. ..my spirits have lifted sooooo much just by doing this. ....I have something to look forward to. ...hope I actually do pluck up the courage n overcome any social awkwardness. ..n just go. .....could b the start of a new me. ...a new life.…
lonely	1	I've changed so much You can change. ..I'm changing ....it's all a process. ..early days. ..but.....I've stopped smoking. ..don't drink as much. ...joined a gym. ....having a better relationship with my kids. ...and I joined a meetup group...I'm taking an interest in me......which maybe makes me of interest to others. .I'm super positive at the moment and I hope this feeling continues...I only ha…
lonely	1	Just split from my wife. ...my life revolved around my family. ...everything. ..scared shitless. ...
lonely	1	so lonely it hurts i can just feel it in my body that im so lonely and it aches. i have friends and thats not the issue, its the romance im missing. just aching for somebody to want me and care for me and hold me and when i think about not having that, it hurts. its not like i dont put myself out there. i do, it just never turns into anything. i dont know what im doing wrong but obviously its som…
lonely	1	No job, no vehicle, no will to go out into the public, no friends to talk to To introduce myself, I'm a 25 year old guy living with my folks in Virginia. My interests include video games (particularly WoW which I can play without the $15 monthly fee due to a feature added a year ago that allows me to pay the fee with ingame currency) and anime. I also have mild Aspergers Syndrome and some symptom…
lonely	1	I crossed the line from being an introvert to being isolated. I don't know how to come back. I started seeing this guy and it didn't work out. I was heart broken and needed someone to talk to and I didn't know where to go because I had literally no one. It was like a revelation to how alone in this world I really am. I had an emotional breakdown cause I realized that i could literally die and the…
lonely	1	Satire Does anyone have the same problem i do? Its where you're vocally lonely but people just think you're making satire jokes? Like, the pain became overwhelming so I started kind of freaking out (it was a darker time for me) and i started saying and telling everyone that I was so alone i wanted to die but like, everyone thought I was kidding. Im not in as fragile as mindset anymore but like, I…
lonely	1	What helps you guys sleep? Usually I can fight off how lonely I am in the day because of work (I mean it stings to not have anyone to talk to about cool little things that happen to me during the day but I can usually brush it off) but at night I cant seem to sleep easy anymore. The only times I had no trouble sleeping was when I had people to sleep in calls with me or they would tell me about th…
lonely	1	I'm just sitting here feeling lonely and eating ice cream? I feel like people liked me at first, for like a day and then they no longer like me or want to hang out with me. I look at my phone and I have no one to text. I look at my skype and I have no one I feel like talking to. I don't want to eat ice cream but I'm hoping it would make me feel better. It doesn't. I'm eating mango ice cream if yo…
lonely	1	Feeling lonely? Message me on kik, its darlordvader. Here to listen and talk to anyone nearly 24-7
lonely	1	It's such a sick joke For 22 years I've always been quiet and kind of lonely. I've gained and lost friends over the years but my inability to communicate with people and age and place in life has left me stuck. I love my friends now, but if I lose them I'm fucked. Before the summer I had never been to a single party, never done anything fun or interesting. I took my first drink and all my problem…
lonely	1	I moved in January and not one friend has made any effort to contact me. I have never been a social butterfly, but I have always had 1 or 2 friends growing up. And I had a circle of 4 good friends at the time my life went in the toilet. I had a major upheaval in my life last year, and my husband and I moved from our city after living there 20 years. We moved back to his home state. The whole thin…
lonely	1	Need to vent I don't know how to maintain friendships or relationships. I've only had one constant friend my whole life while all the other friends I pushed away. Pushed away many past boyfriends as well. However, I tried, and am still trying to keep this current one alive, but communication is dying. We barely even see each other too. I fear that it will end soon. He was a ray of sunshine for me…
lonely	1	Should I even bother. I feel like I'm a ticking time bomb ready to explode. Most of the time I can't even keep a steady friendship let alone a relationship. All I hear are voice s in my head telling me I'm not good enough. That I'll never be anything but a ugly, fat freak with problems (as a guy told me I was). I have M.D.D (Major Depression Disorder), S.A.D (Social Anxiety Disorder) and I have a…
lonely	1	20/M - Desiring that true friend Hello! I just thought I would create a thread here in the hopes of finding a true, best female friend or even a male friend. Life has been pretty hectic recently, throwing quite a few curve balls and just adding on stress upon stress, really testing me and it feels pretty rough not having that one friend you can turn to, to really escape for a bit and share moment…
lonely	1	A dream I had A couple nights ago I was dreaming. I was surrounded by friends that genuinely cared about me, they recognized I hadn't been myself lately. And right before I woke up, they invited me to hangout anytime. I woke up with this intense feeling of happiness and belonging. Immediately followed by sadness because wtf brain. My loneliness just keeps getting worse and worse. Now it's in my s…
lonely	1	Gay, Monogamous, Aspergers 17, and I don't think I'll ever find someone. I have all of the above, and its really difficult for me to blend in, I am decently attractive but really socially awkard, only since I recently joined college have I made some friends for the first time. I can't use online apps to find people (Over 18) and the ones I've met in real life have slept around or just see me as a…
lonely	1	Lonely married guy in NW Ohio Well, I will keep it short and sweet, unless I meet someone nice to chat with. I am a 37 year old husband and father. My marriage is in a bad way. Mistakes on both our parts. We don't communicate very well, don't get intimate often at all. We have had some horrible things happen that I think contribute to our problems. I have made valiant efforts to get her proper he…
lonely	1	I feel alone. I donåäÌÝå»t know how to feel about anything any more. IåäÌÝå»m in so much debt and I make no money. I donåäÌÝå»t get enough benefits to even pay my bills. Every month, a bill is missed. IåäÌÝå»ve made a little here and there. Got an overlay set up for my friend. Talked about video games on TV. The rest of the time, IåäÌÝå»m in limbo. IåäÌÝå»m ill. I just stare at a screen. I used t…
lonely	1	Hey guys
lonely	1	Lonely architecture student So there's this one particular incident that I want to really talk about. But here's some background first: I'm a first year architecture student. Entrance exams and cram schools are big where I live and everyone who wants a degree in architecture takes the same exam. So most people in my class went to the same cram school and knew each other before classes even starte…
lonely	1	14/M - looking for a friend Hey there. I'm not really the best at introducing myself, just a warning beforehand. So here we go. I'm a 14 year old male. My interests mainly consist of programming, reading(mostly science fiction, i'll read about anything though), several different genres of PC games, when it comes to music I don't really have a specific taste. I'm mostly listening to game OSTs atm …
lonely	1	Just got rejected by the girl I like I confessed to the girl I liked and she said she wanted to stay good friends. It's weird because idk how to feel. I'm happy our friendship wasn't ruined but I can't help but feel sad.. idk I'm just a mixed bag of emotions and I need a place to rant lol. If anything I'm happy I finally said something.
lonely	1	I am hurting so badly right now. I wish I could make it stop
lonely	1	Sheltered loser - 22/F Lonely, isolated, pretty weird with no friends in real life. I'm a kind-of conservative, borderline-asexual person. I live in cramped quarters with family and am depressed + suicidal. I like talking about whatever....I guess philosophical stuff? I don't really care for vidya games as I haven't played those in forever because I have a crappy computer. I have some major issue…
lonely	1	Got a long story to tell... After making mistakes and not taking chances over and over again I felt the urge(after what just happend to me 8 hours ago) to write down all the shit that has happend to me during the last 2 years. I'm not finished writing it all down just now, cause it already took me 4 hours to write a bit of my story down. So if someone has some experience/advice to share with a 18…
lonely	1	Lonely blah So fucking lonely that it's actually depressing, there are 400 people in my school and some of them are assholes. I always wonder how do people make friends so easily.... https://www.youtube.com/watch?v=lCF9KTzjWcM&amp;feature=share
lonely	1	Night owl, early morning here, anyone wanna text on kik? I'm really bored right now and talking would be nice
lonely	1	Does anyone fear trying to connect despite feeling lonely? I'm terrified of social ridicule. Does anyone else fear reaching out to others, despite having opportunities? I hate feeling lonely, but can't stand the thought of being judged. Irrational or not it feels safer to try and be socially invisible than risk being an outcast. Maybe I'm rejecting them before they can reject me?
lonely	1	Stagnation This is terrifying. Dipping a toe in the pool of the Internet while blindfolded is not something I want to do, but it's something I feel I need to do. Is the water boiling hot or freezing cold? I don't know and I won't know until I tip my naked toe in the pool. I've written my story several times over but only for myself. I've been writing in journals for years and no matter how cathar…
lonely	1	Looking for Friends discord server | 18+ Only | Info Inside Hello all! I am /u/Bonevi, one of four administrators running a Discord server named "Looking For Friends", or LfF. We're just over 100 members strong and always looking for some more dedicated people to come and chat! We are LGBT+ friendly, and we welcome the people from all walks of life - lonely people looking for friends, gamers look…
lonely	1	Looking for Friends discord server (rules and information inside) Hello all! /u/_Bastion, /u/Tesselcraig and myself (/u/Bonevi) are administrators running a Discord server named "Looking For Friends", or LfF. We're about 70 members strong and always looking for some more dedicated people to come and chat! We are LGBT+ friendly, and we welcome people from all walks of life - lonely people looking …
lonely	1	Looking for Friends discord server (rules and information inside) Hello all! /u/_Bastion, /u/Tesselcraig and myself (/u/Bonevi) are administrators running a Discord server named "Looking For Friends", or LfF. We're about 70 members strong and always looking for some more dedicated people to come and chat! We are LGBT+ friendly, and we welcome people from all walks of life - lonely people looking …
lonely	1	I know my ex girlfriend checks reddit act I miss her tremendously, i hope you're OK. I'd give anything to get to say goodbye better than we did. But since we can't just know I'll always regret it. I love you
lonely	1	I'm just going through the motions I don't even know what to do anymore. I sit here and I just don't know. It's not like I feel lonely all the time, but at the same time I do. I just, I don't even know. I guess I want to have a companion, but I feel like my time to find one has already passed, but then I feel like a piece of shit because I'm 19 and there is still plenty of time left. So then I sa…
lonely	1	I wasted 700$ on the new iPhone Only to realize that I have no one to call or text me.
lonely	1	I hate spring break I also dread the weekend, at least during school I have something to keep my mind occupied. This is going to be a week of crippling loneliness and depression. There are so many things I want to do and places I want to go but absolutely no one to go with. I'm tired of doing things alone.
lonely	1	In need of help. Don't know what to do. Hi, sorry if I'm doing something wrong here. First time poster on this sub. I have been at college for about 2 months now and I've been nothing but lonely. I live by myself for starters and I know that doesn't help but there really isn't anything I can do about it right now. My girlfriend goes to school here too which helps, but I can't rely on her to be wi…
lonely	1	Random rantings I've recently realized how lonely I am... I knew that I had lost contact with everyone I was close to, but it just hit me how much I'm affected by it. Without exaggerating, I can say I have absolutely no friends. I'm a sad soul really. Lately, I have been lurking subreddits of people wanting to meet others. There have been many times where I wanted to message someone, but decided …
lonely	1	I'm Scared I'm terrified that I'm going to be lonely all my life. The thought scares me that I'm never going to find someone to fall asleep next to, or to just be close friends with. My loneliness has gotten to the point where if I'm left alone for more than 10 minutes, I break down in tears. I'm crying as I'm typing this because no one else is home. I have no friends and I can't talk to my famil…
lonely	1	Just messaged a stranger because of a nightmare New low for me A few hours ago, I made a post on Whisper basically saying I realllly need to make friends (I have literally zero). A random dude messages telling me that I could talk to him any time since he's a night owl. So I thanked him and brushed it off because he's a stranger. Fast forward to 10 minutes ago, I had a reoccurring nightmare of mi…
lonely	1	I'm the most boring person ever My roommate, who's like the coolest person I've met in my life, asked me if I'd like to go to a bar with her friend group (I didn't know anyone there). Having no friends in college I thought this was the chance to meet people. Wrong. I sat there quietly while everyone else was talking, wondering why the fuck I can't say anything. I had this experience in my first w…
lonely	1	My boyfriend brings me down For most of my lifetime, I've struggled with eating disorders. I've finally gotten over my bulimia a few months ago, and I've gained weight and it hasn't bothered me, surprisingly. But today I was telling him that I was hungry, and he just said "didn't you used to not eat all day? Why don't you do that again?" And at that moment I felt my whole world just crumble befor…
lonely	1	Anyone else not on any other form of social media and only have reddit? Hello. Is there anyone that isn't on other social media apart from this? Do you get judged for not being part of the "media crowd"? I used to be on a few things but over time they've been deleted or can't access them. People only brag/show off about their lives and it contributes to people with depression issues feeling a lot…
lonely	1	Looking for a friendship and connection with other lonelys Hello anyone who reads this Do you have no friends? And when I say no friends I actually mean 0. And no relatives that talk to you? Do you always get ignored? Feel unlikeable, misunderstood and like you aren't worth liking or knowing? Well them questions above apply to me. I have no friends despite my efforts and places such as groups and…
lonely	1	Make a friend Hello. Would you like a friend? Are you in need of friendship? Do you lack or have no friends and tired of getting nowhere when you make attempts for friendship? Well look no further! I will be your friend. I'll be the ear that you can tell your thoughts and feelings to. I'll be the one you can rely on. I'll be the one to understand you. Please feel free to pm me if you are looking …
lonely	1	Lonely together Hello fellow lonely's of the world! I am 24 yrs old and from the UK. I would like to talk to someone of simular age (21-30) and I don't care where your from but would prefer someone from the UK because of the time zone but if you are from anywhere else in the world feel free to respond. Other countries that I like are USA, JAPAN, CHINA. I have depression, anxiety (social and panic…
lonely	1	UK female wanting a friend Anyone from uk who is lonely AF? Wanting a genuine and real person who is a good listener and cares deeply about feelings? Then drop by and say hi. Get to know me. I don't bite :) just a lonely individual who can't seem to make friends despite being a caring and friendly person. I do suffer with aspergers, depression and anxiety. However I make alot of attempts to try a…
lonely	1	UK friendships? Any one in UK preferably Yorkshire area but anywhere in uk is fine too who is anxious, shy, introverted and lonely? No friends and nobody to talk to etc? If so write to me and we can possibly form friendship. I only have reddit email or whatsapp but won't give number until spoke to each other abit on here so I know you won't just disappear. Thanks
lonely	1	Friendship (uk) Hello I'm Vanessa and I'm 25 and from uk. I want a friend, someone who is real and true to themselves, isn't afraid to be thier own person. Also someone who understanding and honest. Preferably from uk too but don't mind where you are from. I don't have any friends at all, not even online and I know everyone that reads this will find that shocking but it's the truth. People online…
lonely	1	I Just Need A Pat Or A Hug No friends since elementary school
lonely	1	I Know Why I'm Going To Be ForeverAlone As you can tell by my username I'm a selfish person. Every time I make a friend I want to be their only friend. I know it's wrong but every time I talk to someone and they mention their friends or their s.o it just kills the mood completely. I don't know why that's the case, most of the time I don't even like the person in question more than a friend. I kno…
lonely	1	Damaged. Fighting, but tired of lonely battles. It's a long story, but something happened in my life during my early adolescence until mid-college, and it stole may things from me -- my sense of awe, my childhood, my ability to connect with people -- I don't know what else. My formative years didn't go as normal as I would've wanted. I have no idea if I gained a mental or emotional disability bec…
lonely	1	When you feel like life has checkmated you... Hello all. So I've created an account after specifically Googling "Reddit Lonely" and reading the posts on here which make me feel like I'm not the only person going through this. I'm male and 28 years old. And it feels like, over the last few years, events in my life have conspired to effectively hold me hostage and stop me reaching my full potential…
lonely	1	Dont upvote, I just want to type my thoughts. I'm in my second year of college. I don't drink, I don't smoke, I don't do drugs, and I don't party. I'm a Computer Science major that likes to play airsoft and video games. To be frank, I just don't see anything in my future. I don't have any friends, I have crippling anxiety, and my parents aren't really there to help me through it. They just tell m…
lonely	1	What do lonely people struggle with the most? I've been feeling lonely for some time. While I do have friends (they're out of state) and I have friends online (not many). I was close with one online friend but it seems that my friend has become less interested in me. By that I mean the conversation can go for hours and now not much. Hardly a couple of exchanges and I don't really know why. I feel…
lonely	1	wow... My girlfriend just killed herself last night not sure how to feel I'm only 17 and I'm lost...we have been together for 5 years we both were struggling with depression I used too cut I smoke cigarettes now to cope (I know nasty habit) and I just sit in my room just starring at her picture on my phone I am going to counciling but I don't feel any lighter if anyone has Skype or Kik pm me I ne…
lonely	1	AinåäÌÝå»t this bout some shit So IåäÌÝå»m 18 I had note...had a house IåäÌÝå»m in a hotel donåäÌÝå»t have enough money too pay for it IåäÌÝå»ll be on the streets on the 25th my mom doesnåäÌÝå»t call or ask if IåäÌÝå»m ok my dad could really honestly careless IåäÌÝå»m in a really deep depression
lonely	1	Emptiness Today, I have learned to accept the fact that I have no one, and quite possibly, won't ever have anyone. I believe this to be due to my past, having done many things I regret to this day. I have no friends and I've voiced these feelings to a sole individual, and she understood me. She sees something in me that I can't begin to understand. This understanding brought us close emotionally …
lonely	1	Loner, long droughts of being single Sometimes it just feels like being single is my reality. Due to financial circumstances, I have to work alot, which doesn't leave much time for a social life. The chances of meeting someone I 1)click with and have chemistry 2)that person is single and/or interested, and 3) is someone I'm attracted to physically and mentally are so slim that I'm resigned to sin…
lonely	1	Apathy I am lost, I don't really feel anything right now, and I'm not even sure why I'm here. I'm not depressed or anything, I'm really just bored I think. I demand that someone entertain me. :&lt; please
lonely	1	To be a shadow I honestly don't know why I'm even writing this. to put it out there? to vent? to be noticed? Anyways. Hi I'm the shadow in the corner of the room. quiet and observing. The person everyone walks by or avoids at all costs. I recently moved to South Korea in pursuit of a better job so that I can pay my college loans. Coming from a low income family and having people tell you "Oh yeah…
lonely	1	Not really depressed, but could use a friend So I'm 16, and I have a couple friends here and there, and I'm not depressed about the amount of friends I have. But, I never had an online friend, and every one seems to have one these days, so I thought I'll try and get one.
lonely	1	I never thought it would feel like this. About half a year ago I broke up with my ex. Months before that she barely talked to me. We had been together over the internet for almost 7 years, I'm 23 now. There were a lot of things wrong with our relationship, I'll spare the details. And I didn't think I'd feel all that different from the months before, feeling essentially alone most of the time, but…
lonely	1	How many of you daydream constantly? I daydream pretty much all day, especially when I'm not talking with my friend or my family. Usually about relationships, being happy, doing stuff and being motivated, doing heroic things, etc. Just depends on what mood I'm in. It sucks coming back to the real world and feeling tired and sad, so it's easier to just turn on some music and turn the dreams back o…
lonely	1	Alone at night Description of a superhero from a book: åäÌÝÌEvery night itåäÌÝå»ll just hit the Spooner but he canåäÌÝå»t predict when. Sometimes heåäÌÝå»ll be asleep and itåäÌÝå»ll wake him up. Other times heåäÌÝå»ll still be reading or watching television. Every night the address is different. Sometimes itåäÌÝå»s close enough to walk. Some nights he takes the bus. Some nights a cab. He can vis…
lonely	1	Need someone close I feel so lonely. I do have a few good friends, but I still feel like I'm alone in this world. I need someone really close to me, someone I can share my life with. Ever since about a year ago, when something like a beginning of a relationship with a fantastic girl fell apart, I haven't felt like I have anyone. It took me quite a while to get over her (I get too attached waaaaay…
lonely	1	Hi guys! I'm currently lonely as fuck. Recently got my heart broken and I feel like all my past friends don't care or are just way too superficial.. Whilst people I actually want to talk to seem to have no interest in me (hence the heartbreak). Anyways, I have quite a bit of free time nowadays and I'd love to chat via Whatsapp so shoot me your numbers :) please don't be shy! Edit : also planning …
lonely	1	Is it ironic that the first few posts I read in /r/lonely have no responses ... That's pretty much it.
lonely	1	Full time single father of 3 great kids with full time job. After the kids go to bed, it's just me, and some days, that's really hard I work full time, my ex moved to another country, and I've been raising my 3 kids (3,5,5) 100% on my own for 2 and a half years. Most days I'm OK, but some days, I wish I had a grown-up someone to talk to.
lonely	1	Friendless I recently left Sixthform in the UK to begin an apprenticeship. I work in a small company of less than twenty people and an even smaller office of just four. Dont get me wrong, my colleagues are great and welcomed me with open arms but i miss people my own age. My old school friends have either forgotten me or just dont want to spend much time with me and it starting to hurt. I used to…
lonely	1	looking for new friends I just escaped an extremely abusive rela4from my exgirlfriend and everytime i try to get to know someone i put up my own wall and no one understands due to the fact im a male they shut me for not defending myself i need a friend tht understands and will finally let me vent
lonely	1	Am i that unlikeable? I try to talk to people. I try to mingle. This year I started my postgraduate program and I decided that I'd talk to everyone. No one wants to talk back. No one really seems interested. Am I that boring? I'm trying to come to terms with dying alone. I'm not suicidal or anything but sometimes I just want someone to give me the gift of non existence.
lonely	1	I Don't Know If I'm More Afraid of Being Alone or Reaching Out I met someone that I'm pretty interested in, and I think he might be also maybe interested. I need help in my uni math class, and he's an Engineering Major, so I asked him for help. I went over to his house, and we did math and then got into a conversation about religion and relationships. I haven't had that kind of interaction with s…
lonely	1	I Hate Christmas I try to act as grinch-y as possible, but I used to like Christmas--mildly, but whatever. My soulmate died two and a half years ago, and Christmas was his favorite. I'm currently sitting in a room full of people, but I feel so alone. I feel a pang in my heart, and I just feel alone. He was my best friend, and now I'm on my third Christmas feeling like I wish I could just sleep it…
lonely	1	Venting Post As a thing, this is mostly just cathartic for me. I've been wanting to write how I've been feeling somewhere safe. I'm not expecting responses or anything. A possible, simple read from someone would make me happy. I haven't been taking my medication correctly for the past few weeks, and that may be a large part of why I feel how I feel. I never feel like I'm anyone's number one perso…
lonely	1	I am spending my birthday alone. How should I make the best of it? Or have a good day by myself? Due to a series of unfortunate events I have to spend my 21st birthday by myself, my family have to be out of the country and all my uni friends are at their own homes so I'm feeling really sad because it's a big birthday and I'll be alone. Any advice to feel less lonely and have a good birthday by my…
lonely	1	good night lonely people hey just a 19 year old who broke up with his 3 year girlfriend a little while ago and just had his prom night and still feels like shit. it's 5 am, im home, everyone's sleeping, I feel alone as fuck, thinking if things will ever get any better. I know I'm going to be happy someday, I'm just sad it wont be with her.
lonely	1	Scared to end up alone. I've seen so many people at the age of 30 that lost everything they had and their friends... I am 19 and already have like 10% of what I had 2 years ago. I'm a fuck up. My parents have so much trust and faith in me but I really believe I have nothing good to contribute to this world. I'm afraid my younger brother and sister grow up to hate me and the few friends I still ha…
lonely	1	can't take this anymore. It's been 6 months. Why are you still so deep inside my thoughts? why won't you leave? why do I cry myself to sleep everynight since you left? why do I still miss you, knowing there are so much better women out there? why do I only want you? I miss you so fucking much... I really do. I love you so much for showing me that I could be loved... I hate you so much for leaving…
lonely	1	When loneliness sets in. Been sitting in my room fir the past week alone and its not gonna end anytime soon. Im 25, just moved into a house with a few people i dont really know, i live in florida but my family is all in washington state and i just lost my job. Ive been laying here, staring at the ceiling, wishing i had someone to talk to. A girlfriend would be nice right about now... Looking for …
lonely	1	How's your love life? I'm in the 'studying Robotics and AI' stage. See, an education turned out to be useful after all.
lonely	1	Too socially awkward for real life This is my last chance at making friends. I'm fairly normal and I just can't say anything to people in real life because I've been rejected too many times and everyone thinks I'm weird. Hopefully there are people who want to talk to me.
lonely	1	whatsup? Whatsup dudes and dudetts.
lonely	1	It was my birthday on Friday and nobody remembered. I've been having a really hard time lately. I moved to a different town and don't have any friends here. It's not like I had close friends where I used to live either. I just kinda spent the weekend in bed and I don't know if I have the strength to make it to work tomorrow. I don't know why I'm posting this but I guess it feels good to get my th…
lonely	1	Confused I don't know if I really have friends or not. In my classes, I usually have people who I guess are friends. They talk to me, we enjoy ourselves, they say that I'm fun and vibrant. But after hours, I ask people if they want to spend time or get together and I get no response. This happened to me throughout high school and it's happening again in college. I'm just so confused as to if I ha…
lonely	1	Lonely Hi, I am new to reddit, and I'm not really sure how well this will work, but here I go... I am lonely, and I am depressed. I don't really have any friends.. Even if I did I would have a hard time talking about this because I don't really feel like I have the right to feel like this at all. (As in *I* don't have the right to feel like this, and anyone and everyone else can if they do becaus…
lonely	1	The Lonely Doctor I have been a longtime reader of /r/foreveralone and this sub and identify with a lot of the content here. As my username suggests, I am an Anaesthesiologist/ICU doctor, and a fucking good one at that. But I am caught in what feels like a horrible paradox; despite all of the people I see/talk to/interact with every single day at work, outside of my job I am desperately alone. I …
lonely	1	Crumbs I know people go through worse, but I feel so incredibly depressed. Almost solely because of the fact that I am terrified of women. I am completely unable to speak to them, and yet all I want is to get to know a nice girl. Not even to fulfill my sexual desires, which obviously I can't help but want, but just to hang around and get along with. I just want to figure out how to be comfortable…
lonely	1	Love sucks It stinks to think that during my "best" years, 18-24, (I am somewhere in the middle), that I am still a kiss-less virgin whose never had a legit girlfriend and I am in college. I have put much more effort in person, even getting some numbers and feeling that there is a connection only to find out a few days later when I am going to ask her out on a date that she just wants to be frien…
lonely	1	I hate Friday nights! I'm laying in bed on reddit feeling very alone. I hate the weekends I never know what to do so I stay home and do nothing. But tonight I'm especially lonely.
lonely	1	Lonely and no friends but hiding it from bf I've been in a relationship for a few months now. We love each other and so on, but still, I feel like the loneliest person in the whole city. This is because apart from him, I have not even one single friend. Could cope with that before we met. But now I really struggle and start to just hate my life. He has a lot of close friends, a wide circle of acq…
lonely	1	Just moved, two months and no good friends, dating went terribly, dating makes me feel worse I'm 23, female, attractive, smart, outgoing, literally never had problems making friends until I left school and suddenly I'm in the real world and I don't know how to do it. How the fuck do you make friends. At least for a year I lived on a tiny island where there was no one my age with anything in commo…
lonely	1	I want to give up Well, i cant with this, i have no one to talk about this and i just have to deal with it, live keeps fucking me up with almost everything i have, i feel so unlucky, like the world is just playing with my feelings and all i can do is cry in silence in my bed until i fall asleep, i feel lonely even with people around me, i feel like a freak, like im just not right that i dont fit …
lonely	1	First time here... So uhh, im new here, i really dont know what i am or what im doing with my life, im 17 and im going to turn 18 in december, i've always been that guy at school that doesnt know what to do and just flows, if i theres work/homework in teams i have to eith start it or force my way into one with the excuse that i helped someone in the group once...pathetic but atleast i got some fr…
lonely	1	I can't. I'm 200% drained. I've been in college for 2 years full time and I also work a part time job. The job sucks. It gets me experience in my field but it drains me. I can't take this. I don't have the mental status to keep up what I'm doing. My parents expect me to keep the job for the money and experience and stay in college for the degree but for what? So I can work another 9-5 desk drone?…
lonely	1	I just moved to the other side of the country and I'm so lonely. I don't know what to do. I've always had a group of friends through high school and college but now I'm so far away and I have nooooo idea how to make any friends. I'm so lonely and so afraid it will be like this forever.
lonely	1	What's up everybody? Hey just wanted to say if anyone needs someone to chat with or someone to listen to you. Hit me up. I'll be free all weekend.
lonely	1	Do your online friends fill the void? I used to be content with having online friends, speaking with strangers from miles miles away. All were people who I suspect wouldnåäÌÝå»t have glanced at me twice in reality, where talking, for me, is exhausting and I intimidate more people than I entice. Being here (online) made that part easier. How I have made so many connections with people who I would …
lonely	1	Nuit #1, or how a slow burn of a Canadian drama film speaks to my loneliness NightåäÌÝ_ *nuit*: the only French word I unequivocally know the meaning of because there is a film I know and like by the same title. ItåäÌÝå»s a film IåäÌÝå»m sure most people watch for the long-drawn-out sex scene in the beginning, and in keeping with transparency, why even I might have been watching it at first, thou…
lonely	1	No one really cares about me In real life, I stay at home all the time, I don't have any friends or even family around me. And I'm just 21. Online I have one friend who I've known for over 6 years. She has a lot of the same struggles and goals as me, and she's really kind and understanding, and everything a friend would want. But she's rarely there for me, she barely has time to talk, and sometim…
lonely	1	Life is pain and suffering
lonely	1	Have you ever hugged someone? I've hugged a couple of good friends. It was really nice. But unfortunately, they were short hugs that didn't last for more than 2 or 3 seconds. I've never been held, or hugged more than that. And that was 2 years ago.
lonely	1	The silence of the nights I'm a night owl, I stay up most nights. When the whole world around you is quiet, the loneliness intensifies. And you have no one to talk to. It's feels empty and crushing.
lonely	1	I am so lonely I just want to be held. To cuddle someone in bed. And be cared about. And be desired. Will I ever experience that?
lonely	1	I'm here to talk Having struggled with loneliness for a long time I want to help anyone who wants it.
lonely	1	talking to yourself Anyone catch themselves talking to themselves? Im pretty critical of myself, and I constantly think to myself that I'm an idiot when thinking about social situations. I also say it to myself out loud when I'm alone. No matter how many times I remind myself how that it is not helpful and probably harmful, I can't stop myself from doing it. Today, I caught myself saying it under…
lonely	1	Dealing with friends fading away, maybe just tell me some of the best memories you made with your friends? I'm in my early 20s and I find that the older I get, the more isolated I become. I still see my friends once in a while, but the spark is not there like before. My oldest friend just moved back from another province after his girlfriend cheated on him. He's moved out in the country with his …
lonely	1	Late night advice Hey everyone. I've been lurking here for a long time and many of you have unknowingly helped me quite a bit. If it's alright, I would like to offer some help of my own. The first thing is that I'm so proud of you. This is a great community full of strong people and I know you're all doing your best. You don't know me, and I don't know you, but I really am so very proud. The next…
lonely	1	Hey everybody. I hope you're feeling alright wherever you are. Things might not be going too well but a random internet stranger thought about you today.
lonely	1	Excuses Before finals week, I told myself that people had to study and weren't free to spend time with you But I still saw them going out with other people. Right after finals week, I told myself that people wanted time alone to unwind and relax and I should let them have time alone. But I still saw them going out with other people. On weekends, I told myself that people had work to finish or chu…
lonely	1	Mistaken identity Gloomy day staring at my phone when it buzzes. Oh. A message! I guess I got my hopes up. i'm sure we've both gone through / are going through really intense hard times, whether it was a prolonged period or short span or just a daily battle to live i just want to say this: you are so loved, so treasured, sorry if it sounds clichÌÎåÂ but you are a whole universe and sometimes u fo…
lonely	1	I just want to know how it feels like to I just want to know how it feels like to be popular. People seek and enjoy your company. You don't have to stare at your phone for hours hoping for someone, anyone, to send you a message and ask how your day's going or start talking casually. You don't go to bed thinking that if you disappeared, people might not even notice or care. I just want to know wha…
lonely	1	skyp group i like to create a skyp group with male and fm friends.which we can tk about and c2c about anything and even sex. so pm me ur skyp contcts or comment here .my skyp adress shan1w.pls feel free to jin .
lonely	1	I've never felt so lonely before Back in high school I use to have plans every weekend, and when I didn't it was finally time to relax, or clean or get homework done. I'm 19 years old and have slowly lost 99% of my friends and the rest give all their attention to they're significant other including my sister. I work and that's a nice little get away from being lonely. I've tried to go out and mee…
lonely	1	What are some good fiction movies about loneliness?
lonely	1	Who here can agree on this... Wow, my thoughts exactly.... http://imgur.com/eDTDIBk
lonely	1	Gay guy here, I looked at a guy on the bus and smiled. He didn't even look my way because I'm getting old now... I would say I'm a fairly attractive guy. Before, if I looked at a guy, I'd at least get a look back. This time it's as almost as if I was invisible. It made me feel lonely.
lonely	1	Question for straight guys/women, have you ever been so lonely that you'd considered dating someone of the same sex? I'm a gay guy. Once I dated a guy who some would say was not attractive. He was lonely and he dated me. However, I could tell deep down inside he wanted to be with a woman. One day, he all of a sudden stopped calling and hanging out with me. A month later, I saw him and he had foun…
lonely	1	When was the last time you were so lonely you offered to pay for someone's meal, movie ticket or cab fare just to have company... Loneliness gets the best of us. I often wondered if anyone offered to pay there way out of lonliness
lonely	1	I thought I'd share with you the depths I have gone to combat my lonelinessåäÌÝ_. I am a gay male. I am not proud of some of these but I wanted to share with you how low I have gone to combat my loneliness: 1)I have invited a homeless guy to sleep over; 2) I had a hook up get drunk with me knowing he'd pass out and sleepover 3)I've sleep with a hook up's dirty clothes just to have the smell of so…
lonely	1	So lonely and been with S.O for 20 years. 37 F I am married and so lonely. I never have my husbands full attention. Ever! He's either on his phone or watching his shows. I am so lonely. I'm dying for some passion. I want someone who's interested in what I have to say, what I'm feeling. I want to be looked In the eyes. I want to be passionately kissed. I want to be desired. I need romance and sex.…
lonely	1	Super lonely tonight I miss him. I would do anything to be in his arms tonight. He's all wrong for me. Why do I miss him so much? It's just going to keep hurting. Why do I torture myself?
lonely	1	I Need Help. I feel like i'm depressed but i'm not, I feel like there's no one there for me. Recently i've got nothing left. I have friends but I don't wanna ruin they're day or anything. I have just kept quiet and I'm tired of it.
lonely	1	My Mom Died Almost A Year Ago **TL;DR - My dad is kind of a shitty person. My mom is gone and I have trouble coping with that loss day to day. Don't have many close friends and I don't feel like I'm *allowed* to keep talking about my mom at this point, even though I'm not over it.** Hey there. I'm a 28 yo man and as the title suggests, my mom passed away last October from lung cancer. For the rec…
lonely	1	I don't know what else to do. To start off with, I'm a 20 year old male. I enlisted in the Navy and, as my ship date gets closer, I'm starting to feel more isolated. I feel like I have unsettled business with people, but I also feel as if no one really cares if I'm gone. Lately I've been having dreams about my ex, but she's always with someone else. It's as if I'm watching a movie and I'm never a…
lonely	1	Somedays are worse than others... I know it's all mindset and what not, but sometimes I can't help be feel lonely and alone. I'm in my early 30's and while my old co-workers from 4 to 5 years ago have had so much different things happen to them. Find love, get married, move in a house. I'm still living in an apartment in the ghetto I can barely afford, my 4 year relationship went to death. I feel…
lonely	1	I have zero confidence Hey, everyone. I'm a 25-year-old male who was in a relationship for five years before we decided to mutually break it off due to my girlfriend's depression and homesickness. Long story. That was eight months ago. I've been on no dates since. In fact, I've barely connected with women at all since February, and I'm starting to feel I'll be alone forever, or at least the remai…
lonely	1	Pen Pals Mother Fuckers Hello, I have been pretty lonely lately and would really like a pen pal. I am a 25 year old guy who works in advertising. You should pm me if you want to talk! Even if we hate each other, at least we won't be lonely!
lonely	1	Do you know connected2.me? - Maybe a solution for our loneliness I found a website called [connected2.me](https://connected2.me/). You can chat with people anonymously with people around your city. Or you can share your profile link on facebook etc. and wait for them to chat with you anonymously. Maybe your crush could confess if you are lucky. It didn't happen to me of course asdf.
lonely	1	Old, voiceless ghost. I am almost forty years old now. Too old to be posting sorrowful tales of being sad and lonely on an internet forum, that's for sure. This seems so... teenage-y. But it is what it is I suppose. I am a man, a recovering addict with several years of clean living behind me. I got a masters degree a couple of years ago after getting another couple of years between me and rehab. …
lonely	1	I feel lonely and im 24 Hey I feel terribly lonely, and this is such not a nice feeling. :( Would someone like to chat perhaps so I can feel a little bit more connected with someone? My life became an isolation due to my depression :( Hope to connect with other lonely people here. Hugss
lonely	1	I am so much more productive when I'm lonely, but I can't hide it, I'm so lonely. I'm almost drunk, but already I'm spewing emotional truths about how I feel. I am so alone. So, so, so alone. I moved countries a few months ago, but I haven't been able to feel connected with people on a level that I can trust them. The ones I've felt closest to are unreliable (backed out on me on the day we're sup…
lonely	1	lonley I just want to cuddle :(
lonely	1	Trying not to blend in It seems everybody is lonely here for reasons other than my own. I feel bad posting, I have lots of friends. Spending time with them distracts me from the lack of any kind of romantic interest in my life. I'm on the road for several weeks at a time. I'm not able to distract myself when I'm not at home. I really just want a girl to talk to. I honestly don't know any I'm clos…
lonely	1	I want to offer my help I came to this sub a few minutes ago and posted. This isn't about my post, though. It seems a lot of people on here just want somebody to talk to. I'm a trucker and on the road a lot, with nobody to talk to. I have all kinds of time to carry on a conversation. I have friends back home but there's only so much you can talk to somebody about when you spend every day around t…
lonely	1	Lonely and Alone Um... hello. I thought I'd leave a part of me on the Internet that'll keep on existing long after I'm gone. After all, once something is on the Internet, it never dies, right? I'm here because I am lonely and still grieving from a breakup that resulted from being cheated on. People say it gets better but I'm beginning to think that it's a lie that people tell themselves just to c…
lonely	1	Language is a problem Background: I'm going to a college where almost everyone is ethnic Chinese. So here's the thing: I have some friends, but they'd rather talk to each other in their mother tongue, which happens to be a language I don't understand, than plain English. So on the socializing front, I'm dead because I don't know what they're saying on top of not sharing common interests or anythi…
lonely	1	I feel guilty that I can stop myself from being lonely without socializing So here's a thing, I feel lonely sometimes, new flash. But one thing that gets me is that whenever I listen to the music I like, I don't really feel lonely or sad anymore. It sounds weird, but I'm worried that I'm using music as some kind of crutch, like drugs and that I *should* be talking to other people even though I re…
lonely	1	Just looking for some people to chat with, I'm tired of feeling lonely. Hi, I'm a 24 year old male living in The Netherlands, I'm a student and I've been lonely pretty much my whole life. I've been happy once, which was in a affair with a married woman. Ever since, I felt more lonely, I just want to have someone in my life. I've never had a girlfriend, fallen in love twice my entire life, both wo…
lonely	1	I just want to die My birthday was April 11th and the only person who wished me happy birthday was a guy who lives in Uganda (I live in the States), who I know through Facebook. The few people I consider actual friends forgot entirely. I got a call from my grandma but it felt rushed. I spent my birthday alone drinking and smoking weed and binge eating and ended up crying myself to sleep. I woke u…
lonely	1	28 tomorrow. Will be "celebrating" my birthday alone. I can't even drink because I'm on anti-psychotics. I'll probably end up drinking myself to sleep anyway. Anyway, sorry to waste your time.
lonely	1	The Numbness Is starting to kick in. I've been depressed and lonely for several years now. I have no friends, nobody to care about me. I could die tomorrow and nobody would even notice I was gone. I'm only 16, but already have lost everyone who was a part of my life. I try and try, but I can never escape this lonliness...All I want is someone who ACTUALLY wants to be my friend. And will respond t…
lonely	1	Gf broke up with me So I've been feeling really lonely lately. My gf broke up with me and I've been missing her a lot. The relationship was really rough at times. A lot of trust issues and some physical abuse in the past. I know it sounds like a bad relationship because it probably was but I can't help but miss her. Ive had some bad experiences since then, I had to go to the emergency room. It wa…
lonely	1	I can't keep this inside, no more. My apologies if you dont understand part of this, im not a native english speaker and im new to reddit its the only place i found to say this. Im a guy, 21 years from now studying at college and feeleing empty. Alone. Since i was born was always shy and its difficult to me comunicate with other people, people which qualifies as friends are in the way of acquanta…
lonely	1	Lets play a game, I'd like to meet you all! LoL Anyone want to play league? Playing games with others is a great way to connect with others while playing a fun game to pass the time. I'm really friendly, so there is no need to be shy.
lonely	1	I'll cry while I drain you I don't trust me. Why should anyone else? What I need is for someone to believe in me when I don't believe in myself. But why would anyone? I'm a liar, a thief, a deadbeat. I don't see the point anymore. My family loves me but doesn't trust me, with good reason. My friendships are mostly based on mutual vice and and trade-offs of using each other. I don't even have a jo…
lonely	1	All of my "friends" threw a party, without me. Today is one of my friends' birthdays. I made her a present. She liked it. I see tonight, on snapchat (which I don't usually use because I'm not good with that stuff), that they're all partying and having fun together. It looks amazing, and everyone had a great time. I knew switching schools would be tough, but not this tough. After two years, I fina…
lonely	1	Can't see myself ever being important to someone else I recently realised the main reason a relationship feels so unattainable for me is that I can't ever see myself being such a big part of someone else's life, and being important to them. I've got it into my head that good friendships and relationships are things that happen to other people, given that they seem to get them so effortlessly. It'…
lonely	1	It's not being by myself that makes me Lonely. It's going from having people around to not having anyone and feeling the sense of longing that makes me lonely. When it's just me on my own, I'm happy. I do my thing, go about my day doing whatever I feel like and I can enjoy myself. I lived like that for years, no real life friends, no one to talk to outside of the occasional calls to my family and…
lonely	1	Just Venting I would like to start by saying I feel like I am very fortunate to have what I have. Most people don't have the kind of job I do or the great relationship with their family that I do. That said I am really sick of feeling alone. A long time ago I had someone who really cared for me. But we messed up somewhere along the road. She moved on and seems happy now. I'm glad, we don't have b…
lonely	1	Lonely nights 34M wish I had just a chat buddy. Night I just sit and wonder what my ex is doing and wish I had just a consistent chat buddy
lonely	1	No idea what to do... I have a problem with starting things... like starting conversations or .. friendships. I rather sit alone in my room doing nothing and waiting for the universe to start something ;3 Man i don't even know what to write here... i kinda feel empty.. floating through the galaxy on this fucked up planet
lonely	1	I miss my ex Unhappy in a relationship. Unhappy out of it. It took me 19 years to get a guy and now I feel so unwanted and hopeless. I'm off to bed. It's been 2 months and I still think about him every day
lonely	1	Can't make female friends? I'm not sure if this is the right place to post but I just need to vent. I'm a sophomore and college and it seems I just can't make any friends. The few friends that I do have are male, and a few good ones that I had in the past stopped talking to me once I made it clear I wasn't interested in anything sexual/romantic. I don't have any problem finding dates, but all I w…
lonely	1	I made a teamspeak server. Hi. I made a teamspeak server. Feel free to join. I'm lonely.
lonely	1	Trying I've made the mistake of watching "Horace and Pete." If you've seen the show you know. I'm 24, and haven't had a relationship since 2003. Of course those relationships didn't mean anything, but they're all I have. I long to love, but feel a bleak emptiness and disconnect to grasp what I desire. I go through waves of being happy. I have friends and a career, but I truly believe I want to kn…
lonely	1	Just got stood up for the second time It is from the same girl for the second time this week. It's a good thing I have whiskey on my side. I spent the last seven days looking forward to 2 hours of alone time, which is something I have endless amounts of.
lonely	1	As you can tell I'm an, optimistic person, lost in depression. I'm working through it, but I will achieve my goal. Ll
lonely	1	Where I'm not socially awkward or rude, I've always been told I'm polite (Feels more like a forced compliment). I'm at the point where I'm considering dropping university because there is an essay due on Monday, to which I have no even started. In fact, I've pushed this essay for about a good year now, dropping the class before the final date to avoid any academic penalty. I ran away, I guess I s…
lonely	1	Feeling a little lonely My wife is out of town and I'm feeling a little lonely. So... I went for a run this morning, saw a movie by myself then hit the gym in the evening. Tomorrow back to work, but look forward to Wednesdays run meetup. Anyway... just ranting to the interwebs. Look forward to my morning run tomorrow!
lonely	1	I get so lonely that I actively search for others. I drive for hours. Stay the night in smaller towns. Adventures in state parks in the middle of the night. I'm only 18, I feel a bit weird being such a night wanderer. But I'm just curious to find out if there are any others like me. I'm alone. Heartbroken. And lost. All I'm doing is reaching out.
lonely	1	So lonely, what do I do and how do I cope? I've been so lonely my entire life. I broke up with a girlfriend a long time ago and it hurt so bad. I've finally figured out that I took it so hard because I simply feel so lonely all the time and losing her made me feel even more lonely (not to mention losing her was bad by itself). This has been a barrier my entire life. I don't do anything productive…
lonely	1	Mid-twenties, grad school, lot of acquaintances but I always end to feel that I'm secondary to everyone. Hi, 27 y/o female, grad school. I have moved a lot in my life since childhood, so I'm used to start from nothing socially. Don't have any childhood or high school friends, obviously, because I moved every 2-3 years and changed school. I'm a normal adult, with friends, mostly males. Males that …
lonely	1	I don't know what to do I'm sad, I'm alone, and even when I do reach out to the few friends I do have they don't even try to help me. As I sit typing this I'm drunk, and I'm alone surrounded by dorm rooms of college students throwing down. But I'm not with them, I don't why. I;m at the end of my wits I;ve tried to tell myslef since I was young that I'm stronger than this, that I'm better than thi…
lonely	1	What happens now...? I'm a 19 year old male that just got out of a 4 year relationship. I am going to pointlessly explain my situation on r/lonely because I need to tell someone how I feel or at least write about it. I don't think a lot if people will read it on here and that's mainly why im posting it on this sub. (Warning: this is going to be fairly long, so I apologize) ...so around 4 years pr…
lonely	1	Frustrated and unsure. A couple months back I got into a one sided fight at a college party in my friends dorm with a guy that was being way too aggressive with my girlfriend. I swung at him and he fell on the floor and I lost control and I repeatedly punched his face. Long story short.. it cost me a lot of my friends and they began to distance themselves away from me, which I totally understand.…
lonely	1	Wanted to share something I wrote. I feared the cold, I feared the wind I feared the dark, and what was in it I feared God, when I sinned The world, I feared, I must admit But as I grew, the chill seemed temporary My eyes, more easily adjusted god seemed just a myth, a fairy and once so big, the world seemed small and maladjusted But my fear, it did not disappear It mimicked me in growth through …
lonely	1	I was doing fine and then... For some random reason i opened up my old email account that I don't use anymore. Then I went back in time and read the emails between an ex and I. Right there in just a few short emails were the traces of a beginning, a middle, and an end. I relived those emotions all at once, the happiness and humour followed by deception and helplessness and ending in sadness and l…
lonely	1	I feel like I have no friends. I got very sick last winter. I was in the hospital and bedridden for a few months. I was a college freshmen and was forced to drop all of my classes. I think it was the first time I've ever felt lonely, because none of my friends came to see me. They didn't text me back or message me on Facebook. Beyond the initial, "Get well!" I didn't hear anything from them for w…
lonely	1	Having to console friends and family members about your own loneliness I've been single for longer than I'd care to admit. I'm pretty lonely but I keep it to myself. I'd love to meet someone and have a relationship again, but I also try to accept the possibility that it may never happen. Every once in a while I encounter a situation that makes my head explode. A friend or family member will start…
lonely	1	I need to know something Let me get this out of the way, I'm a 16 year old guy living in the States and I've lived here all my life. All my online friends couldn't tell I'm Indian, hell you wouldn't be able to tell unless you saw my face. I am not a racist. I don't want to be. I just have to know one thing. What is the real world like after school? I have always been OK at making friends and stuf…
lonely	1	How is it possible that everyone else has friends and I don't? It's not like I haven't been given the opportunity. I've been at university for two years now and not spoke to a single person once informally.
lonely	1	How do I fix it? There are social things I could be doing but I won't enjoy any of them. I don't want to stay this lonely but I don't know what to do. How do I stop feeling so powerless?
lonely	1	Motivation I'm so lonely but I'm not sure I want to do anything about it; it's really hard to explain but I'll try. I feel so alone all the time, I've just entered University and I've met a few friends that I see once maybe twice a week and that's good, i like it and I'm proud of doing that. Why though do I just feel so lonely all the time, I know how to meet new people and how to meet girls, I k…
lonely	1	Rant rant Snapchat can be the worst sometimes. My best/only real life friends are at a party right now all having fun together and posting shit on their story. Am I a dick? Where did I go wrong? Back in the day we use to all talk about going to parties together but they've invited me to hang out with them like twice in the past 3+ months. When they do invite me it's nothing that fun. Just drive a…
lonely	1	tired... I'm so tired of being alone someone please message me on Kik at apjshadow
lonely	1	Does any straight curious guy want to talk (no nsfw)... Hey, I'm bored and I thought I'd throw this out there. I'm a masculine gay guy and could answer your questions about life, gay sex, etc. I know sometimes you're embarrassed to ask. If you want. I can call you if you're in North America.
lonely	1	Some advice to lonely people from someone who is lonely too trying to help... I have reached out to many of you and here is my take...If someone is trying to help and reach out to you, telling them that your busy watching a movie or doing other tasks doesn't make you sound like a sincere person. Also don't initially go to mistrust is someone is trying to teach out (especially if you ask for someo…
lonely	1	If this helps, gay guy here attracted to introverts... Hey, I like putting smiles on faces. So, if ur gay, lonely and cute. Chat me up...I'm in Canada btw. WHere are you?
lonely	1	WhatåäÌÝå»s preventing me from continuing my gay whoring is that a 19yo boy likes meåäÌÝ_.
lonely	1	30/M desperately lonely and lost in life I often browse this sub and want to reply, but never had the courage to do it. Well today I just had to create an account and post something myself. This whole weekend I've felt so lonely. I thought I liked my own company, but it turns out that even I get bored of myself. People that I thought were friends go out of their way to avoid me. I haven't spoken …
lonely	1	Feeling lonely and demotivated I don't have the motivation to study: I just feel so alone and disconnected from the world. I hang out with friends but, most of the time, it just feels so superficial and we don't grow together anymore so I'm not sure if it's worth the time to continue it. It's been 5 months since me and my ex girl broke up but, I'm so mentally weak that I can't stop thinking about…
lonely	1	Hug anyone? I just wish I could have a hug, just to know that at least one person slightly cares.
lonely	1	Tips for dealing with holidays? Christmas and New Years Eve are two I struggle with being alone on but this year I promised myself I wouldn't spend my birthday alone and, despite trying to find someone to spend it with, was in my apartment alone. Anyone have tips for making holidays easier?
lonely	1	i just realised spring break is gonna suck and i'm wasting my life I have like 2 friends, one of which is busy, and the other has basically found a new better group of friends. I'm so lonely and I just need to talk to somebody, but instead I'll probably spend the week watching tv shows that I don't even like. And I have this cool opportunity to spend time with this cool person but I am too much o…
lonely	1	I can't win today. I can't seem to win today. It seems like everything I have said today has pushed people away. I don't know what is wrong with me today...
lonely	1	I miss being loved! It scares me how lonely i am. I just feel miserable all the time. I don't know what to do. I can't stop crying right now. I've been single for so long now. I'm starting to feel like theres something wrong with me. I just struggle to cope with being sad and alone and having nobody here. I miss having someone to talk to about the little things. My family live hours away and i do…
lonely	1	Dumped again, find myself alone at 28. Need to rant about the breakup. So I've been through breakups before. Most of mine have been fairly amicable, and with time and distance I've been able to stay on good terms with most of my exes. However, this is absolutely not the case here. A while ago, I fell for a student in one of my graduate classes. She had a boyfriend, so I forgot about it and left i…
lonely	1	looking for other lonely people to talk to Feeling very alone in the world, and feeling like its entirely my fault. My self esteem has hit rock bottom and all i want is to feel accepted and heard. If anyone else is feeling this way and wants to talk and hopefully ease some loneliness, let me know.
lonely	1	in need of a friend I'm so alone in this world... I'm tired and sad and each day i wake up and have to push through every minute of the day. I don't want to do this all alone, but I have no one. I will be there for you, if you can be there for me. I don't connect with people easily so I'm sorry if we don't connect, but maybe we will. I am trying
lonely	1	Constant fear of losing friends During the summer I got depressed relatively badly, and unfortunately this temporarily changed my attitude towards many of even my closest friends. Due to my state I was often cranky and bitter, and isolated myself even more than a strong introvert such as myself normally does. When I got well enough to be aware of my state and could start explaining myself better,…
lonely	1	not doing well lately rant things have gone to shit for me lately. i've found my friend group has shrunk, and after my girlfriend and i just broke up, find out she wasn't in love with me for more than half of our relationship and stayed with me only because of how adapted she was to the life we had together. i fucked up that relationship but i'm kind of glad, if she truly did not love me. she is …
lonely	1	I'm tired of not having friends. I used to have a lot of friends, then things happen. Have to stop going to college, lost contact with friends there. Got a job, got kicked out of house by abusive mother, quit my job when I moved in with my boyfriend but I don't have any friends anymore. I technically have his friends too but they aren't the kinds of friends I need. These are play-games-with frien…
lonely	1	Anyone up for a chat? 26 male here. Sittin around, somewhat drunk and by myself. If you have snapchat, Kik, or skype I would love someone to sort of keep me company. Hope to hear from you guys soon.
lonely	1	The Work Party Honestly, I don't really expect anyone to read all this. I just need to get it out of me. I need to milk the poison out so I don't go to bed sick. Had a work party tonight. I went with a group of people who all seem to really enjoy my company at work. One of them is a woman I like, but she's in a relationship and I'm not exactly flush with friends, so I don't mind staying in the fr…
lonely	1	In Unrequited Love, Okay with That but... Lonely... Unfortunately met the sweetest guy in existence and fell in love. Unfortunately it's unrequited and I'm okay with that, just being his friend and supporting him but in the meantime, that empty lonely vacuum's getting to me and I kind of want to just get through this and... Just you know how it is... Same old story.
lonely	1	Feeling worthless, hurt, broken and disposable to people. Lately I've been trying to plan things with a friend, now this friend is very dear to me which is why it hurts so much. Anyway, this friend has been cancelling on me every single time that I've tried to plan things with them, now I get that things pop up, people get busy, but 8 times in a row? I got cancelled on 8 times in a row and practi…
lonely	1	I recently realized how lonely i actually am 17M For the past few years I've been spending most of my free time just browsing the internet, playing video games and listening to music. I don't really know what else to do so I just stay home. I have never been good with people and never really had someone I can call a friend. Lately I've started to challenge myself to speak more to people so I've s…
lonely	1	I'm missing someone to whom I'm little more than an acquaintance Sucks to only feel human a few days a year.
lonely	1	Feeling broken down Sitting in a parking lot feeling broken down and crying. I don't know what to do any more. I had to leave my house to just get some kind of peace and honestly it's not much better. I'm surrounded by people who supposedly care but honestly I don't think they do. I don't know how to carry on anymore. I don't know how much longer I can keep saying "it's okay" because it's really …
lonely	1	The Transience of Human Interaction Nobody I talk to has any interest in talking to me for more than whatever I'm worth to them. I play MMOs and online games to try and interact with as many people as I can, but the prevailing feature that keeps despairing me is that nobody wants anything to do with anyone for extended periods of time. The interpersonal experiences I have with people are transien…
lonely	1	I hit random and ended up here, too perfect. I'm always lonely at night. Every night it's hsrd and it sucks. I try to find people to talk to on the kik thread on /r/teenagers but the amount of replies I get is low. I also try /r/KikPals but I have only had one person talk to me from there and it was nice. I honestly worry about girls a lot, I'm just unlucky with girls and it's unmotivating. I end…
lonely	1	A new way to make a group of friends you can see all the time Hi everyone, When I moved to New York a few years ago, I knew almost no one, and it was one of the most brutally depressing periods of my life. I've managed to make a few friends, but it still really crushes me to think of all the people out there (and it is quite a lot, you're not alone) that are going through a period of social isola…
lonely	1	Heartbroken, alone, and don't know if I want to be here anymore... Just a bit ago, I was just cheated on by the girl I loved more than the world. I feel unwanted and destroyed. and I need someone.... someone to hold on to... I am so tired of being alone. If it comes to the point I cannot find a loyal someone to love, I think I would end up ending my life.
lonely	1	Nobody knows Loneliness is just so painful. Life is so unfair. People with nice families having friends to talk to and go out with. I just lied in my bed for an hour doing nothing just thinking about how lonely and friendless I am/was for the past 20 years of my existance. Tried picking up hobbies such exercising, playing music and but I'm terrible at them. It's no wonder nobody likes me. Even I …
lonely	1	I feel like a monster I talk to about four people I met on Craigslist and through various means regularly I live in an apartment with two roommates I've known for years I'm still lonely and I don't know why I can and do talk to any one of my friends as long as I want or can but once it's done it feels completely empty- I still feel pathetic and lonely I even have intimate relationships with two w…
lonely	1	Unhappy being single I'm used to being single and I was really normal/happy being single until I started dating. I've had 2 gf's that have only last 4-7months each. When me and my first gf broke up I wasn't too bothered by it and I was back to myself again. Now my ex broke up in October...I still feel lonely without her maybe because how it all happened. She lied and cheated on me. And she ended …
lonely	1	I am so lonely but what is life without people am I just want existing? I hate life right now. I have some friends in college that I just meet after my old friend went behind my back and told people I was horrible, he wasn't very nice. No girlfriend for 6 years, this is really irritating. In fact it has gone beyond irritating, it's just shit now. Last of all a constant lonely feeling. I am a nice…
lonely	1	[21M] Lonely evening So I'm currenty sitting here watching a playthrough of "Quantum Break" just to pass time. I would much rather spend the evening with someone that accepts me for who I am, Order some pizza and watch a movie on netflix or something. I don't know why I'm writing this... just need some love before I go crazy I guess... Anyway, thanks for listening! Have a great weekend!
lonely	1	what do you do when you're in your 40's and already screwed up more than your fair share of chances? so there you go. The subject really tells the "meat and potatoes" of the story, the rest is just the green bean casserole and the side salad. If you like that kind of thing, keep reading. Otherwise I wish you the best and hope you have a great Friday night. Right up front, from the very centre of …
lonely	1	It's been a long couple of years... ... and for some reason, it's all hitting me tonight. I'm tired of just going through the motions, hoping things will work themselves out. I'm tired of digging around in my head, trying to understand how I got here and how to get somewhere that I actually want to be. This can't be as good as it gets, can it? This can't be all there is.
lonely	1	All my relationships are shallow and insincere I just got back from a weekend seminar I had to go to for work. I've come to the realization that my life is void of any meaningful companionship. Sorry for the rant. I moved to a new state for a job a couple of years ago. I don't have an easy time meeting people as it is, but I moved to an area where there are few people my age and who have made the…
lonely	1	I can't do this alone I started Law School last year, and it was great. Made some friends very quickly, hanged out with them, had inner jokes, etc. Everything was good, they made me forget about the depression I have been dealing with since 2012. But as the new year comes by, a new academic year begins, and they all banish. I have to start the (very brief) conversations, they ignore me, I never s…
lonely	1	Can somebody please talk to me? My life is feeling...threadbare. I'm married, but I feel alone in my marriage. He cares, but he doesn't understand where my brain is at. I tell him I need help and he says...I don't. I'm scared about my future. I haven't had a job for a while, I wasn't able to finish school before my life circumstances changed, and I quite literally don't have a single friend to my…
lonely	1	Anyone from Toronto or the GTA? Checking in to see if there are people from Toronto or the GTA around here.
lonely	1	I don't understand it. My whole life has been filled with people who I always think are my friends. I get along with people 1 on 1 but in a group I am always the scapegoat. I am the butt of jokes. I get ignored. I'm the one everyone forgets to invite to whatever. I have never been able to understand it. I am married with kids and found out many years into my marriage that my wife is still in love…
lonely	1	i have no one, and i need someone cats are my favorite animal's i have a cat and i live with my parents im 16m looking for a female friend ive been bullied for a long time and have no friends.. i need somone to make me happy everyday and i will make u happy too.. please send me a pm :)
lonely	1	I have no more friends. My last friend has gone away and so I'm back to square one. I don't care whether it's in person or online. I just wish I could be friends with someone again without being used. :(
lonely	1	Lonely Cant drive due to medical issues. Lost my job due to same medical issues. That was 3 years ago. I live rural so i cant go anywhere. I lost all my friends, i have my husband but he works 12 hour days. Im lonely and i can't see a way to fix this.
lonely	1	So lonely it really hurts, it is making me hateful. Hi there. This is my first post and i just have to get this off my chest. So yeah, I am a 20 year old male and i am struggling with deep depression and loneliness. I not only hate my self, but i have a deep seated hatred for women as well. I have only dated one girl for 6 months in real life, and it was LDR, she lived 20 miles away. She dumped m…
lonely	1	The world wants me to go away The world wants me to go away
lonely	1	Help? My ex iced me out for 3 months and refused to acknowledge my existence. Nothing bad or major happened, he just left. We talked yesterday. I told him I'm very low I told him I felt suicidal, lonely in general. He said we'd talk again tiday (yesterday). I guess I'm just an after thought because he went to the beach and didn't even bother to reach out to talk. After I missed him when dropping …
lonely	1	I need to take this off my chest. I am 21. Two and a half years ago i moved to the capital of my country to study. In all this time i made 0 friends, and it hurts me a lot. i feel like i am not a bad person and don't deserve this loneliness. last year a got a really nice job that made me feel okay, i hanged out with my coworkers a lot, but that is over now. New administration and i am the only on…
lonely	1	The loneliness never stops Male. Can't hold a relationship for more than half a year. Heart is broken so often I'm just shattered. Been diagnosed with depression after a suicide attempt years ago. Just feel like shit. The loneliness never stops. It just keeps coming. Someone doesn't text me back? Well it's probably because I'm always alone. It. Never. Stops. Just don't know what to do anymore. No…
lonely	1	My friend just told me that she is feeling lonely - what should i do now? So my friend told me that she is feeling lonely, she thinks she is going to die alone (even though she is only 17) and that she feels very unconfortable around people - even just talking with me about that was really hard for her, because she seems to have trust issues aswell. I then of course told her that she can trust me…
lonely	1	I don't want to rant. I want solutions. My high school friends are getting married and not only have I not been invited, they've been married for 3 months now and I just now learned through Facebook. I play Xbox with him all the time and he never has once mentioned the wedding or the engagement. I'm left out of plans constantly and I'm just sick of never having friends. I'm 25 and my best friend …
lonely	1	How does a dog advise his owner on loneliness? https://www.youtube.com/watch?v=tLEsxYNF71A
lonely	1	Write me a song? Hey guys, to combat my loneliness I have started getting really interested in writing music. Too bad I suck at writing lyrics. You guys seem like a group who could help me out with this. If you feel like helping, just posting like a poem or even just a couple deep lines would be chill.
lonely	1	I just realized how loneley I am I just started to listen to some girls speaking on YouTube so i could remember how a talking female voice sounds like. I sorry if this is the wrong subreddit, I wasnÌ´åÇt sure if this rambling belongs to /r/loneley or /r/ForeverAlone. It is currently nearly 02:50 in the morning and i am sleepless as usually.
lonely	1	Missing perspective in my life I found this subreddit yesterday and decided to tell you guys my story. I'm a 30 year old male living alone in my appartment in a small and quiet city. I'm not the prettiest guy and always had and still have problems with overweight. This and my primary interests in computers and video games made it no easier to find a nice girl. I met my first girlfriend when i was…
lonely	1	Anyone else feeling the same way? I'm an introvert. And I have a bit of social anxiety. The friends I do have are few but very close. I'm okay with the loneliness of having few friends. Every now and then it blows because sometimes the two or three friends I have are busy, and I'm left feeling a little lonely. But that's okay. I'm okay with being that kind of lonely, right? Again, introvert. The …
lonely	1	I have a big group of great friends, I think. I've hung out with these guys for years. There were new additions that came in at the start of my first semester. Everyone likes eachother, and they atleast act like they like me. I left because I thought I was too good for them, so I went looking in other places and didn't like what I saw. I went back, not expecting to be greeted with open arms, but …
lonely	1	What happened? Why? Why is it that it takes a day for hearts to become "I'm never gonna see you again"? Why is it that suddenly you're too busy, when you were busy before but still loved seeing me? Why is it that I feel like I'm never gonna light up a smile on your face, or gonna hear you say "thanks for calling, you always make me feel good"? Why am I never gonna be able to kiss you in the night…
lonely	1	Friends, trust, and secrets I'm going through a divorce that seems to get messier everyday. My marriage has been the most isolating time of my life, so far. Until recently, I haven't had any close friends in my city, just friendly acquaintances--no one I felt truly open with or trusting of. Over the last year, I've befriended two people I trust, or thought I trusted. One is a female coworker and …
lonely	1	Can't seem to connect with people So I'm a 21f in college, I'm a generally friendly and open person but I don't really know how to relate to people. I think my "freinds" like me well enough, but rarely do any of them text me or invite me to hang out. I'm always initiating things with them, I feel like none of them actually care about me. And I feel like they often forget I exist even the ones I s…
lonely	1	My best friend decided that he didn't want me anymore (I'm a 16-year-old female who lives in the UK, by the way) After losing two of my closest friends several years ago, I fell into a state of depression and deep loneliness. I went to therapy and attended several self-esteem and social anxiety groups, persevering through years of that until I was finally let go due to my anxiety improving. What …
lonely	1	I'm alone if anyone wants to chat
lonely	1	will making a facebook help my situation?
lonely	1	So tired I'm just tired of leaving work, going home and being alone. Repeating that routine every day. I don't put myself out there because I'm constantly thinking of people's perception of me. Part of me knows better than that, but there's no reasoning with my other self. Even posting this was a challenge. What if someone figures out who I am? What will other people posting on here say or commen…
lonely	1	A great day... And an asshole. Today my client's husband (Which I didn't knew had a thing for guys) tried to seduce me and I was like, for the first time in my life I rather be alone than handling an asshole like that. So, it was a great day for me and my depression, Yay.
lonely	1	Vacations? Starting vacations from work right now, and the only thing that came to my mind is how lonely I'll feel and be for a full month.....and, at the same time, I'll be relieve for not handle a bunch of assholes for a full month.
lonely	1	Don't leave when need you the most If something have I learned in mi life, you should never leave when someone needs you the most. But what happens when nobody is there for you? What should you do? Even the people you supported, leaves you. They don't owe you anything, you shouldn't expect to receive the same care as you gave them. So what to do now? Just hold on until your problems disappear? Fi…
lonely	1	Will be sadness a new inspiration? I recently broke up with one of the greatest girls I have ever met, she said was my fault and wants me to get away, before that another very special girl failed me too, school has been hard for the past 5 years, I can't find work, very few friends and no real connection, unfinished projects, things that I was so happy and excited to do one day vanished with my l…
lonely	1	How do you grow when all you feel is alone? I donåäÌÝå»t know when but at some point all my friends moved on with their lives and I was left alone. I try to make new friends and it never pans out beyond a one time hangout. I havenåäÌÝå»t had a relationship in about 9 years. I turned to online friendships because I had nothing else. I had a couple that I was pretty close with. I lost both of them …
lonely	1	Has anyone else gone so long without having friends or speaking to anyone socially that they've forgotten how to do it? Just wanting to see how many people are in the same situation
lonely	1	I smoke cannabis and drink every night to cope with being alone, which is only making it worse. But when I try stop, nothing changes. I don't get happier, I don't feel better, and I don't suddenly find ways to keep myself busy. I just spend nights lying on my bed doing absolutely nothing. I don't know how to help myself, but when I'm seeing a drug and alcohol problem as the only things that help …
lonely	1	What if I'm the reason What if it's my personality that keeps me from finding any friends, let alone someone with common interests? I know I need to be happy with myself before I become a fun person to be around, but I hate being alone so it's became a vicious circle.
lonely	1	I think I'm settling into being alone. Just like basically every night for too long now, I'm sat alone, drinking and getting high and listening to music. It used to depress me thinking about how this is the direction my life's ended up going in, but I'm getting comfortable now. I've found a lot of new bands and genres of music, I've tried some new drinks, I enjoy it, or at least I convince myself…
lonely	1	16M Vent partner/text buddy HMU for my texting info PM me first
lonely	1	18 [M4F] Looking for that special someone so we can make each other feel less lonely åäå_å¥Ì_åå¥Ì_å Hello there! I've come to realize that due to me being homeschooled, I've had hardly any opportunities to form a relationship at all. Being stuck at home is a nice change from the hell that is public schooling, but due to the obvious drawback of that, I've haven't had much opportunity to speak w…
lonely	1	Seeking a duo partner :D Hello there! I've come to realize that due to me being homeschooled, I've had hardly any opportunities to form a relationship at all. Being stuck at home is a nice change from the hell that is public schooling, but due to the obvious drawback of that, I've haven't had much opportunity to speak with girls my age. Well I'd like to change that, and I hope you feel the samewa…
lonely	1	This pretty much sums up my battle with social anxiety and loneliness Bonnie: You don't understand. You will never understand. The Doctor: I don't understand? Are you kidding? Me? Of course I understand. I mean, do you call this a war, this funny little thing? This is not a war. I fought in a bigger war than you will ever know. I did worse things than you could ever imagine, and when I close my e…
lonely	1	IåäÌÝå»m confused. Already nostalgic about school I started uni this past October, meaning I graduated secondary school last summer. By my second year of Sixth Form, I was fed up with my situation and just wanted to move on. I felt like school life was a dead end for me and that IåäÌÝå»d be better off making a fresh start at uni. Since then, IåäÌÝå»ve made one friend and two acquaintances and hav…
lonely	1	Feeling lonely I randomly started to feel extremely lonely recently. I just got back to school for my senior year of college and moved off campus for the first time. I have great friends but it's been harder to make plans. I also have anxiety about them not wanting to hang out with me so I just usually don't reach out..anyone else feel this way?
lonely	1	If anyone wants to talk to someone or make a new friend I'm here I'm just a lonely guy stuck doing nightshift work. I'm in my late 20s, grad student and work nightshift so I have no life, have no friends etc and of course I'm single. In most ways I am your stereotypical southern US guy. I drive the truck, boots etc. In my spare time I am trying to restore my family's farm and I love to play the s…
lonely	1	Scared of the future and lonely. Just need to vent I just turned 27 a few days ago and I am really afraid of my future. I feel like I am past my prime and that nobody would want to be in a relationship with me. Even though I have a degree I still live at home and I still have a low paying job. When o have tried online dating most people already have kids and houses etc. I want a relationship and …
lonely	1	Lonely, depressed and need to vent. Throwaway for obvious reasons. Just really wanting to get some stuff off my chest. I wake up every single day and feel like an absolute failure. I'm about to turn 27 next week and still live at home, and even though I graduated college and have a job in my field I make way less than a livable wage at my job. Most of my childhood friends have moved on, gotten bu…
lonely	1	Recently lost a loved one I recently lost my grandma and IåäÌÝå»m finding it difficult to get out of a slump. My friends encourage me to go out, but I feel so numb. My mom is doing a great job at inviting me over and keeping me busy with happy stories and letting me cry. How does one stop feeling so lonely after losing someone? Thank you for reading.
lonely	1	A different approach I've noticed lately in my lurking escapades on this sub that there are a few persistent trends. One: This is a very emotional sub. It has a right and a purpose in being an emotional sub, but just to state fact, that is what this is. People don't often talk about loneliness objectively because being lonely is a feeling. It's about what you *feel*, not necessarily what truly is…
lonely	1	lonely 18f I'd really like any friends that might wanna talk anytime I'm in college and I lost most my friends after leaving high school I wanna bring a little bit of happiness to anyone wanting it :) Anyone can message me I'm always open to talking, hope to talk to you soon :3
lonely	1	It's my birthday Only my sister has said happy birthday to me so far. Nobody on Facebook cares. I have no friends. 24 now and I only ever leave the house to go to work.
lonely	1	Lonely in a sea of people So I do have a few friends, with some of them I've been friends with for many years. Recently I made an effort to gain more friends (mostly online) and that worked out pretty well... My problem is that i just cannot connect with people on a deeper level.. We could even be talking about deep topics but I never feel close to the person... Maybe I'm not hanging out with the…
lonely	1	Want a friend? I'm pretty lonely and the defintion of shy. Like talking to the cassier will stress me out quite a bit. I have some friends but even though I love some of them very much, they're all so far away from me and I have trouble getting close to them both mentally and physically. I just want someone I can talk to about everything or at least something... I'm 18 and male. if you need a goo…
lonely	1	In love, lonely and hug-deprived Fell in love, it's long distance, didn't get properly rejected yet but chances are still slim. Trying to sleep but i just want a long hug and cry...
lonely	1	Why can't I just find anyone to talk to? I have made every possible approach to reach out to people and hang out with them in the communities that I know people. And yet, it has come to this... I have a therapist, and a psychiatrist. So I am figuring out things and working very hard to put some elements of my life together. By conventional standards, I am a put together person; but I simply do no…
lonely	1	25M are you going through a hard time? I can be a friend Hey a bit about me I'm 25 and would love to help you out. I'm a great listener and hopefully can help with whatever it is you need. Send me your kik or message me. Would love to hear from you soon
lonely	1	Any lonely people up for a game of online D&amp;D? I've been struggling to get groups together and figured maybe some of you would be interested! I'm 26 and from the Netherlands, my English isn't perfect but I'm very much willing to host a game or be a player in a fun and chill game of D&amp;D. If you've never played that's not a problem, however getting into the deeper aspects of it might take s…
lonely	1	Keep your heads up for the fireworks A year ago I felt so lonely it would physically hurt each night. Everything in my life felt like in the backseat of something moving very slowly and carelessly. I didn't think it would ever get back of any kind of track. I couldn't even imagine a track. I thought it would just come to a halt or something would have to crash onto the back of me soon before some…
[truncated: 13,857 more rows]
