# Supplementary material for: Understanding user communication around loneliness on online forums
Source: PLoS One. 2021 Sep 23;16(9):e0257791. doi: 10.1371/journal.pone.0257791 (PMC8460046; doi:10.1371/journal.pone.0257791)
Supplement: S2 File — (CSV) [file pone.0257791.s002.csv]

message_id	lonely_vs_depression	is_lonely	message
1	lonely	1	Weekend. Time to drink. I work hard, I make just enough money to fund my alcohol for the weekends. All I really do is work and sleep, no social life, my friends are my tools that I work with every day. I try messaging people and ask if they wanna do something on the weekend, but I just get turned down every time. I gave up two weeks ago. Now it's just me, the internet, music and liquor for 48 hou…
2	lonely	1	20 M, please give me advice I am a 20 year old guy. Generally well mannered, I enjoy helping people and one of my passions one day is to work for an NGO. However I have never been kissed or had a relationship ever and I am in my third year of college. Although I have many acquaintances and a few male friends, I do not have a friend who really checks on me often, I have no friend who I think will …
3	lonely	1	I just don't know how to live a normal life I guess... All I've ever wanted in life was to have someone else to live it with. I'm so pathetic that my only dream was something 99% of everyone else has without trying. I'm old, ugly, and work 90+ hours a week. I don't even know what I'm working for or why I bother going to the gym or anything. I don't have a future or anyone or anything to save for.…
4	lonely	1	Does anyone know a way out of this? I know that almost everyone here is posting stories from their lives and probably can't give the best advice. But I don't want to be lonely anymore and I don't know where to ask. I don't know anything else, but I don't want this. I just don't know how to stop, or start, I guess would be more appropriate. I want people to care about me, to have friends, to have …
5	lonely	1	Had to take time off for Xmas, wish I could go back to work... Have so much vacation time the bosses made me take time off (unused time is a demerit for them and I have a lot). Not allowed to go to work while on vacation due to security concerns. Realized all of my friends are people I work with and they're either working through the holidays or they went to the mainland to visit their families, …
6	lonely	1	How do you even watch tv or listen to music? I can't handle it anymore. Mainstream media is always about people in relationships or love, or being with people. I used to just intensely dislike romance in tv or movies, now I have to just leave. It hurts too much to watch. Music is so bad too. I can't stand the radio at the office because it's always about women or love. I've never felt either. I p…
7	lonely	1	Friends just don't want me anymore, I guess A group of my best friends decided to go out for a night of drinking. The guys that always tell me that they have my back, that always tell me man we should go clubbing/drinking. They also pregamed at my house with one of my roommates. They didn't even have the courtesy to tell me, or invite me. So when I get home because I thought, hey, nothing is happ…
8	lonely	1	I have no words. I think my loneliness is getting bigger. My depression is getting worse and i cant stop it. There is this feeling in my chest that it seems it wont go away. All my feelings bottled up for that person i couldn't tell her my feelings. Now its too late and it seems as she has a boyfriend and she is happy. I'm alone and telling my family wont fix it since my family don't take it seri…
9	lonely	1	All i think about is her, i cant stop. I didn't have the guts to tell her my feelings, now im all alone and with no on to talk to do or do anything with. she is having a wonderful life. I'm happy for her. All i think about is her, i could try to do an activity to get distracted but i end up thinking about her and what we could've been. I think ahead and see myself alone and with no future.
10	lonely	1	You know you are lonely when your brain starts to dream about the opposite sex, that you don't even know or met before. It's so weird and crazy. I know in my dreams my brain is trying to create a reality that I don't have to feel lonely anymore, because in reality I am lonely. I know this is a sign that our brain is trying to give us a answer. The answer is to find a soul mate and pass on my gene…
11	lonely	1	I have STD's due to loneliness, age stuck in time. I don't have friends, I never had a girl friend. I was always alone since a very young kid. All I ever wanted to feel was just to be connected to people. I am 22 years old as of now and turning 23 very soon. I cannot connect people to my age, I feel like a kid trapped inside of me as I have never aged. I don't find people my age attractive, as we…
12	lonely	1	Falling in love in your dreams, waking up to emptiness Over the last few month's I have been getting more severe dreams. Dreams about love and sex. I have never had a girl friend in my life, nor do I have any female friends. It just hurt's not being able to communicate with the opposite sex and sharing out your feelings. I desire to be loved, I just want to experience what I am experiencing in my…
13	lonely	1	Browsing escort sites, I feel pathetic, work draining my soul I have been working everyday in a new job and it has been draining me. I have no social life and no friends. Being a young adult every one is doing their own thing in life. I wish I was back in school or community college so I have some one to talk to in real life, have a bite, go to a arcade and play some games etc. Ever since I start…
14	lonely	1	What Makes a Good Life? Lessons from the Longest Study on Happiness. Ted Talk I stumble a very interesting Ted Talk. I am so numb.
15	lonely	1	Does online dating make you feel even more lonelier ? I hate dating sites so much that I tend to find them pointless unless your a female. Loneliness get's to me every now and then. I just have this massive urge for human contact, I just want hugs and lot's of hugs and kisses. I don't really care for sex that much these days, it's more the company of another human being that matters. I recently d…
16	lonely	1	Does any body use porn to ease the tension of loneliness ? I tend to use porn every now and then to ease my pain as I need some stimulant to my brain or I'll end going crazy. My father just caught me jerking off to porn just then, hence why I am posting this. I don't know what to feel anymore. He truly understands that I am lonely and now I am just trying to think to myself will it get any better…
17	lonely	1	ÛÏThe most terrible poverty is loneliness, and the feeling of being unloved.Û Û¥ Mother Teresa I am not religious by all means, I do respect all aspects of religion, but this one hit me so hard, that I can't seem to get my head out off. Sighs
18	lonely	1	Extreme Cheapskate but will flock money for temporary comfort The title says it all. I am a very big Extreme Cheapskate, I manage my money very well and manage to save every dollar I earn and at times save 95%+ of my weekly income and direct deposit it into my bank. I am sometimes that cheap I find the basic necessities in life so expensive and I find a way to improvise to try to maximise the cos…
19	lonely	1	is there something wrong with me? I'm 18 years old, I have 2 friends and have never been in a relationship. No matter how hard I try to talk and make a connection with other people, I just can't do it. I see people my age with loads of friends, and I don't understand how they managed to do it. The 2 friends I do have couldn't care less about me. I try to be social by trying to talk to people at s…
20	lonely	1	Does anyone else have absolutely no social interaction/relationships whatsoever? Everything seems so pointless. I don't know how it is with most of you people, but I feel that I have been living in isolation and seclusion this past year. I'm in uni, currently 20 years old, and I literally have zero conversations everyday. I wake up in the morning, arrive late at lectures, once in class I never fu…
21	lonely	1	Lonely in university. Says it all really, when I first got in I thought I would have the time of my life. Guess I was wrong. No one wants to talk to me, and it doesn't help that I'm awkward. Its gotten to the point where I spend days at a time talking to nobody in real life, I talk to myself or sing songs so I don't forget my own voice. I have become depressed because of this, some days I spend i…
22	lonely	1	The semester's over, and I just spent an entire week basically alone in my room. As the title says, I just spent a week alone in my room, only going out to buy food and immediately coming back inside. I had very minimal social contact ( I think my parents called me once or twice, and a friend chatted with me online) but other than that, I literally had zero social interactions online and in real …
23	lonely	1	Caught In My Woes I wish I was close to a girl. I was, at one point... I'm not anymore. We split. I've never felt so normal talking to anyone else. She made me feel normal. I was bullied in elementary and middle school. I see myself as an outcast because that's how others have treated me for so long. No one hangs out with me. They seem to enjoy talking to me but then they "go back to their lives"…
24	lonely	1	I just don't like this In studnet accommodation. Party for the accommodation on. People pre drinking in canteen then going out. I'm just sitting in my bathroom crying. I know I should go to them. Talk to them. But I'm not friends with any of them. I just don't know them. I find it really hard to go and talk to new people in that kind of situation. I have very few friends in the accommodation. All…
25	lonely	1	So lost I legit feel so lost and lonely. I find myself wishing I had someone to just sit by and not feel alone. And the thing is in super outgoing and really bubbly but when I go home I'm so lost I cry and everything
26	lonely	1	Pen pal? So to speak lol
27	lonely	1	People taking advantage of my niceness I'm really kind and I treat everyone like a golden baby, but I am constantly being taken advantage of because I can't bring myself to be mean back at people. I can only complain. I don't wanna hurt anyone in anyway because I know what it feels like to be hurt. I'm asking u for support because I need to find a way to coexist with people who have different opi…
28	lonely	1	I want to leave so badly. I really, really have a strong urge to just leave everything behind. I have no job currently, I'm not in school (19 yrs old), only a couple of friends who live in the area but are away at college or busy with their own lives. I don't hate my family... But I feel so tied down by them. I'm the youngest child and never felt like I had much freedom or independence. A couple …
29	lonely	1	Ideas for jobs where I can meet people? I recently quit a kitchen job after realizing that it really wasn't my thing. Before that I worked at a small store with mostly much older people (and one girl a few years older than me, we're good friends now). I'm 19 and since I'm not currently in school I kind of have very limited opportunities to be around people my age. So I'm thinking of trying to fin…
30	lonely	1	(Vent) I don't feel like a real person I'm really having a hard time right now, because I just took a leave of absence from my college, but I'm not sure if it was the right choice. I thought I could take some time to recover and get help, but it's hard to feel good about this either way. I'm lonely at school and I'm lonely at home. I wish I could be 16 again, not because that was a better time in…
31	lonely	1	I just realized that i have unrealistic expectation towards absence of loneliness There were few periods in my life when i wasnt feeling as lonely as i do now. I had two ex-gfs and one ex-friend with whom i had active online communication. Now i have a few friends with whom i also have communication, but its not as active as it was with them. My new friends more often go offline, dont share a lot…
32	lonely	1	Reasons behind sudden strokes of loneliness? I cant understand why some time ago i felt perfectly fine while spending time alone and had fun all by myself, but now i feel this constant emotional pain because of realizing the huge size of my social isolation.
33	lonely	1	How to stop being so dependent on people? I've read a lot of times that with getting older comes the apathy towards people opinions and relationships. Why i dont feel it? I am 23 years old already and people upset me as much as they did when i was a teen, if not even worse. Recently i tried to become acquainted with some girls at social network. Each of them turned me down one way or the other. O…
34	lonely	1	Every day i work in empty office Every day i work in empty office. My work requires being everyday in small and empty office, where my boss pays a visit maybe 2-3 times per month. After working here almost 4 years i start to wonder how it affects my mental health. What do you think folks? Anyone else works alone?
35	lonely	1	I have nothing I'm 19 and I barely get out of my house. I used to have friends but we barely see each other anymore. That's why I met with this guy from twitter (I'm pretty sure he's gay so nothing romantic) and he was pretty nice and loved movies and the like. We saw each other a couple of times but then he cancelled me twice. He has many friends so maybe he doesn't care about having another, I …
36	lonely	1	Reaching Out Hey. In my mid-twenties, and a guy, so don't get too excited, heh. A little while ago I made a similar thread to this; I think I should have put a little more about myself, but it was nice talking with some of you, even if it didn't last. I'd like to try again. I have a few friends, and have talked to many more people online and off. I've never been able to find a connection with the…
37	lonely	1	You want to talk? I'm in the same boat. Not much to say, at a low point; you know how it is. I feel like talking with someone who understands when the loneliness becomes a punch to the gut every now and then. I'm 25/M. If you need to talk to someone, or feel like listening, I'll be around; just pm me.
38	lonely	1	pain i need a place to vent, i am so introverted that it can be exhausting trying to open up to others... writing and blogging is sometimes the only way i can let out steam and all of it... every day i'm anxious and in pain from a nasty breakup from a co-dependent relationship... i have so much anger in from a family that never really allowed me to feel comfortable enough to truly open up and be …
39	lonely	1	My nightmare is finally here I stuck through abusive relationship after abusive relationship because I knew what would happen if I let go. I've always been alone. I grew up in poverty with just my mom and my autistic brother; I talked to myself and played with stuffed animals for years to get by and I hated when school ended because then I would have no one. This went on until middle school/junio…
40	lonely	1	It feels like the closer I get the further I push people away. I know that every one of my posts here seems to be the same thing but there isn't really anything I can do about that. Alas, I shall get to it. I have been having a very rough time lately. I recently had to move out of my apartment and back in with my parents because the guy I was living with decided that he didn't want roommates anym…
41	lonely	1	I Want To Die So, I've been depressed for a while now. Roughly five or six years... I contemplated suicide for a while in the earlier years but then got a sort of "Second Wind" and decided that life was worth it. Well, in the middle of last year I was sent pictures of my girlfriend... fucking another guy. We had been dating for 1.5 years and I was going to propose to her. It tore me up and I felt…
42	lonely	1	Today Is Proving To Be A Difficult One I don't know exactly what it is about today but my depression is kicking my ass. I feel so alone and lost. It started as a normal day but quickly descended into one of sadness and loneliness. I don't know how to get out of this rut. I feel like I will never have anyone who loves me again. I have been wondering if maybe my ex is the best I will ever do and th…
43	lonely	1	I think I've figured it out. I've spent a long time wondering why I am so alone, why I don't just go out and find someone to share myself with. I think I've finally figured out why. After some deep thought and really looking inward at myself, I think I'm still single because I want to be. I'm so terrified of being hurt again, so scared of getting to a point so low that I want nothing more than de…
44	lonely	1	I'm gonna die alone I give up on dating. I give up on trying to find a girlfriend. I go on a dating site and even then it doesnt work. Fuck everything. I give up. I'm gonna die alone and I just need to accept that
45	lonely	1	I just don't know what to do with myself I don't really have any friends anymore, my bestfriend ignores me and everyone treats me like shit. I have no car and no job so im completely stuck at home like a prisoner. I just wanna go out and talk to some people. I want a SO but I know that will never happen so I'm okay with just making friends for now. The only person who I talk to daily is my dad.
46	lonely	1	I get sad whenever I see cute girls
47	lonely	1	is there an r/lonely discord server?
48	lonely	1	Why can't I just be happy for my friend? So my bestfriend (and only friend) has a girlfriend now. I've known this girl has liked him for months now and I've been trying to convince him to tell her how he feels. Well he finally did it. I should be happy because this is his first girlfriend but I'm not. I do feel jealous bc I don't have a SO but thats not the main issue. I feel like know he won't e…
49	lonely	1	Bothered by Coworkers In short, last night my coworkers (jokingly, mind you) suggested I start a band called "Talking to Girls is Hard". Maybe I was being overly sensitive, but it really drove home just how alone I am. I've had really low self esteem ever since my girlfriend of 2 years broke up with me almost a year ago. I just kind of feel like I'm not good enough, And there will never be anyone…
50	lonely	1	I always seem to fall for the lonely ones Or atleast the ones that look lonely. They don't even have to be pretty, I just automatically fall for them. And as it turns out, none of them are THAT lonely to spend any of their time with me.
51	lonely	1	Of all the people out there, with different personalities, I'm the only one that's left alone. Now, before I say anything, please note that I'm not an asshole. I never judge other people, I do my best to help others in need. I even had a best friend who was confined to a wheelchear and I helped him every day for eight years. I consider myself a nice person. But then I see them. A guy that went to…
52	lonely	1	How to enjoy life when you're lonely? I have absolutely no true friends and no love interests. Everyone else has them and that makes me lonely. So, how do I not care? I want to be self-sufficient. I'm sick and tired of always begging people for approval.
53	lonely	1	Does anyone here know a user named DeathstepIsMySoul? We used to talk before she deleted her account. She told me she was talking to two more people from this subreddit. I just wanna know if she's okay.
54	lonely	1	Lacking social interaction, and it stings. My life ahead of me is bright. I am almost done with high school. I have a full-ride scholarship to a good university, I am losing weight, and I am learning 3D modeling, a very fun trade. Yet, despite all of my blessings in life, I still lack good friends. The "friends" I had in high school didn't really treat me as a good friend. In fact, they were a ba…
55	lonely	1	Ever feel like people just hate you for being you? Lately, life has been many shades of blue. I am nearing the end of my high school life and I have not been on a single date or made many friends. I can't help that I look like an angry sumo wrestler or the fact that my interests are computers rather than the latest Marvel movies. Lately, I been getting the impression that people are avoiding me. …
56	lonely	1	Well, Valentines Day is coming Valentines Day is a holiday I hate with a passion. It is a holiday where everyone flaunts their relationships towards all of us lonely people. Personally, it just pisses me off because while I would love to give chocolates or flowers to others, I cannot because of my bad social standing and the fact that I am busy with important things such as school or my studies. …
57	lonely	1	I feel like I screwed up my social life I am now a high school senior and I do not have many friends. At this point, many of the friendships in school are set in stone. My problem is that my current "friendship" is not making me feel happy. My "friends" are perverted idiots who love to joke about topics that make others feel uneasy. To maintain my "friendship" of course, I joined in, but I have t…
58	lonely	1	If I don't wake up tomorrow, no one would care... That's my ultimate fear...it would be like I never existed and all my life's work and hope would be dead with me. (Sorry I dont speak much)
59	lonely	1	Feeling lonely and abandoned this might sound so petty but i just cried for three hours and am so lost. I am in my first year in college at a liberal arts school with around 4000-5000 people and have been working hard on building relationships. Obviously the beginning of school was hard but it is for everyone, and I eventually found some great friends two who became my best friends. We would get …
60	lonely	1	If you feel lonely, you can always talk to the 7Cups community (my link is in the desciption) 7Cups is a community of "listeners", people who listen to problem. I recently found the website and I love helping people so I started ... and I've helped a lot since then! [If you want to join, click this ...](http://www.7cups.com/13231020) [If you want to talk to me specifically, click this ...](http:/…
61	lonely	1	high school senior. i have friends online, i have friends at school, friends around the world. and i feel like the ones online care about me. i only have one or two or three friends who have ever asked me if i'm okay. i consider myself very considerate and empathetic, and i care for most everyone i meet. i feel awkward in small talk, and maybe that contributes to my feeling of downwardsness. but …
62	lonely	1	Really missing my ex girlfriend no matter what I do. Hi. It's like 2 in the morning and I can't sleep and I always feel the worst at night. I really miss my girlfriend, yet I think she moved on really quickly. We're not even on speaking terms and she's at university now. I'm still in college (UK) as I had to retake a year, and I've been super depressed the past couple of years. I wish I told her …
63	lonely	1	Getting the feeling of missing out on youth. I feel old and tired. I'm 19 and in my last year in college, then on to uni maybe. Not so sure yet. I just feel like I've missed out sexually. I have had a girlfriend in the past but it turned out badly. I've got friends I talk to but I don't see them much outside college mostly because I don't have much money right now. Been trying to find a part time…
64	lonely	1	Cannot sleep I feel completely cut off and isolated. Wish my role model, the person who I derived my value from, didn't die. It caused me to become a very negative person which I previously was not. I drove away friends and my first girlfriend with my stupidity and became socially stunted. I wish for that, or that I was never born. I am trying to improve my life but it is agony. I cannot sleep mo…
65	lonely	1	My weird hobby to make me feel appreciated I dont really have much friends to hang out, also my weakness is that Im uncapable of sharing my deep thoughts with anyone. I suffer from anxiety distortions (which dissapeared for this short time when I had giflriend, so like ~month) and I found new hobby to maybe use some free time and help others. Im basically going into subway, and walk around statio…
66	lonely	1	I just wanted to go to cinema I'm 19, currently working during my 'gap year'. My first salary I wanted to spend for fun and enterntainment. Doctor Strange seems cool, I was so excited to check movie hours and avaible seats, was about to buy tickets (i wanted to make little suprise by buying everything myself), then I stopped and realized: - girlfriend of 10 months left me just 4 days ago and we b…
67	lonely	1	Today I had a dream I'm 20M, and sadly I had no chance to embrace the touch of my loved one. I had one girlfriend but it was long distance and we never had chance to become more intimate before she left me. Today I had a dream. I was at some camp house getting ready to sleep, and I met a girl that I liked once but we havent seen each other for months and I will probably never meet her again. So a…
68	lonely	1	Another bad day. A familiar setting again. Alone with some beer watching T.V. cause I can't sleep. Supposed to go out got blown off as usual. If I didn't have to work a double I could have gone out with some people in a club I'm in. Even though I hate that club. I'd still feel lonely even if I was out with them. I probably feel less lonely now then I would if I was with them. I'll spend tonight h…
69	lonely	1	Can someone just talk to me for a little bit? Anything you want.
70	lonely	1	I have friends but I'm still lonely. I have plenty of friends. I can't talk to anyone for one reason or another. I wish I had someone to talk to. I shouldn't say that, I wish I had someone special to talk to. Someone who knows me and cares. I'm in this stupid club at school that I don't fit in with. Most of the people in it I don't even like. I feel more lonely and out of place there then when I'…
71	lonely	1	The more time I spend with people the more alone I feel. The way I feel is my fault, probably. Family, friends, I feel disconnected from everyone. I have no one to really talk to. I don't want to talk to a shrink and I appreciate when people on here reach out. It is such a nice thing to do and we truely have a great community of people. However what I want is for someone I know to reach out and l…
72	lonely	1	Today I took a step forward, in my opinion. Today I basically cut someone out of my life. Now I know that seems like a bad thing. However this guy is a bully disguised as my friend. He causes a lot of problems for me. Picked on me, I trusted him he used what I'd tell him in confidence to hurt me. After today I decided I didn't need or want him in my life. I'm sure he knows it to because one of ou…
73	lonely	1	Somebody talk to me. About anything
74	lonely	1	Back to the Void This me just venting. I think I slowly go back to the void. The void of loneliness. The funny thing I didn't try to make one, just going with the flow. I didn't make any effort, that's my mistake. But deep in my mind keep saying, "the time you give to them is useless" I'm pretty sure that's because of my issues and I'm stuck with it. I think I don't have the power to remove 'my i…
75	lonely	1	Lonely or Empty? At this point Idk if I'm lonely or empty. All these things i've tried, try to be more social doesn't give any result. Here I am once again by myself. I always think the reason is because I don't really feel comfortable with people except my family. All my friends will go I think, they're not stay in my life. There's no point. Some of me said the problem is I lack sympathy. I don'…
76	lonely	1	I don't know what to do I just don't know what to do. This is my last year at university so I don't have much class, I stay at home all the time wasting my life. Watching tv series, movies, playing games. I barely talk to anyone. At this point I just don't want to do anything. My life is boring, I don't have nobody to go out with. If anybody want to talk right now, I would appreciate it.
77	lonely	1	I am isolated. This is just me ranting, how I feel in September. Since early mid September I've been literally alone. I spend most of my times just in my room. I am currently doing my thesis for bachelor degree, and I don't have any class this semester. So my this semester is finishing my thesis. But I can't do it, because I feel lonely. I can't function. Most of the times I just binge watch tv s…
78	lonely	1	My Feelings in control This is just me, a lonely person venting. Day after day, my life keep getting worse. I'm lonely right now because I lost my best friend that don't want to be friend with me again. It's my fault mostly. I have been in this situation before. When I'm still kid, my parent is busy. So I don't have nobody to talk to. I don't have friends, most of the people in my neighborhood is…
79	lonely	1	It hits every morning. Every morning my loneliness always strike me like a morning dew. It always like I'm half awake, and then I realize I am lonely. Then I'm awake with a hole in my heart. I'm not productive and feeling like sh*t. Damn
80	lonely	1	Go back to the Void I am going back to the void again. My throat is sore, shaking hands, heart beating fast, constant worry. Life seems impossible. My life is empty, it's just like woke up, doing my project, playing games, watch movies, sleep. Just like that again, again and again. I barely talk with people. Maybe just like half an hour a day. I am currently in my final year and I don't have much…
81	lonely	1	Friends could be deceiving. I should know it from the start. They don't care, they didn't consider me as friend. D*mn what's wrong with me. Always stuck to the same situation. Always ended by my self.
82	lonely	1	I feel like this my life is a big failure. This is just me ranting, it's a bit mess. I just hope after I let this out I will feel better. Tonight I realize that I'm useless. I have no close friend my whole life, my family live far away. This past 3 years, I try to make friend in university, but it's nothing. I made some and it didn't last. I left with nothing, I also didn't have much class, so mo…
83	lonely	1	I don't belong anywhere. First let me tell you about my situation. I'm 21/m, I have abusive mom and cheating father. My parents is still together and I don't live with thwm anymore. Since enter University, I didn't live with my parents. I live in another town. This is my last year at University and it's scared the sh*t out of me. I just have 3 friends here, one recently stop talking to me, the ot…
84	lonely	1	Morning Attack It never stop, every morning I feel really empty and realize that I don't have any friend to share my feelings. Everyday I wonder if I'm gonna survive in this life. I can't take it anymore. I literally don't have anything to do. Everyday I just stay at my room. I just go out on Wednesday because I have class, besides that I don't go out at all. I want to go out, doing activity but …
85	lonely	1	Visit this Sub Just how I feel about this sub. Sorry about my bad english. I almost visit this sub every night before bed. It makes me feel a little bit calm. At least I feel belong here, something that makes me forget about my detached world.
86	lonely	1	Accept the fact. At this point, I can fully accept my situation. I don't get frustrated about my situation. This is me, I don't have anybody to talk to, I am doing everything alone. Sometimes I feel sad, but that's okay. I also feel a little confident, doing something by myself. I think it builds up my confident. Doing something alone is not as bad as I think.
87	lonely	1	This is me Need some vent, my post bellow gonna be mess like my life. I barely talk lately. Maybe just 10 words a day, it's the truth. I start talking to myself again, many words in my head, but in reality I can count what I said. I have anxiety, depression and trust issues. I guess life is not on my side. I think my life difficulty is turning from hard into nothing. I can't do anything. I made p…
88	lonely	1	Life is crushing my Soul. Everyday I woke up and I realize that I'm all alone in this city. I have nobody and I am scared. Every morning, I have to make myself calm. Because this thought always haunting me, it feels like someone stomping on my soul every morning and I think it's not gonna stop anytime soon. All day I don't have anybody to talk to, sometimes I develop a conversation in my head wit…
89	lonely	1	My brain can't think, feel anxious This week have been hard. I can't think clearly. it's hard to be productive if you're lonely.
90	lonely	1	How to be calm when you're lonely? I just wonder, what you guys do to make yourself calm when something make you worried. Especially if you don't have anybody to share. I have this presentation for my bachelor degree, and I worried like hell. What make it even harder is I don't have anybody to share.
91	lonely	1	Going crazy It's been 3 days, but I haven't talk to a soul. Maybe I am going to be crazy maybe not. I have a mixed up feelings. I feel anxious, I feel bored, I feel sad, I feel nothing. I'm f*cked. Sorry for my harsh word. I just want to get it out.
92	lonely	1	I am dragging myself for a long time Since junior high school I've been lonely. I always feel that all this time, I'm just dragging myself. I have loneliness in my bag. I wish the world would kind enough to give me meaningful relationship. Pull me back from this monochrome life.
93	lonely	1	I hate weekends When I'm at work, I hope weekend come soon. But when I'm on the weekend, I didn't enjoy it. Always feeling ache in my chess. Because I have nobody here. always has this pattern for 2 months. I was thinking to go back to my hometown. But there is not much IT job in my hometown. I just feel stuck.
94	lonely	1	Literally alone, almost everyday. I have 2 internet friends, but I think that's not enough and it can't fulfill my social needs. Most of the weekends I just stay in my room, order food, and that's it. I can't function, I can't be productive, I can't do my thesis. Just endless watching movies, play games, and endless reddit.
95	lonely	1	I'm afraid to enter the next phase of my life. I always feel so afraid to enter the next phase of my life. Because I don't have anybody to share. I feel afraid, upset, happy, grateful, I let it twirl inside me. It feels so hard sometimes. That's why I hate to move on in my life.
96	lonely	1	Does work life is more lonely than uni life? I'm just want to know. Because I start work in January after graduation.
97	lonely	1	I've been panicking about the future a lot. I've been panicking about the future a lot. For the past year, or 10 months I guess, I have been living at home after graduating from college. It took me 5 months to get a job, and that was definitely difficult I was so isolated from everything- ashamed of being unemployed, and too far away from the few friends/acquaintances I do have. I have felt a bit…
98	lonely	1	Anybody on Steam? I don't do anything all day because of a lack of self confidence, but I play a lot of games on Steam. If anybody wants to add me and play something sometime, let me know.
99	lonely	1	Valentine's Day loneliness Drunk as fuck thinking about how I have nobody to spend valentines day with. Happy valentines day to all you lonely souls. Love you all. I'm going to be drinking myself into a coma like I do every weekend. Hope y'all find someone to spend it with.
100	lonely	1	Just got out from seeing my counsellor. It was hard today. I started (finally) seeing a counsellor a few weeks ago. This was my second session and ended up talking a lot about my loneliness. I went through the lack of dating in my twenties, lack of girl (or any) friends in my teens, my non-existent social life, and found myself just shutting down. It just fucking hurt and I didn't want to talk an…
101	lonely	1	Why does loneliness come in waves? And why can't I stop it? Despite my own attempts (slightly successful) at getting online friends (2 of them - wow!), and despite trying to attend some groups based around my own interests, I still find myself frequently lonely. Not just alone, but lonely. I was having a good week until this morning - when I just started "feeling" lonely. I mean despairing of it.…
102	lonely	1	I did a stupid thing... I watched Youtube - specifically some people getting together to play RPG's.
103	lonely	1	Benifit of being alone on valentines day... ...waffle house has no customers and your food comes up faster
104	lonely	1	Going to the movies alone I've always been alone and in turn I don't go out to the movies. I've pretty much accepted being lonely but it really comes out when I want to do something or go somewhere. Huge Star Wars fan and I really want to go but do I want to go to another movie alone? No matter how hard I try that's what I focus on and continuously think about and then the depression gets worse a…
105	lonely	1	Why can't I make new friends? In high school, I had a number of friends. I had people I could talk to when I was sad, nerdy friends to play video and board games with, and political friends to discuss current events. I wasn't the most popular man ever, and I hadn't had a girlfriend since freshman year, but I was fairly happy. But then college happened. I'm from the US, but I am attending Univeris…
106	lonely	1	Someone new Hi. I really wanna meet some new people. I really wanna be able to get close to other people. Not talking to anybody really gets to you. So I'd appreciate it if someone hmu. My kik is ryanmoore123456 or you can just pm me. Thanks. I really haven't been doing well.
107	lonely	1	I literally sit and my room and watch everybody be happy Dude look...I just need someone new to talk to. I look on Instagram and Facebook and Snapchat and Twitter and everybody is having fun with their gf or bf and all I do is sit in my room and not talk to anyone. It gets on my nerves and bothers me alot. I just want someone new to talk to
108	lonely	1	I hav't talked to someone in a week. someone talk to me would anybody like to skype? I legit haven't talked to anybody in a week and i feel like ass. I wanna get to know new people and i'm going through some shit. id appreciate it. Pm me your skype names.
109	lonely	1	I kinda hate this subreddit. Idk. It's like every time I post here, wanting to talk to someone, nobody ever inboxes me. Which is fine I guess. But idk. I've been feeling like total shit for awhile and I feel like nobody's even here to talk to me for a little bit.
110	lonely	1	Can't sleep. Can't stop thinking about her. I made really good friends with a female coworker. We started hanging out all the time around November. I was always interested in her, but never thought anything would happen. I really just enjoyed having her as a friend. Then things got confusing. We pretty much started dating without saying anything. We would go for drinks after work. Get lunch and c…
111	lonely	1	When you have almost everything in common. When you have almost everything in common with someone. When you laugh all the time with them. When they lean in when they talk to you. When you share hobbies and career goals. When they text you. When they look at you. When you love them but they don't love you. When they disappear.
112	lonely	1	The loneliness is all consuming http://www.thecultureist.com/wp-content/uploads/2014/05/lonely-man-in-desert.jpg
113	lonely	1	friday... This is the day of the week that always gets me. I mean, everyday is extremely lonely for me, but friday, for some reason, really spirals me downward with emotion. I think about what everyone must be doing, all the parties, fun activities, the life. But here I am, in my room, I haven't seen anyone in two weeks. In fact I think I probably look cynical to the outside world. The more despe…
114	lonely	1	i'm depressed because i'm constantly alone, and i'm constantly alone because i'm depressed I feel like I'm stuck in a negative feedback loop. I can't get out because I don't feel happy with myself; with being alone. And since I don't feel happy with myself, no one wants to be around me. I guess my happiness is based off being validated or recognized in someway? Ever since I was 16, this has been …
115	lonely	1	I will be here I'm here for you.... I will listen to you if you need help. I will be here if nobody is. I will make you company. Im depressed too, im lonely, im broken and i know how hard it is, how bad someone can feel. And i dont want anyone to feel that way because its terrible. I'm there for you. I promise. I know how it is to feel like nobody cares. I know how it feels to feel unwanted. I kn…
116	lonely	1	Gamers Fighting alone Im Juzzy, Creator of GFD (Gamers Fighting Depression) /r/gfd , so what are we and what do we do? Gamers Fighting Depression (or GFD) is a community of gamers coming together to help each other fight through the hardships of life. We've been through a lot together and will fight until each and every one of us has made it out of our dark times. None of us are professionals but…
117	lonely	1	Don't Wonder the Dark Alone Hey there, Being a lurker of many subs, I was intrigued but also concerned. The internet is a scary place sometimes, and most of these so called "safe spaces" tend to be just as scary. To my surprise, GFD was anything but scary. Between game nights, movie nights, Structured Weekly support discussions and talking everything from tv shows to childhood stories GFD felt li…
118	lonely	1	I want physical contact Not very manly, but I long for some physical contact. I have lots of friends and a loving family, so I shouldn't complain, but I just want someone to be close to. I still feel extremely lonely. I want someone I can hold and support and someone that would hold an support me. Just thinking about the last time I got a proper hug makes it sting in my stomach. I thought I had t…
119	lonely	1	Does anyone want to talk? Hey. Its late here and dark out, and I feel lonely right now. Most of my friends have work in the morning and other worries, so I don't want to bother them. It would be really nice talking to some strangers who also feel lonely. Does anyone want to have a chat?
120	lonely	1	Why do I do this to myself? So this girl has stopped going out and talking to me right after she met another guy. I have never seen him and for some reason I stalked her on facebook and I think I have found out who he is. He's so cute and handsome, no wonder she cut me out of her life for him. To think she would ever like me when she's dating guys like him. It burns me up on the inside. I feel li…
121	lonely	1	Feeling lonely in a new place So, I just moved to a new place. I have been looking forward to this for a long time. New friends, moving closer to the girl I like, starting a new study, starting fresh. Turns out, it's not as great as it seemed. At least not yet. I'm sitting here alone, drinking. I don't know anyone and I feel even more lonely than I did before. I'll probably get to know someone wh…
122	lonely	1	I started writing this. It encapsulates my feelings on lofe. I am the villain to your story. I am not a grandiose megalomaniac, with designs for great prosperity at your expense. I am not the chaotic demon, seeking destruction for its own sake. I am not the corporate shill, nor the philanderer. I am the villain in that my words make me seem worthwhile, and my thoughts show me not to be. I am lone…
123	lonely	1	Loneliness. I hate this. M depression immediately goes from I feel fine to I feel bad, but ultimately, the one note is "I am worthless because I want just one person to pay attention to me."
124	lonely	1	The Chronicle of Failed Relationships You are worse than my abusive ex who nearly choked me to death. You are worse than being perpetually single, despite that I complain constantly about being single. Your touch is so disgusting, it woke me from a four year reverie wherein I thought you might be worth dating. Your lack of desire to force me into sexual servitude through threats and violence turn…
125	lonely	1	I can't find people who share my interests I find myself just going along with their interests and vice versa where they don't feel strongly about mine. I wonder if people just "pretend" to like mainstream stuff like music, sports, games and movies to fit in.
126	lonely	1	Today is one of these days... When I suddenly start thinking about my current state of life and how lonely I am.... Im 21F, no friends, I never had problems in high school to talk to people, but for some reason the group of friends I used to hang out just splited leaving me alone...this has happened quite often... Now I live in a small town, I have this feeling that I need to move on to another p…
127	lonely	1	Wish I could feel the embrace of the opposite gender I just wish I had a woman to lay here and cuddle/talk with me. Im just starting to get over depression yet the only thing holding me down is being so lonely. I have no friends, no relatable family, and no girlfriend. Im not suicidal anymore, I just wish I had a companion and I have no where to look. How can I end my loneliness? How do I meet so…
128	lonely	1	Society and where to fit in Ok, so I live in a society where everyone are expected to have a lot of money, be good at sports, have good grades, and to not be different. And it's hard, because I'm "different", I don't wear clothes that's expected of me from society, I'm listening to music that many people dislikes, and I want to live life like myself. But I don't get support from my parents, they …
129	lonely	1	I haven't spoken to a girl for a year and a half. I have been supporting her since I was 11. And I am afraid to talk to her. I am afraid to talk to her. Because I feel like our friendship is over and I was helping her when she was going through depression and I am worried to speak to her because I am shy and socially awkward. And I have a few mental issues. And everytime I see her I get more stre…
130	lonely	1	I did it!! Today, at the onboarding for my new job, they put us into "teams" of six and we did a bunch of activities together. I was pretty nervous, since I suffer from social anxiety and awkwardness in general, and was never good at these things. But it went surprisingly well! We all got along and had a good time. I was talking to the cutest girl in the team and we were really hitting it off, ev…
131	lonely	1	Feel very lonely I have this issue of always wanting to push people aware. They usually act nice to me but I act like an asshole just so that they wont talk to me again. I hate that about myself. I want to cry about it sometimes.
132	lonely	1	i'm going to be alone and friendless for the next to weeks, any advice on surviving? hey! so today is the first day of my winter break, that means two weeks off from school, which I'm not too happy about... all of my friends (all two friends) are going out of town, so I'll be alone, nobody to talk to or even call.. does anyone have any ideas what should I do? I've been crying for the past three h…
133	lonely	1	Somewhat lonely I suppose I guess it's nothing severely. I just felt like expressing myself through typing this. Well, on school I knew a few people. I chat with them every now and then, but most of them live like 50 minutes (by car) or more away from me and I'm a poor student so I can't afford to take the bus that often. I have one good friend that lives 30 minutes away and we hangout every now …
134	lonely	1	Feeling especially lonely on Valentines this year I'm a 53-year-old male who has never been in a serious relationship with a woman, and therefore, am still a virgin. I do not know why I am this way but I seem to be repellant to women. Everyone woman I do know likes me as a friend but none wants to go past that. I have always tried to treat women with respect, but it never has gotten me anywhere. …
135	lonely	1	how do you deal with loneliness?(rated R?) sorry if this is TMI but i like keeping it real so.... i made a fake profile online so i could talk to people( i deleted it) but i just made it to talk to some people and i feel extremely guilty. i havent led them on much though. 1 week at the most. so i didnt break anyones heart. i used my real pictures and im not attractive lol. i may make another prof…
136	lonely	1	anyone want to talk? im very lonely :( frifay night alone. i have kik.. other ways to talk as well
137	lonely	1	I failed my family I have problem socializing with people and has been for years. But this feeling has grown on me bigger than ever as my grandmother's health goes downhill big time since this year. Her dream, so as my father's, is to see me getting married. Knowing I am undateably boring and hardly able to show emotions, I am probably gonna fail them within few years. Everytime they talk about l…
138	lonely	1	having a friend is so universal in modern society that when u register online account, it asks you "What is the name of your best friend", the same way as "what is your mother's maiden name" or "What is your birthday". They ask these questions as "Forgot my password" questions because a vast majority of people can answer it easily. I always struggle to answer it when it comes up
139	lonely	1	Maybe The Ideal Subreddit For Loneliness Is r4r? Feel free to disagree but I see quite a bit of posts about being lonely here. I know this subreddit was made for those who feel lonely but it's not very popular here so not a lot of people are going to find your thread. Maybe the best subreddit to post about being lonely is r4r. It just seems like a better idea considering that subreddit gets over …
140	lonely	1	What Would You Do If You Had A Friend/Someone To Love?
141	lonely	1	She made me fall for her. She almost threw herself at me. I wasn't interested at first and she came off as a little needy, but that changed fast. I fell for her. I fell hard. Now I see her as the most gorgeous girl I have ever laid my eyes on, but she rejected me. I can't understand it... How she said straight out that she liked me at first. It hurts and it is absolutely soul crushing to look bac…
142	lonely	1	She found someone else... ... and it absolutely tears me apart. Thinking about her in the hands of another guy. It feels like she's totally blocking me out. I'm used to speak to her every day and it burns me up inside not having talked to her for two weeks. What is she up to? How is she doing? It feels like our friendship never meant anything to her and that I'm just some trash she held onto unti…
143	lonely	1	It tears me apart! I posted here yesterday too, but I'm going crazy right now and I have nowhere else to go... I'm sitting alone in my empty apartment. I feel equally empty inside. The woman of my dreams has met another guy and it burns me up. I feel so left alone, and it drives me crazy not knowing what she's doing. I'm used to hearing from her every day. All I can see in my head is him holding …
144	lonely	1	Getting too connected with people too fast Am I the only one getting connected to someone too fast? When I get to know someone and like the person, we are superclose in my head. That person ends up meaning a lot to me, but it's never the other way around. Whenever a girl calls me cute or smiles at me I envision a future with the girl. If we talk every now and then I always assume I mean a lot to …
145	lonely	1	Want to give a dog a belly rub from a world away? I'll make a video specifically for you! Earlier today I had an idea for a silly subreddit where people can "request" belly rubs for my dog from anywhere in the worldÛÒÛÒ**/r/BellyRubRequest**. /u/failfastfailoften had the idea for me to post about it here. All you have to do is ask, and I'll make a custom video just for you where I give my dog a…
146	lonely	1	This is never what I thought my late twenties were going to be like. I thought I'd still be in that perfect relationship, I'd be happy, id be on my way to being able to afford my own place, I'd have a great social life and plans with friends, and even when I didn't I'd be able to chill at home with him and it would all be perfect and life would be good. I thought that after everything I had been …
147	lonely	1	'Perfect housewife material' Been away for a weekend with friends, and I kept being told all the time that I'll make the perfect housewife and make a man really happy due to cooking and cleaning and just the general way I am. I get that it was meant as a compliment, and I try and take it that way, but at the same time it just hits at my core beliefs that ultimately it's just me that's the problem…
148	lonely	1	I feel so bloody lonely I don't even know what else to say. I just keep looking through my phone for someone to talk to or some interaction, and there's just nothing anymore. I just want to give up.
149	lonely	1	Well, I've accepted that I make myself lonely But I love people and helping people for some reason takes my shit off my mind, so if anyone wants to talk to me I have skype and steam or you can pm me.
150	lonely	1	We're here for each other Hey there, we over at /r/GFD (Gamers fighting depression) want to wish everyone here a happy new year and also want to say you don't have to be alone this holiday period, we have kik groups, Mumble (VoIP), minecraft and much more, just come say hi :) we're here for each other!
151	lonely	1	I'm so fucking lonely it hurts So recently i completely fucked up with this girl and she completely hates me, and now I feel incredibly lonely. I'm an introvert but I've literally never felt a pain like this in my life and it really hurts. Even smoking weed doesn't help. Pls someone make me feel better
152	lonely	1	Any lonely folks here care to join me for a semi-regular chat/podcast? Okay We're set to roll at 1130am Friday Sydney time I'll post the link to the finalised ep here when I get that done you have less than a day to add Vexrapopple on skype if you still want in.
153	lonely	1	Scared to sleep It's not nightmares or boogeymen or anything like that m. It's kinda the opposite of children at Christmas do you remember the old "the sooner you go to sleep the sooner tommorrow will come" theory parents like to trot out. I don't want tomorrow to come, I didn't want today to come, every time I succumb to sleep I pray that god should take me while I sleep it never works. Today I …
154	lonely	1	After the fireworks Drove home from the fireworks at 1230 to find to beautiful girls in my unit complexs pool said good evening and one of them invited me in. I said sure I'll just go get my bathers, was wearing good clothes and would never even consider skinny dipping, got changed and went back and got in the pool within a couple of minutes they left for home I drifted there feeling silly till a…
155	lonely	1	Any lonely folks up for a kinky/DEPRAVED game of Cards Against Humanity? http://pyx-1.pretendyoure.xyz/zy/game.jsp#game=69
156	lonely	1	The worst part So I've been thinking and I was curious who would agree when I say the worst part of this is the ambiguity of it. You know you're miserable you know that other humans have something you lack some part of them that allows them to connect with each other but you have no idea what it is and if you don't even know what's wrong then how can you even begin to explain it to others. So we …
157	lonely	1	As an introvert would getting a flatmate be a horrible idea? I own my own place and personal incompetence aside have no problems making the mortgage/rates payments.
158	lonely	1	I want to break completely IÛªve been cracked for as long as I can remember. Permanently isolated from others unable and unwilling to make real connections with other people all the while bothered that something is wrong with me. So often I lie in bed clutch my head and scream over pain that is not there. At work my head feels like I have an inflating balloon swelling above my eyes and the more …
159	lonely	1	Looking to start a weekly Card against humanity game over Skype 8pm Sydney Australia time As above lonely Aussie guy looking to find folks who want to get together in skype chat once a week or so and play same Cards against Humanity or maybe Jackbox for a change every odd now and then. Sessions would likely be 1-2 hours long. For CAH we'd be using the pretendyourxyzzy site for Jackbox I'd just st…
160	lonely	1	I don't know why I do this to myself Another new years eve sees me make my annual pilgramige to the local fireworks I stand alone just i side the crowd watching all these shapes walk past me in pairs, threes and fives. I lack any codecs to reach out to them I dare not interrupt the groups and wouldn't know how to approach the temporarily solos. Occasionally a work acquaintence, I have no other, m…
161	lonely	1	My life is a catch 22 When IÛªm alone I feel sad. I spend my time curled up in bed on the verge of tears wishing someone, anyone would care whether I lived or died. When I force myself amongst people IÛªm terrified I feel judged, hated like something smeared on societies boot. On the odd occasion that someone actually expresses an interest in me or my life I respond vaguely or rush the conversa…
162	lonely	1	How do you avoid telling others about your problems? I donÛªt exactly a lie but tell a misleading truth. Whenever anyone asks if IÛªm okay I say ÛÏNo worse than alwaysÛ they assume thatÛªs good and never consider the possibility that always is that everyday is a cacophony of tiny agonies and insults from which death is the only relief. No way IÛªm dragging some random stranger, I only inte…
163	lonely	1	Haven't Made Any Friends In College It's my second semester of my freshman year at college now, and I expected to make some friends. I thought I had even! I had people I talked to and hung out with occasionally (I don't really smoke pot or do shrooms, which is what they do most of the time, so I didn't hang out too often ya know, but like... a bit?) But they haven't even acknowledged me this seme…
164	lonely	1	Conflicted I want to talk to someone and have them want to talk to me, but on the other hand I don't feel like being bothered with things as insignificant as people.
165	lonely	1	Can someone please talk to me I have no one here, and people where i used to live barely talked to me when i lived there, now that i left no one contacts me unless they want pictures, i just want to talk to someone and hear their voice
166	lonely	1	Chat I just want to talk to someone before I die, hopefully by the end of this month time edit
167	lonely	1	I've been lonely since highschool, never contacted one person from their because they were all racist and bullied me. I'm always trapped in my own world of music and movies, I zone out alot, I think of a storyline of every song I listen to, partying won't help me, drinking alcohol won't help me, what helps me is that I write my own stories and stick with them. Never had a girlfriend, friendzoned …
168	lonely	1	The Age of Loneliness - BBC Documentary https://youtu.be/VTPVEfVjMCY
169	lonely	1	Lonely Friday. Just want someone to chat with. I had class today but finished at 2. Now I'm doing laundry and watching It's Always Sunny in Philadelphia at home alone (as usual). None of my friends can hang tonight, my sister is at work, and my roommate is visiting her sis in Oklahoma. It's hard not really talking to anyone all day. I think it's offsetting my depression a bit, so I thought I'd re…
170	lonely	1	Left emotionally abusive relationship, had to give away my cat, now I'm in another big empty apartment. When I was living with my emotionally abusive ex-boyfriend (my therapist is the one who told me his behavior was abusive) I was constantly home alone until very late at night, but at least I had my cat with me. He kicked me out recently and I had to scramble to find a place, but I'm not allowed…
171	lonely	1	Looking for friends Hi Reddit I am a 25 year old lonely guy looking for firends boys or girls dosent really matter. I dont have many friends and the few i have had to move away for various reasons. I am socially awkward and i have a hard time connecting whit other people especially whit girls. Sometimes i feel like something is wrong whit like i dont belong anywhere My main interest are cars and …
172	lonely	1	Im really sad and lonely Where do i should i began my story ? I know its not gonna be original in any way and im not the only one in this situation. i was bullied quit badly from 1st grade all the way to the end of high school. I was quite the ugly weird and nerdy kid i guess that was the reason for the bullying. Needless to say i didnt made any friends and a girlfriend was impossible (i think it…
173	lonely	1	I dont know what to do anymore I am a 27 year old virgin i may have had opportunists to have girlfriends but i was too young to realize then what was actually going on. In high school i was badly bullied and i got beat up almost delay and i lost all my confidence meanwhile my parents marriage wasnt going that well there where delay fight between them so i couldnt escape the madness even at home. …
174	lonely	1	I spend most of my life alone I've had relationships in the past, but the last four years have been immeasurably dull and depressing. Depression has affected my chances to finding work and thus I'm always skint. Without money I can't even go out and find anyone and my confidence has been ruined. I'm a borderline alcoholic, angry and sometimes feel like throwing myself under a bus. I don't even kn…
175	lonely	1	Lonly and I Dont Know Why I feel very shitty because I have friends, I live with 2 of my best friends and I have a really lovely friend group. But Ive worn them down. When I get sad, I talk about how upset I am, how lonely I am being single, the difficulties I have meeting people, they give me advice. I try to take it but if I cant, and I come to them, I can tell they're getting sick of my compla…
176	lonely	1	Feeling...confused I've been feeling pretty down lately, and annoyed, but I can't place my finger on why. Maybe it's because I've never been in a relationship. Or maybe it's that I've begun having feelings for a good friend, and I don't want to go down that road again. Maybe both? Whatever it is, I just need to pull it together for a couple years of school, then I'll be travelling the province fo…
177	lonely	1	Feeling lonely, empty, worthless and fucked up. For most of my life I was under stress and feeling like shit. There were a lot of reasons for that, I come from eastern EU and money was bif problem whole time so my father was eaening money like Delboy from Fools and Horses, but irl there is nothing funny about scramming every day for at least a bread andfather has ptsp and mother is borderline cra…
178	lonely	1	Never had a boyfriend, now dreams are bothering me I'm choosing not to post this with my main account because, yeah, it's kind of embarrassing to me. I'm 23 and have never had a boyfriend, been kissed, etc. I was homeschooled and now i'm an adult, I do work, but I work remote jobs where I have no contact with "co-workers". I don't have any friends either. My not having a boyfriend has never bothe…
179	lonely	1	Someone was hitting on me and I did nothing??? I'm so pissed. Last night at work a girl customer was clearly trying to get to know me ( this is the first time anyone has expressed interest in me. I've never had a girlfriend ) but I was fucking up a lot at my new job and was absolutely terrified of the guy I was working with. I thought he was going to kill me, so I ended up responding with like 1 …
180	lonely	1	I got a taste of what it's like to not be alone and can't go back I don't know what to do. I've been lonely my whole life but a few months ago I met a few people on reddiit. One of them was a girl my age. We had been talking for a few months and I really REALLY liked her and till this day I don't know why. She didn't like me apparently.. Anyway hard to explain. She got upset with me over somethin…
181	lonely	1	I want a hug so bad
182	lonely	1	We're all lonely, why don't we all be friends? Introduce yourself and make some friends! :) Hey there! There was a post on here for people to introduce themselves and I think that's a great idea! :) So yeah! Introduce yourself and even if you don't wanna comment, feel free to PM other people in the thread. Maybe I'll be the only person that comments, that would be awkward... We're all going throu…
183	lonely	1	I'm here for you :) I donÛªt want anyone to be alone. ItÛªs an awful feeling. And I may just be some Irish guy on the internet but know that IÛªll always be there for you, whoever is reading this. If you ever want to talk, vent or have a friend to confide in, IÛªll always be here. Whether that be today, tomorrow or next year, feel free to shoot me a message or comment here. I know many people…
184	lonely	1	A friendly voice We all need someone. Whether it's for a long term friend, a one time conversation, for someone to hear your thoughts or just for you to vent. That's why we're here, right? I'm here for you. There's a lot of people who are scared to post or comment. There's people who are just feeling a little lonely and need a friend. I'm here for anyone and everyone, no matter the circumstances.…
185	lonely	1	New Year, New Friends! Nobody deserves to be alone. Trust me. Everyone deserves a friend. Someone they can rely on or just shittalk to for a bit. I'll be here for you. A chat, a friend, someone to vent to, whatever it is, I'll always be here. I hope whoever you are, 2019 treats you well. We're all human and everyone needs someone, from time to time. So, to you reading this, have an amazing New Ye…
186	lonely	1	Tell me about your day! I know many people here don't have someone to talk to about you their day so I'd love to hear about it! I spent the day visiting my parents, learning to cook sesame chicken and I also did a lot of laundry today. Also was at the hospital visiting a family member. So it had its ups and downs. Tell me about your day! :)
187	lonely	1	I'm Your Friend Okay okay, you barely know me. But we're all here for the same reason. We're lonely. We have nobody or we think we don't. We'll I'm here to change that. No matter if this post is a day, week or year old, my PMs are always open. We can have a quick chat, you can vent to me, you can tell me about your day or maybe we can just be friends :) A little about me so you're not talking to …
188	lonely	1	I don't want you to be lonely Whether this post is an hour, a day or a year old, always know if you want to talk to someone, I'll always be here for you. I know what it's like to be lonely, and I don't want you going through it either. We can talk about your life or we can talk on why pineapple on pizza should be outlawed but always know you're never truly lonely. I'll always be here. A bit about…
189	lonely	1	Feeling lonely, looking for friends I'm a 19 year old male looking for some new friends to chat with. I'm especially looking for female friends, but I'd appreciate a response from anybody. I'm extremely lonely after deciding to take a year away from school. I have intense social anxiety to the point where I literally can't talk to people I don't know. I'm looking for some internet friends to talk…
190	lonely	1	Im lonely in university and missing high school. Pretty unusual right? Most people cannot wait to get out of high school and experience the freedom of university. To them, its where their lives begin. For me, its the opposite. In high school, I wasnt the most popular girl but I had many friends and acquaintances whom I cared about. I had a few very close friends that I still keep in contact with.…
191	lonely	1	Lovely people! Join us at Project Patch! Hey everyone! We would love to invite you to come join us in Project Patch! Project Patch is a gaming group for those with depression/anxiety/ptsd/loneliness/sexual abuse/everything else. We have a little family and we provide support if you just need someone to talk to, and are 100% accepting of who you are regardless of gender, sexual orientation, religi…
192	lonely	1	I seek solitude, yet bemoan loneliness. Does anyone else hate engaging people where there's more of a give-and-take and compromise/sacrifice?
193	lonely	1	Adrift and feeling broken I try really hard to be humble and not entitled. It's difficult. I'm approaching a truly adult age and realizing how little I've done for myself. There are some good reasons for that, and a lot of bad ones. I don't really care about either. It's been years since my last relationship and I feel so stunted and unlovable. It doesn't help that I work with a lot of women and …
194	lonely	1	I'm lonely. I'm married and I can't hear well. I have to read lips. My husband won't speak up and I am tired of screaming "What?" all day. Today was bad, I just wanted to interact with him and after four hours of "Please speak up" or "Please say my name first so I can read you lips" I just gave up. I came home and went to bed. He works out side the home, I work from home and rarely see anyone. My…
195	lonely	1	Am I expecting/asking for too much? In the end I just want someone to be happy with. You know I just want a girl who I can for once talk to, hold in my arms, watch movies with, kick back watch TV/netflix, go out to the mall together, text each other during the day when we're bored or going through some small stuff. Man I could go on but honestly whenever I talk to girls I always end up getting fr…
196	lonely	1	I just wish I had a group of close knit friends and a girl who loves me. I yearn to love and be loved by others but I'm left to be alone with my thoughts and a computer in which I can peer into the lives of others. This isn't where I expected my life to be at this age and time. Fucking sad as hell and just tired and done with life. I miss those days back in middle school and early on in high scho…
197	lonely	1	I saw my best friend and his gf hang out today and I felt sad that I could never experience that.. Kind of messed up after having a good night with my buddies but the one thing that made me so sad was the fact that I have no one to love or care for at the moment. I saw my bud and his girl genuinely love each other and stuff and fuck did it hurt when I realized I've never really had anything like …
198	lonely	1	I just honestly want someone to love and spend my time with. Experience things together and have love flourish as time goes on between us. Know that she'll be there for me and me for her. I'm just so fucking lonely and I just want someone to love. All the things I'd love to have I just can't have because I feel like sometimes my life and personality in general is just bland and boring. I have pas…
199	lonely	1	I wish I had someone to spend my rainy day inside with... I'm so bored and just feel this empty void in my life. I don't know what it is but it sucks. I wish I had a girl to spend time with and love and bond and just fucking hold for goodness sake. I feel like if this cycle continues I must re-evaluate how much longer I choose to tread on this earth.
200	lonely	1	Free time: what do you do to stop overthinking? I feel like I spend too much time thinking - whether I am just sitting around or doing a solitary hobby. I would like to socialize more but working adults seem to be more apathetic about spending time with anyone other than their SO. Meetup is a great app for social events, but whatever happened to just casually hanging out doing nothing with friend…
201	lonely	1	I am such an Idiot I thought I met a girl I had an emotional connection with... I thought she may have felt the same... I thought wrong because I am an idiot... Some people have said I look handsome, I do not think so but if they say there must be slight truths.. So that must mean I am scaring people I like with my personality... I am such a fucking loser, why can't I be like every other guy who …
202	lonely	1	I think I'm reaching my limit I'm always left out when friends get together and it kind of bothers me. I'm tired of constantly having them say, "we should all hang out," only to have them go and hang out without even considering to ask me at all, but then ask me to help them with their plans. I am constantly being left out, pushed aside, and forgotten by people who are supposed to be my friends. …
203	lonely	1	I need Help My mom recently got custody of me from my dad. I was living with my mom when I was younger and about 1 year ago I got to live with my dad over many arguments with her. I never fit in at the school near my moms, but at my dads I fit in fine and I was happy. The thing is though, my mom has really bad OCD and has very narcissistic behavior. Whenever she has the slightest problem with me …
204	lonely	1	Anyone wanna talk? Just about anything. I have no one to talk to.
205	lonely	1	Why can't I get a girlfriend? I'm in high school and ever since I got there, no chicks have significantly taken too much of a liking to me. I mean all I want is someone to talk to :/
206	lonely	1	I can't find friends In the past year I have managed to make the first friend with in the last four years in my life. I was at a boarding school that's not near me so when I left I amediately had no friends and I've always been in to making music and working hard on that straight from the moment I left school. It's not going badly, but it's not going amazingly either. Basically, I'm tried of bein…
207	lonely	1	Beautiful song Hey I just came across this song, I think you'll like it. Look after yourself. soundcloud.com/peacockaffect/whocaresifyouexist
208	lonely	1	Unloved monster My whole life, I have suffered from severe isolation. I have no friends in high school. My family doesn't care about me. I LITERALLY have NOBODY. I am going to college next year, and I am afraid that there won't be any support for me. I am afraid that my life will always be this dull. I have voiced my concerns to other people, only to be hurt by their apathy. This is my last resor…
209	lonely	1	Extreme case of loneliness...... There is nobody for me. Not one person. It's like I live in a prison and not one person bothers to ask if I am ok or even care about me. Wouldn't death be a logical answer then? I don't know why I am still alive, but I know one thing for sure. I will never fit in on this planet. What's the point? I am socially retarded. What chance do I have I will get support?
210	lonely	1	Feel like I could crawl out of my skin Does anyone else ever feel like that? Not sure if it's the weather, or the holiday, or who knows what else... but I'm a 24 year old gal, never dated or anything before despite all my best efforts, and it's driving me absolutely nuts tonight. All I've ever wanted was to love and be loved, touch and be touched, but I feel like it'll never happen. It doesn't he…
211	lonely	1	I miss having someone who would actually comfort me My mom died five years ago, my dad's never understanding, my only irl friend is ignoring me, and then I have two super close friends on the Internet. But even then I just want someone to actually comfort me in some way when I'm upset, not just talk to me. Maybe I'm being childish but a damn hug and someone to tell me everything'll be alright wou…
212	lonely	1	I'm a fucking loser
213	lonely	1	I tried joining a school club today but I was so fucking anxious that I left I don't have any friends at school. People say "oh just join a club", but it's not that easy. This is a big school where everyone already has friends, why should they talk to you? So I decide to go to one, I have to muster the courage to even walk in the room, and once I'm there, I'm too fucking scared to say anything, a…
214	lonely	1	I like being lonely because it decreases my life expectancy. I always had a feeling I wasn't going to live that long. And I don't want to live that long. Being old sounds boring.
215	lonely	1	Why is it that when I feel lonely I feel more disconnected from people It's like I don't want to fucking talk to them and yet I just want some love and attention
216	lonely	1	Feeling very lonely, but I'll keep going on. Feel pretty lonely. Got no girl. Got almost no friends. The ones I have that I feel close to are in very distant places. Yeah I have people I work with that I'm "cool" (friend-ly) with but that's the extent of the relationship. I'm not very outgoing socially mainly because of personal anxiety/depression issues. But the one thing I have made sure to do …
217	lonely	1	Anyone here lonely but Antisocial? IÛªve been dwelling on this loneliness but I donÛªt have any interest on being social at all. IÛªve always been very quiet. I really like myself this way. But yeah, just looking to find a different perspective on the matter.
218	lonely	1	Anybody willing to text? I don't know how much longer I can do this
219	lonely	1	I feel like I'm wasting my childhood by not having any friends. Looking at the other kids having fun fills me with so much pain. I'm in middleschool, going into highschool, and it's always been like this. It just feels like I'll be an adult before I know it, and my years won't have any happy memories. My favorite person in my whole life, my mom, has passed away, and it's so difficult without her.…
220	lonely	1	Think I might have Aspergers I've been reading about Aspergers a lot lately and I think l might have it. I'm in my house with my brother and parents, but I feel completely alone. There's this girl at my school (I'm a senior in high school) and I know she likes me. I like her too. I can't really talk to her though. I have her in 2 of my classes. I hate class. I want to just stare at her. That way …
221	lonely	1	It's not supposed to be like this She's losing interest. She used to like me. She liked me a lot? I think she might be talking to other guys. I've never been in any romantic relationship. Does she even consider it romantic? I've rarely talked to her, and "talking" might be an exaggeration. I say hi. She says hi? This was supposed to work. I feel like I should sit next to her, but I'm not sure if …
222	lonely	1	Idea to spend my birthday. What do you guys think? On 29th may I will turn 28. And I was thinking how to spend this day without going insane. So I came up with plan like this: 1. Dress up nicely 2. Go buy some good and pricey vodka or whiskey, also buy some plastic cups 3. Go to the local park/places where people gather 4. Ask random strangers to have drink with me. 5. Drink with strangers And ru…
223	lonely	1	I can't be strong anymore, I'm unable to keep pretending. Just had a breakdown over nothing. Today, I send a playful message to my coworker who took days off to remodel her house: &gt;"hows your house remodeling going? so when you will start inviting to house party?" and she replied: &gt;"it's been good, I didn't broke anything yet. And house party will be as soon as I will make everything right …
224	lonely	1	Does anyone else go through skype rejection/skype abandonment I find that since i got skype a few years ago about 90% of the people i had added either don't want to voice chat or are never on. They told me to add them so i did. they said they'd talk to me. but they're never on. I'd have people on there for months, and i'd hear from them like twice a year. but they really wanted me to add them. Wh…
225	lonely	1	I've been trying to find friends on discord and i'm struggling to do so. I feel so alone. being 30 something, chronically disabled, no job or car. house bound for hours, 6 days a week i just feel like giving up people drift away people say i'm clingy the friends i used to have months ago i lost touch with discord i thought would help it's hard to make friends on reddit i feel so lonely i got rid …
226	lonely	1	I thought discord was the new way to make friends. More and more often now i mention to people on reddit subs like 'Needafriend' 'makenewfriendshere' that i have discord. They tell me to add them on discord but then i find out that they never really use discord. Either are busy with work or school. I find that almost all the servers i'm in are not really active. I was hoping to make friends on di…
227	lonely	1	Do you ever wish you were a balloon that could float up above the sky and float into the clouds? You could float up so high that no one would see you...and you can just drift away. That way you wouldn't be a bother to people. You wouldn't have to deal with friends drifting away.
228	lonely	1	I feel lonely I work on writing romance novels so i can cope with the lonelyness..but it only goes so far. i just wish i had more people to talk to.
229	lonely	1	I'm an extrovert. There seems to be very few extroverts out there. I feel like there's very few people out there that enjoy talking to other people vocally.
230	lonely	1	Do you feel lonely today? Does it feel like some days..friends are like sand slipping through your fingers. Like you try to hold onto them but they slip away.
231	lonely	1	I learned today that i'm too old for Discord servers. I feel left out and alone. Today i learned that to use discord servers you gotta be under 25 years old (i'm 33) You gotta have a steam account cause everyone talks about steam games. You gotta use 'Dank memes' on a regular basis and know what the memes mean or you will feel extremely stupid. You also have to know 'Twitch' lingo. I'm a 80's gam…
232	lonely	1	For those that use Discord, do you enjoy it? Is it as fun as you thought it would be? I got discord a few months ago. It seems like a lot of the channels... i go in there and i generally feel like an outsider. I find that people really don't like talking on it. There's either no one in voice chat. Or there is one person in voice chat and you go in there and think they can talk but you find out th…
233	lonely	1	How do you cope with lonelyness? I have a few online friends but today for some reason i just felt distant from people. Social media today that i use, seemed really quiet. My hubby works two jobs. I sometimes feel like a bother to people. I feel like i'm on an island alone.
234	lonely	1	Has anyone else struggled to make friends their whole life? Question for those in their 20's and older. Like i've lost touch with all but one friend from high school. I really don't hear from anyone i went to college with anymore.
235	lonely	1	Do you ever wish you had more internet friends? Do you lack friends in general? I have a few internet friends. But IRL in person friends.. don't really have any.
236	lonely	1	I'm about to explode I have so much going on with myself but absolutely no one to turn to. Life is hitting me all at once but I have to keep everything inside. I really feel like I'm going to explode
237	lonely	1	I love being alone but I hate being lonely... I love being by myself and having alone time but I really hate being lonely if that makes sense. I like to know that there's someone by my side that's always gonna be there for me but I really don't think there is.....
238	lonely	1	I want someone to talk to and know you do too. 18, male Hello A month ago I broke up with a girlfriend of 3 years who was really my only friend. Yesterday was my prom and even though I never said a word to most of those people it pains me to know that the next 4 months I'm going to spend entirely alone. I'm a gamer, love sci-fi and drama movies/tv shows. I'm a normal caring person. I think. Pleas…
239	lonely	1	I want companionship, but can never find it. It is weird, I look, and look, but I find nothing, and cannot figure out why. I want to be with some one who is similar to me, but even those people shut me out, I reflect and find nothing. I don't get it.
240	lonely	1	Me loving someone is like a hippo trying to mate with a rose I just don't see myself being in any kind of relationship in a million years. I don't even know if this is a bad thing or not. I'm not even...super ugly. I just don't see myself in that position, period.
241	lonely	1	A letter to loneliness Dear Loneliness, It's me. I know how well acquainted we are, we have been for many years. After all, I can constantly feel you. Sometimes you alone are enough for me to handle. Other times, you bring your friends: depression and anxiety. It's like you're the three musketeers I never want to see again. Loneliness, I want to tell you how much I hate you. I know you don't care…
242	lonely	1	Loneliness attached to unrequited love *Just felt like writing; hope you don't mind. Writing can be cathartic and sort of therapeutic. Thanks!* If loneliness isn't the byproduct of unrequited love, then I don't know what is. Knowing that my chest physically hurts because I want what I can't have. And it happens, over and over again. It's so hard for me to want to give others a chance, or even ste…
243	lonely	1	I must have missed something growing up I'm 17 years old (male) and my life is absolutely miserable. Pretty much the only two things keeping me going right now are my love for soccer and my family whom I know would be devastated if I did anything to hurt myself. What is killing me on the inside is the feeling of alienation and having absolutely no one... I have never had a real friend and I have …
244	lonely	1	loneliness blog http://isolationanonymous.blogspot.com everyone welcome especially the lonely, depressed, and isolated
245	lonely	1	I can't be happy alone and I can't be with anybody My first and last relationship taught me a few things. Among them: I can't be happy by myself, and I'm not healthy enough to be in a relationship. I never will be healthy enough. So now I have to answer the question of is life worth living alone? What do you think?
246	lonely	1	Happy Birthday to me. Happy Birthday to me. I have no one in my life. Happy birthday to me.
247	lonely	1	I don't want to be isolated for life..... I am currently attending high school. I have never made a single friend my while life. People tell me to just go and talk. But, it never works. The people in my school aren't interested in me at all. I try, but in the end, I fail. Tired of wasting time on approval. There is nobody in my life who cares. I am going to college soon and I don't want to strugg…
248	lonely	1	Friendless Loser Is it true that people who are friendless and unpopular won't be able to be successful on life. I am very isolated and don't talk to anyone these days( a result of being shunned and treated badly) . Literally, every single person I know doesn't even know me or care one bit. My dad, who is depressed and isolated is telling me that if I cannot socialize or form friendships, I will …
249	lonely	1	I can't take it anymore! I don't have a single friend in the world. I have spent the past 10 years in sheer isolation, within my own small room. This is no exaggeration. I haven't had anybody to talk to. I have tried everything to make friends on the internet, only to find myself failing everytime. They either don't respond or fade away after 2 days or so. It hurts to be soo alone in this cold wo…
250	lonely	1	Dead inside :( I am feeling very low. As you may or may not know, I don't have a family or friends. Never had that experience my entire life. It makes me sad. I am not liked by anyone or anywhere. I didn't do anything wrong. When I see others smiling and having a good time with family and friends, I feel like killing myself. I don't know how to bring myself out of this loneliness. I don't know wh…
251	lonely	1	34 M lonely and depressed in Scotland Had plans today to go out and do stuff, alas all I'm actually doing is playing GTA and wishing for human contact as always but I don't know how to do that and it frightens me (as well as bring embarrassing for my age)
252	lonely	1	I'm heading to University soon, I feel like I'm going to be a complete loner. Any tips to 'break out my shell'? Hey all, so earlier in the year I made the desicion to head to Uni for a TV Production course, I've got accomodation and student finance sorted, I just need to wait on further details from the University for comformation on rooms etc. To try put it simply I was diagnosed with depression…
253	lonely	1	Only friend has been blanking me for what feels like months, I feel like complete sh't. Not asking for advice just really want to just get my frustration out here. I just feel so goddamn alone. I've been trying to get a job for about a year and I finally got the interview but there was nobody to tell, I feel like I always try so hard to make my friends gappy when they need me but whenever I'm at …
254	lonely	1	Ghosted and then thanked him lol (laugh at me) This past week I was ghosted on a dating website after some exhilarating and open conversation. It's been well over 2 years since I've found a potential romantic partner remotely interesting and he somehow won me over. He liked my flaws and I didn't need to hide them. It was a great time... even gave me those butterflies. So when the weekend passed a…
255	lonely	1	Yearning for the sense of belonging As the title suggest I have been yearning for such that feeling. I don't know what it truly feels like because all my life I have never felt it. The sense of belonging is a human need, I'm not sure how I have made it this far sometimes I wonder. Making friends in person is such a hard thing to do. I haven't ever had a friend in person that I could call someone …
256	lonely	1	What the heck. Wasn't sure as what the title should be and I said what the heck, so the is the title. Like most people here I'm a lonely person, but I'm finding my self in a weird sort of deal. The lonelier I get, the higher my standards get for friends. They cannot get much higher then now! I'm pretty much only giving my time to people who give me their time, give a effort into conversation and …
257	lonely	1	I can never seem to escape it.... (22 M btw) A feeling of constant loneliness or depression, anxiety and anger. My story is a long one and dates back to the days when I was a kid. My life feels meaningless most days, and I feel like I'm wandering aimlessly with no where to escape to. I need a friend who I can just let my whole story out to. I don't want to feel like a bother to my friends even th…
258	lonely	1	I've been feeling unjustifiably sad lately. [16/M] For the past two months I've been feeling extremely lonely, and it's gotten to the point where the feeling of loneliness and emptiness constantly hounds me if I'm not distracting myself from it. I constantly have to be studying or playing videogames in order to not feel it, and even the slightest amount of time where I'm not thinking about someth…
259	lonely	1	Vent your problems to a partner or listen to one on Rainychat - Completely anonymous :) Link: http://rainychat.com
260	lonely	1	How do you deal with not having friends? Besides my husband, parents, and brother, I don't talk to anyone at all. Is anyone else in this situation?
261	lonely	1	Depressed/lonely Me and my ex got back together to try again. Went well for a week but immediately she broke up with me today. Also a friend I met a month back killed herself today and I was the last person she talked to. Im tempted to join my friend.
262	lonely	1	First time post. I was just hoping someone would read it. The worst part about being lonely and looking for a relationship at my age is that you are limited. I'm 16 btw. Yeah yeah I'm young I know. I feel more mature than everyone in my school in some way. But anyways, I'm posting this just in case someone will read this and just chat with me. I may be young but I still want a serious relationshi…
263	lonely	1	Night time romances Lately I have been noticing a trend that my dreams have. So my sleeping schedule is whacky right now. I slept around 1-5pm today and boy it felt great. Anyway during that dream I had it was kinda odd. It was like a zombie apocalypse type dream. Anyways like any zombie apocalypse you need romance. So of course I find someone in my dream. We have a great time cuddling and all of…
264	lonely	1	I need more girl friends to talk to. I doubt this is the right place for this. I had a talk with a girl on discord and it was the most refreshing thing. I have an anxiety around women and just can't make friends face to face. I'm not asking for a relationship, just a friend.
265	lonely	1	Kicked out and waiting Im kicked out of my house. I only have my phone gas and some friends. Im waiting for my friend to get off work so i can stay at his house. Can someone help mr with the wait?
266	lonely	1	Im looking for someone who also wants someone to rant with. Just looking for a ranting friend.
267	lonely	1	Idk if I'm ready to face the fact that I will always be alone.
268	lonely	1	Anyone else never going to get a New Years kiss?
269	lonely	1	I thought i was happy... I thought i was happy until I got in bed 30 minutes ago. I realized how lonely i am. This sounds so dumb but i just want a girl to cuddle and hug with me. And just see her smile. Idk im kinda of a hopeless romantic that needed to rant.
270	lonely	1	Im just looking for someone to talk to. I'd prefer if we(assuming i find someone to talk to) would use something other than reddit to talk. Your choice
271	lonely	1	Rough Night Im lonely and depressed. I don't have anyone to talk to because i fuck up and ruin relationships. Im feeling like nothing will go my way. Trying to decide if my suicide plan should happen now or later.
272	lonely	1	Thanks 13 reasons why. Starting off with the fact im on mobile and am in no mood to correctly write everything. Im sure all of you have heard about that show and how stupid it is to watch if you have depression. I reached a part where they are at a winter dance and the two main characters dance and i just lost it. Started crying, turned off my computer, fell to the floor, and just cried. I know i…
273	lonely	1	I think I'm never gonna find a relationship. I'm conflicted about it though. Sometimes I wouldn't mind being alone, and sometimes I want someone.
274	lonely	1	Is it worth looking for a long-term rs or should I stay single forever? [19F] There are too many things that could go wrong in a relationship, and last time I was in a rs with a dude who wasn't right for me, it made me a walking wreck and I wasted so much emotion and time and got depressed. Should I even bother looking for someone to date (long-term)? I've tried dating apps, gone on a few dates, …
275	lonely	1	Confused by the behaviour of those who change bf/gf frequently I keep seeing some of my female acquaintances (the typical popular girl clique at school/uni) posting pics with their SO's on Insta/FB, and it seems like they change BFs every few months. They're thankfully a minority, cos ppl here in SG tend to be more loyal to their SO's, so these players are kind of the exception, but they still ki…
276	lonely	1	[19F] No one in my faculty is actively looking to date I'm from an Asian country, and in a very academic university course, and it seems that no one is interested in dating (a lot of them say that they'll just sit back and wait for the right one)... Everyone interacts with each other in a very friendly manner but no one openly flirts or goes out on 1 on 1 dates, and it's kind of disappointing for…
277	lonely	1	Dream of Bliss So, I guess I'll start this off with a little background information. I'm 17 years old, male, haven't had a single friend in -- going on four years. Never had a girlfriend, I've been completely isolated from people my age and people in general. I'm pretty introverted, but not by choice. If invited out I'll definitely go, unless it's to go drink and all that nonsense, that is not my…
278	lonely	1	29/m lf somebody around my age or older to voicechat Somebody to keep me company while I'm here feeling like shit... If you'd just tell me about your day that'd be awesome.
279	lonely	1	29/m /mexico/anywhere - looking to voicechat with anybody around my age or older I don't talk much and it's ok if you don't either, it's just that when I start venting I get too sad. But I'm lonely and I'd like a friend.
280	lonely	1	29/m/anywhere looking for somebody around my age or older to voicechat I feel the loneliest around the time that I go to bed, when I miss my ex the most. I'm shy and introvert but I'd love to have somebody to call every now and then. Somebody around my age or older, preferably male, preferably someone that be ok with me not talking much. I'd be happy with just having somebody else on the other si…
281	lonely	1	Looking for somebody over ~26 to voice chat occasionally and keep each other company. I'm 29m Any gender, sexual orientation, anybody between ~26-99. I may not talk much, I just find it nice to have somebody on the other side of the call but I'll try. I like sci fi tv shows, movies. I'm learning to play the guitar. DAE feel the loneliest when they're in bed trying to fall asleep?
282	lonely	1	29/m looking to vc
283	lonely	1	29 [m4m] looking for friends around my age or older to vc through skype or discord I just feel more comfortable and less nervous talking to guys. You can be gay, straight, trans, idc.
284	lonely	1	anybody over 25 to voice chat occasionally?
285	lonely	1	I'd travel for a hug...
286	lonely	1	Want to hang out with me on Facebook? By hang out, I mostly mean we can tag eachother in memes and instant message there. I tried it before and everyone seems to lose interest. I realize i'm boring and probably just talk about animals and nonsensical, meaningless bullshit nonstop but I don't have any friends (everyone on FB are fly-by faces from work and assorted other things), so to talk to some…
287	lonely	1	Ignored (Rant) I've just been thinking of this lately and thought I'd share it with you guys. No matter how hard I try people always speak over me or otherwise completely ignore what I said. I don't know if they mean to but it's starting to really get at me. Friends should respect and listen to each other not interrupt and ignore... Today, literally, someone asked me a question and my 'best frien…
288	lonely	1	Suicidal and alone... The only company I ever have is two lovebirds... So... Hi, sup?...
289	lonely	1	We are ALL alone in this world (A brief story). Life.. It gets harder and harder as you grow older. Children have no idea how good it is to be young. As you grow older you start noticing that life isn't what it seems. Life is very cruel. When we're young we tend to have lots of friends.. As you grow older, some of those friends vanish. Some go to another country, some go to another school, some s…
290	lonely	1	What is wrong with me? I feel so pathetic. I have no friends, no s/o, and I haven't had a real relationship for years. I believe I am intelligent, somewhat attractive, and a little shy. But I get over my shyness if someone actually takes the time to get to know me. I am almost 29, and I hate being single. I hate being alone all the time. I don't get why no one is interested in me as a friend or m…
291	lonely	1	Rejection I recently (as in the past few months) met a guy at work. And we hung out a few times and he seemed wonderful. But he recently had to move away. I dunno, I knew I shouldn't get my hopes up. I tried not to. But I did. And we still talked and sent each other letters. And then I just tried to be honest with him and told him I would be sad if he found someone else where he lives now. It see…
292	lonely	1	I'm Better Alone All the friends I've ever had, online and off, have dropped me. Whether it's by ghosting or straight up cut-offs, everyone has left me. I try to make it work everytime. I always put my friends first. I always try to make them happy. If I have some extra money to spend, I'll buy my friends stuff they want, but I always end up being dropped. I've come to the conclusion that I'm bet…
293	lonely	1	Feeling Ignored My friends (which I only have 3 of, and they're online friends) don't message me much. When they do, I'm already asleep or away from my phone. When I try to message them first, the conversation quickly dies out. Even though I have friends, they don't really treat me like a friend. It's as if I'm just someone to talk to when they're bored. I try to reply to them ASAP because I don'…
294	lonely	1	That Feeling When... ...You get ghosted by someone who says they hate people who ghost. :')
295	lonely	1	Loneliness I think I'm going to have to accept the fact that I'm going to be lonely for the rest of my life. I was lying in bed all day thinking about my past friendships and relationships. The single factor out of all of them is me. I'm the problem. That means I have to stop trying to socialize because it's just going to end up bad for both the person and me. I have to learn to be okay with bein…
296	lonely	1	... I'm sorry I post here too much. I have no one to talk to. I've been crying myself to sleep for the past week because the loneliness became too much for me to bear recently. I think what triggered this was my sister telling me I'm annoying and to stop talking to her. Her opinion matters so much to me because she's the only person I'm super close with. Ever since she told me that, I've been con…
297	lonely	1	wow rip I was venting to someone about my loneliness, and they legit told me I have no friends because IÛªm unattractive. Thanks. :Ûª)
298	lonely	1	In a Rut I want to make friends, but because of past experiences with bad "friends" or being ghosted, I ended up pushing people away when I feel like they've become too close or I rely on them too much. I don't know what to do. I feel like just isolating myself.
299	lonely	1	Happy couples Why do I smile and get angry at happy couples when they talk, touch and freaking smile at each other?
300	lonely	1	Don't know why Why do i feel miserable when i see happy couples and people hanging out together?
301	lonely	1	Hugs What does a hug feel like?
302	lonely	1	Crushes Lately i've been getting these huge crushes and since i've never been in a relationship and being alone sucks without friends, im seriously craving for a relationship now :/ i just feel my life wouldn't be anywhere if i don't find someone.
303	lonely	1	I didn't think I was basic enough to have a song perfectly describe my existence. [Crywank - Leech Boy](https://www.youtube.com/watch?v=kAFk0cu6gJs) "So open about my flaws but it's all part of my plan."
304	lonely	1	I am the most extroverted introvert. Hello Reddit. Growing up, I've always had big ambitions. Get a girlfriend, become class president, form a game design club - all of which I've succeeded in, at one point or another. But I was never satisfied. No, I suffered. When I was single, I fantasized about getting a girlfriend. And when I was with her, I fantasized about all the conversations we'd have. …
305	lonely	1	I don't deserve to call myself lonely. I've got friends. I've got hobbies. I've got PREOCCUPATIONS. Yet every day I'm unsatisfied. I listen to shit like [Crywank](https://www.youtube.com/watch?v=NDl_rNXiaqU) and [Giles Corey](https://www.youtube.com/watch?v=eO-eAldJmA8) and say, ["yes this is me, these lyrics break through."](https://www.youtube.com/watch?v=Nub6_On7vr4) And I feel like I'm in con…
306	lonely	1	Does anyone else have an unhealthy obsession with cuddling, tender love, and affection? The only way I can fall asleep at night is to imagine a girl in my arms. I don't think about sex nearly as often as I have fantasies of being squeezed really, really hard. The first thing I do once I become lucid in a dream is to hug the shit out of the first person I see. ------------------ I speak to my ex (…
307	lonely	1	I can't sleep. Hey all, does anyone want to talk? The whole two people I speak to have fallen asleep and I'm extremely bored. If anyone else is in the same position or just generally wants to talk, feel free to PM me or just comment here, however you feel comfortable is fine. ÷¼ü
308	lonely	1	Just thoughts. Random venting. I feel like I'm not made to be in a relationship, but I want one so bad. A long lasting one filled with love. I'm *lucky* if I get someone to last a year with me. Make that, half a year. I've only had one relationship last a year (I don't even think it counts.) He broke up with me a couple months in, then we got back together, and he broke up with me yet again. I'm …
309	lonely	1	Requiem in D Minor It's cold on the east coast. Those needles of winter are on the horizon. The air smells of decay and pine. The death sunset painted on tree branches grow muted and frail. I now understand why seasonal depression is a real thing, I understand how celebrations leave people filled with dread and misery. This heavy air of loneliness could suffocate anyone. Every year I tell myself …
310	lonely	1	Everything is just crumbling down and nobody I know cares about it [21/M] Like most people here, I believe, I have depression and social anxiety. I'm on the last year of my graduation (chemical engineering), on a country with a F*CKED economy (Brazil), I can't even get an internship to finish my graduation, there are no jobs on my field. Everyday just feels like a clock ticking towards being more…
311	lonely	1	If I don't make everybody laugh, they don't have a reason to interact with me. Hi there. I'm graduating in college, but I feel like I'll never succeed in life, because I can't make any connections (personal and professional). Through my whole life, I was always the "funny guy", that made everybody laugh, that always thought about the jokes before everybody, but that's pretty much it when it comes…
312	lonely	1	Want to vent, rant, or just chat a bit? Feel free to message me! :) Hi! Don't know if this is qualified as spam, but it's pretty much the same post I did 5 days ago. TL;DR: If you wanna chat a bit, about literally anything, just want to vent, rant, take something off your chest, just message me and we'll chat! :) I'm a 21/M from Brazil, I've had depression for over a year now. Right now, my depre…
313	lonely	1	Wanna vent or just talk about random stuff? Message me any time! Hi, I'm 21/M from Brazil and I've lived with depression since mid 2015. Sometimes my depression is a bit too strong, when I can't even leave my bedroom, but sometimes, like now, it goes on "vacation" and I have some time to clear my mind, think about my life, and all that shazam. I don't know when it's gonna come back, might be tomo…
314	lonely	1	The last thing my best and only "friend" told me was that she was happy because she was starting to make friends at her city. She hasn't messaged me in over a month now... I always have to start conversation, so I don't really see a point in messaging her myself anymore, since she doesn't really care :( Oh well, guess her loneliness should be healed by now... We studied together but she moved to …
315	lonely	1	What should I do? Hi, everybody! I would love some advice... here is the thing: TL;DR: Will buying a better pc make me feel better or worse? I've been fighting against depression for a year and a half now, and lately it has reached a really low point. I've already had suicidal thoughts, I have no friends, pretty much no hobbies, no money, nothing :/ I'm just a boring, fat, ugly 21 yo guy, looking…
316	lonely	1	I can't maintain friendships/relationships. Any tips? I'm always getting replaced with someone else overtime until eventually they drop all connections with me.
317	lonely	1	Screaming into the void. Metal title. Not a metal subject. I am very lonely. Like maybe a total of four friends, never leaves the house kind of lonely. And if I do go out. It's alone. Or with my toddler. Which is even lonelier. I lay in bed at night. Solo. I wake up and I eat and I take care of my son. I watch shows where so many people make so many different connections and I'm jealous. And lost…
318	lonely	1	It's so fucking annoying. (venting, obviously) I feel so fucking lonely cause I don't have that one special life long best friend to bond with and hang out with all the time. I'm 100 fucking percent sure that there's at least one person who feels the same way and would basically be the perfect best friend for me and vice versa. The fucking annoying part is that I'm never going to find her! Either…
319	lonely	1	the problem with online friendships (vent/possible discussion) i've gotten to the point where online friendships leave me feeling lonely no matter what. it's not like they feel like fake friendships or anything, they just aren't enough. in theory, i expect texting and voice chat to be plenty. distance shouldn't be an obstacle that gets in the way of friendships, but it just is for me, which sucks…
320	lonely	1	Not being able to find another lonely person to be with is pretty fucked up. There are so many of us, yet it's nearly impossible to find each other cause we're never in situations where we can find each other, or we live too far away. Literally the one thing I need, and it's completely out of reach.
321	lonely	1	need a bff obviously not gonna find her here, especially since i need someone to be with in person. just speaking out loud... an actual bff. someone whod be my best friend literally for fucking ever. someone who actually wants to hang out with me as opposed to doing anything else. a person who loves being with me and whom i love being with too, no matter what were doing. someone who understands m…
322	lonely	1	Would you rather be part of a group (5+ people) of super close loving friends who do everything together, or be with one super close loving person who you do everything with? They both sound so wonderful, I can't even choose...
323	lonely	1	Can't do anything but feel miserable without a close friend. I can't stand this loneliness. My best friend was taken away from me and put into a mental health facility and we can't talk since they don't allow people to bring their phones, which I find incredibly fucking stupid. It's been five days and I don't know when I'm going to hear from him again. I wish I could just sleep until he's finally…
324	lonely	1	Fuck High School... where you're sitting alone at a table in the library during lunch with no one to talk to. Where you walk alone in the halls to the next fucking class while everyone else is talking all the time to their friends. When they expect you to work your fucking ass off writing bullshit as if that's all you want to do with your life. That fucking phrase about high school being the best…
325	lonely	1	All I need... Someone who's shoulder I can cry onto. Family and any nearby friends definitely will not do. The friends that would do are thousands of miles away. In its simplest form, that is all I need. A special friend who's shoulder I can cry all my sadness and loneliness onto.
326	lonely	1	What are the chances that You and I are perfect for each other? They feel painfully low. Right off the bat, I'm wanting a best friend who's a girl around my age (18M here), which basically eliminates over half of everyone reading this. It gets even narrower with interests and likes. I love music more than any other "thing" in the world. My favorite has to be rock, and I like most other genres too…
327	lonely	1	I wish I could find one of you... I don't know how. Whenever I go out, all the faces I see are a mix of emotions or blank faces. I don't know how to identify you, specifically those of you who are lonely and wanting another lonely person to bond with. I just want some way to find you. Something like seeing you sitting alone on a bench in the mall for hours doing nothing but maybe listening to mus…
328	lonely	1	Where the hell is the IRL equivalent of r/lonely?! Online messaging just doesn't do it for me. I want to go to some place for lonely people. Somewhere with a comfortable and relaxing environment to keep any sorta social anxiety calm and at bay. Somewhere to meet for all us weird people who can't make friends.
329	lonely	1	I'd rather live a shitty life with someone special than an easy and comfortable life without them. Title says all.
330	lonely	1	DAE desperately search for a friend whenever they go out only to realize no one out there is searching for the same, and then feel like absolute shit at home? Edit: I'll probably just delete this post. It seems stupid. My brain is stupid. Everything's stupid. Edit: Well, never mind. I guess this is staying here.
331	lonely	1	"Everyone's got their own lives to worry about. No one's gonna want to spend all their time hanging out with you." Is this really true? I'm fully aware that I don't have anyone of the type, but is that what everyone grows up to become? An adult who's fully focused on themselves and no one else? Where friendships are secondary and their own success becomes their number one life purpose? I know tha…
332	lonely	1	I can't even play guitar anymore because it's too painful knowing I'd always have to play by myself. I love guitar, but not enough to enjoy it by myself every time I play. Everything from fun hobbies to relaxing doing nothing, it all feels so empty. I know a part of practicing guitar is getting better, but there's just nothing worth getting better at guitar for me. I'm so tired of being alone. Ev…
333	lonely	1	Player 2, Press Start I hate not having my player 2, or being someone's player 2. Not just for games, but everything else too. Playing a game is harder without a teammate, and always less engaging. I'd rather just quit.
334	lonely	1	Is it really so wrong to have all my happiness and joy depend on whether I'm lonely or not?
335	lonely	1	I can't even bring myself to try to make friends online anymore. It's just too tiring. It never works out and they're always too far away. It's too distant having to communicate online. It's just not for me. I crave closeness too much and it's destroying me.
336	lonely	1	I think Ive come to accept that alot of my depression comes from loneliness It sounds silly but everytime plans fall through or i dont spend a holiday with friends or family I become incredibly sad and distant. Theres times where Ive made plans with people but not felt welcomed so ive cancelled and avoided them. Theres times when i message people and theyve seen my message, not gotten back to me …
337	lonely	1	Very alone. I almost forgot how it feels like to be touched and hugged and it hurts so much.
338	lonely	1	How is dating and hooking up so easy for others? Almost everyone I know has been in relationships and/or hooked up. They try to claim that it's not easy, but compared to me, it's really easy for them. None of them can even tell me how to do it. None of their advice has ever worked. I don't even know the most basic stuff, like how to flirt and that. Everyone tells me that stuff comes naturally, bu…
339	lonely	1	(23/M) Single, lonely, and miserable... It's almost been a year since I've even been on a date, let alone done anything else with a girl. It makes me feel just so miserable all the time. Any time I see someone else getting a date or anything like that, I feel a bit of envy in me, which makes me even more miserable. I feel like part of this is because I just cannot approach women, and it's not due…
340	lonely	1	When other guys talk to me about relationships, it makes me realize just how much I'm not normal or attractive. Somewhat often, I'll be in a group with guys. Now, one thing that guys will talk about is girls, girls they been with, that kind of thing. When that happens, since I've never had a girlfriend and it's been rare that I even go on dates, it feels like I'm a blue collar worker surrounded b…
341	lonely	1	It's like I'm completely invisible to women... I feel like this pretty often. I've been told by multiple people that I have many good qualities, but women just don't notice me. I don't want to make women uncomfortable, especially because I've been told women find me creepy and I don't know why. So I always look for any sign that a woman wants me to approach her. I've read about a bunch of signs o…
342	lonely	1	I won't have my dog for much longer. My dog is 15 years old. The past few weeks, she hasn't been so well. She's been living on painkillers. In the past few days, however, it's gotten much worse. She hasn't really eaten much of anything for the past two days, and she's now only skin and bones. She doesn't seem to be enjoying life anymore. Tomorrow, my mom's taking her to the vet. I think tonight i…
343	lonely	1	When it comes to dating, being desperate is a catch-22 Everyone knows that being desperate is very unattractive. However, this creates a feedback loop. You're desperate because you can't date, but you can't date because you're desperate. And it just gets worse and worse. People say "well, don't be desperate". Well, even if it was that easy, that still doesn't solve why you can't date in the first…
344	lonely	1	When I don't drink, I'm too anxious to talk to people. When I do drink, I'm too depressed to talk to people.
345	lonely	1	I'm going to move in the near future I got a job in a different part of the country. Right now, I'm waiting on the pre employment stuff. The uncertainty of when that's going to be done is bad enough, but then I remember that I've never been good at making friends or relationships. And how will I be able to do that in a whole different place? This is just bringing back my anxiety and depression.
346	lonely	1	[M25] I assume women don't want to talk to me I have this problem. After years of social anxiety, having been called creepy before (and not really knowing why), and reading so many things on the Internet about women complaining about men approaching them and being a nuisance, reading so much about signs that you shouldn't approach (and next to nothing about signs you should approach), I always ju…
347	lonely	1	My anxieties make me worse to be around and depressed, and this feeds into each other. I have bad social anxiety. I also have a tendency to feel left out. It came to my attention that my peers basically walk on eggshells around me because of my anxiety. This makes me more left out, giving me more anxiety, and the lack of contact makes me more depressed. I'm moving to a whole new state, far away s…
348	lonely	1	Prolonged loneliness really makes me stop caring about life... Should I work out? Why should I? It's exhausting and painful, and I'll never get with anyone no matter what kind of shape I'm in. Should I dress nicely? Why, who am I even dressing for? I've got clothes that are cheap and comfortable, what's it matter if they don't look good? Should I go out? What's the point? I've gone out before, an…
349	lonely	1	Can't I go one day without being all down because of loneliness? I feel lonely, mainly because I really want a romantic or sexual relationship, but I can't get any. I'm in therapy, both group and one-on-one, but I always find some reason to be down. Like, I feel like I'm unattractive. They tell me anything they can think of about how I'm good-looking. But then I think, it must be my personality t…
350	lonely	1	(25M) I don't want to be in a relationship right now, yet I also feel bad about being single. I don't understand this. I don't want a relationship right now, yet I also want affection and I still envy couples I see. This contradiction just feels so bad.
351	lonely	1	I mostly have had sex with prostitutes. I'm not looking for anything serious, but I mostly just have sex with prostitutes. While I enjoy it, I wish I could have sex with a woman who is actually attracted to me, and doesn't just want money. I know this is not as bad as a lot of people here, but it still bugs me...
352	lonely	1	Empty, quiet darkness I am alone, though I suppose that goes without saying. I am sick to death of life. I know a few people, but they are all perpetual loners. They seem content to their solitude when I reach out, yet I see them posting things such as "I am so lonely I could kill myself." For some of them it is more true than others. I just don't know. I feel so alone, and I wish I could have IR…
353	lonely	1	How do you fill your time? All the classic time fillers like Skyrim and Netflix are growing stale. I look back to years of wasted time, and look ahead to see more of the same. I'm not really sure of the point any more. I don't have anything to distract me these days, and each day feels longer than the last. I have no friends or social circle any more, I'm not sure I ever really did. Even people o…
354	lonely	1	Ending the year at a record low I was in an unhealthy, log term relationship. When it ended, she sabotaged my friends and acquaintances by telling them I was an abuser. The few friends that knew better have left me, all the same. I found out recently that they were hanging out with her while canceling plans with me. I have no friends. I have no family outside of drunken violent abusers that I try…
355	lonely	1	People care for about a 20 minutes In my experience whenever I reach out for help the person will care or pretend to care or whatever for a little while. Usually I think it is because they don't have an interest in me and just feel some sort of duty as a fellow human to try to prevent me from committing suicide or something like that. If they think you are going to kill yourself they will care a …
356	lonely	1	There's so many lonely people in the world, why don't they all unite and not be lonely anymore? If only it was that easy...
357	lonely	1	It feels like I've hit rock bottom sometimes.? I've been so lonely lately and I don't know if it's a matter of me wanting someone to love me or if it's just that sense of freedom I ache to have. Lately I've been feeling really down randomly, then all of a sudden I'll have a burst of energy. I've been feeling this way for a very long time, maybe years but lately it's been worse. My brother passed …
358	lonely	1	I don't want to do this anymore *This is just an unloading of my mind, which has been full for way too long. There's no real structure and I don't know if it's appropriate for this page, if not I'm sorry* Recently I've been talking to a girl I'm interested in. For a few weeks it was great; we were talking like a couple, using pet names, catching each other staring at each other and smiling. Real …
359	lonely	1	I'm not even sure what to write anymore. I just feel shitty non stop, 24/7, having no friends at all is the worst thing in the world. I hate it as much as I hate being gay.
360	lonely	1	Friendless loser pushed away people with his depression, constantly misses a guy I've lost close to 2 years ago It's just getting unbearable. I was fine when I was with him. I still had my falls, but it was better than this. Life keeps on taking people away from me. It's always been like this. I turned to self destruction through excess eating, partly because that's one of the few things I still …
361	lonely	1	My lack of conversational skills has left me with no friends, and I'm scared of talking with new people because I'm scared of them leaving me. I also feel forced to hide in the shadows because I'm gay and a failure at life
362	lonely	1	Friendless and self hating gay man from Europe wondering why I can't hive up Some nights it's harder than others. I keep thinking about the wrong choices I could have made to be here. I think of those that left, and how I miss them even after more than 2 years. And still, I wish I could try again. To find someone to play and talk with. With a dream of him being a gay loner like me, because he'd k…
363	lonely	1	I keep messing up and losing people No matter how hard I try. Some leave. Some believe that since they'll kill themselves nothing matters. I can't even make friends, I go years and years without anyone at all. I hate everything about me. I hate that being gay means that numbers are against me. I hate that being European means less people in my continent on these places. I hate that not playing on…
364	lonely	1	Today it's worse than usual. It's close to a year and a half since a goodbye I haven't taken well. No friends, and an intense dislike of both my physical and mental form make me wonder why do I still bother. It's even worse because I'm European. This being an US-centric site makes finding someone to connect with less likely, unless there are no time zone problems. I wish I could find another gay …
365	lonely	1	Lmao guys are worthless Socially girls are worth something and guys are worth negative. What's the point of trying to interact with people
366	lonely	1	Sometimes I think that my life might turn out alright and then I remember that I'll never meet someone that cares about me like I care about them
367	lonely	1	I'm drunk and I hate myself and there's no fucking point lmao I met a girl tonight, the first time ive ever made progress with a girl in about a year. She's gone now and I have no number/ co tact with her. So it takes me a year to take one step in the right direction and then back to square one. How many more years before a I get anywhere? How many more years after that until anything lasts? No g…
368	lonely	1	Being a guy means you're seen as a dime a dozen and barely worth anything/taken for granted. The difference in trying to find someone is ridiculous Here's a comment I saw a minute ago on Reddit "dating is crazy for women. I could find a new date every night of the week if I wanted. I've actually gone on two dates in one night. I feel bad for guys sometimes." There's also those studies that say th…
369	lonely	1	I feel like an imposter whenever I'm in a social situation I'm not supposed to be here. All these people know each other and like each other. I don't belong here. I don't know why I'm here. I don't know why I try
370	lonely	1	Why try when I know that any relationship will end with her becoming disinterested and either becoming cold or just cheating? Why subject myself to that awful heartbreak?
371	lonely	1	Why would anyone choose to be with me?
372	lonely	1	What's the point of putting in constant effort of nobody is ever going to put in effort for you It gets tiring trying to be your absolute best all the time and trying to get out there and be outgoing. People just evaluate you and take their pick between you and someone else (never choose you). Nothing changes and nobody cares if you give your best. What's the point of trying so hard when it's so …
373	lonely	1	I have absolutely nothing to do this weekend and it makes me so sad
374	lonely	1	If I could choose to cease to exist rather than being alive I would choose that
375	lonely	1	Being male means you're inherently worthless in a social sense
376	lonely	1	How am I supposed to find someone out of college when I couldn't even find anyone in college? I had no social life in college, a situation where you're jammed together with thousands of other young people your age with tons of freedom and free time. What prayer do I have without that advantage? Why even try? I feel like I missed an essential experience
377	lonely	1	Why stay alive
378	lonely	1	My whole life I've tried my hardest (and often failed) to not lose people and to keep them close. I just wish there was someone who didn't want to lose me
379	lonely	1	I can't imagine a world where somebody cares about me and values me enough to choose me over the endless others It's like a silly fantasy, it's not even something I see as happening in real life
380	lonely	1	Haha I'll never be worth anything real to someone why bother being alive :)
381	lonely	1	It feels like every song is about love
382	lonely	1	Everyone I know is moving in together, getting engaged, making plans for the future. What's wrong with me? All of my cousins had met the person they wanted to spend the rest of their life with by the time they were my age. 2 of my closest friends just moved in together. One of my cousins is getting married this year and one just bought a house with her fiancÌ©. 2 other friends of mine are both pr…
383	lonely	1	What to do when you're in a situation/place/job where you can't really meet anyone and that won't change anytime soon The only people I talk to are at my job, and my job is not social at all, we get our instructions for the day and then work apart. I live in a place where there's nothing around activity wise. People I used to know moved away. I wish I could work towards finding someone but I just…
384	lonely	1	When you think about being alone and how you're going to continue being alone, how do you stop from wanting to kill yourself? This is a real question
385	lonely	1	I get sad or upset when I see couples being happy together. It's pathetically petty
386	lonely	1	I'm the person that someone might eventually settle for when it doesn't work out with the ones they actually wanted
387	lonely	1	I cannot imagine somebody feeing lucky to have me I'm a dime a dozen. People sift through me to find the people they actually want. I wouldn't want me either
388	lonely	1	Whenever I see a story about beating depression, it always seems to include a line like "I couldn't have done it without such a supportive partner" So I guess I can't do it then
389	lonely	1	I don't like myself
390	lonely	1	In the day its AMAZING, but at night when i'm alone.. I have great times in school and with friends! I would say I have quite a lot of friends. But, I have no Bestfriends...I have no one to open up to when it comes to my fucked up addiction with emotional pain. I have no one to open up to when I want to be vunerable. I have no one to say I love you. The worst part is, I used to have this Amazing …
391	lonely	1	The only time people acknowledge me is when I say something about feeling ignored. Nobody ever answers my questions, acknowledges my messages, or responds to my requests to hang out; and it's terribly depressing and exhausting. The only time someone will give me a real response is when I ask if I'm bothering them or I say something that's borderline confrontational. I'd really just like people to…
392	lonely	1	Should I say something? I've been texting his girl back and forth for the past few days, and it was going well. When I asked her if she wanted to go see a movie or something, not even phrased as a date, she ignored the message. I sent her another one an hour or so ago, just saying hi, and she saw and ignored that one too. It feels like an obvious hint that she's not interested, but it was going w…
393	lonely	1	Is there any temporary cure? I'm trying to make friends, but people are a lot of work. I was thinking about getting a pet, but there are multiple reasons that wouldnt be doable for me right now. Is there anything I can get, like a stuffed animal, or something that you guys have found helps get through really low times? I'm just using stuffed animals as an example. I've tried them before, but I st…
394	lonely	1	I don't feel like I'm sad enough to be here. I've never really had any friends, I don't really love my parents (I don't hate them either, just kind of indifferent), and I don't self harm or take any pills. There are people I talk to pretty regularly, but it's nothing deep. Sorry if this is bothersome or seems like I'm trying to host a pity party for myself, but I just want to know if I belong som…
395	lonely	1	Should I delete my social media accounts? I feel like, if I do, I'll be more productive and get out more, but I'm scared it'll take away what little I actually do and disconnect me from people. Does that make sense? Probably not, but I can try to rephrase it if anybody wants.
396	lonely	1	I'm terribly lonely but came up with an idea that might be able to fix it I'm looking for someone to talk with me on here about why I am so lonely and then perhaps offer their own advice on what I should do to fix that.
397	lonely	1	Lonely and willing to listen to your own stories of why you are lonely. If you want someone to listen and comment on your situation or simply remain objective I'm happy to help out, I'm pretty lonely myself right now so it would be probably a good way to ease the loneliness a little for both of us.
398	lonely	1	I'm so fucking tired Back in May, I had to drop out of school mainly due to depersonalization. Since then I haven't seen any of my "friends" (only 2 or 3 bothered to ask what happened to me). I feel like I'll never truly relate to other people. I didn't ask to be born. I hate being a such a worthless piece of shit.
399	lonely	1	They only care after youÛªre dead.
400	lonely	1	Why are you lonely? And what is your biggest insecurity?
401	lonely	1	A fantasy I want to meet a girl. I want to tell her how awful the last couple months have been for me. I want to tell her all my problems. I want to break down and cry in front of her as she hugs me tightly, telling me that everything's gonna be alright. I know it sounds pathetic but this is one of my biggest fantasies.
402	lonely	1	Fuck this I can't take this loneliness anymore
403	lonely	1	I wish someone would text me Is that too much to ask for?
404	lonely	1	another lonely Saturday night I really want to get drunk just to forget about my pathetic existence for a while.
405	lonely	1	Feeling alone Hey just lost at the moment. feeling really alone. feel dark and lost. can't find things funny anymore its sad.
406	lonely	1	I Have Nobody I am not lying when I say I have literally nobody. This might be a long story and I will be honored if you take time to leave some advice for me. I have been struggling with mental issues ever since I was small. My mother has never been there for me, all my sister ever does is put me down and ignore me. My dad has alcohol issues and he can never control his temper. I tend to ignore …
407	lonely	1	It angers me when people think they know me I barely have any real friends but my friends act like they know me or have an idea on what I've been through and I want to rip out their skulls when they say things like that. They call me "spoiled" and "happiest person ever" and they don't bother to ask or bother to know more about me. They call me "spoiled" because I'm always unhappy with my family b…
408	lonely	1	Talk to a stranger Anyone. Just talk. There is so much pain inside me and nothing I do will get it out. I've tried everything except talking, so I hope it helps. Please pm me
409	lonely	1	There will be a super moon sighting tonight. I really wish someone would join me to watch it and we'd talk all night
410	lonely	1	Everyone is busy with their own life I had lots of friends and close family members before but now I just feel everyone is too busy now. "Hey you wanna hang out?" "Na, my boyfriend is calling me" "Can we talk? I'm sad" "Dude, I need to study" "I wanna come along with you" "I'd rather go with XYZ instead" I could text everyone that I'm dying and they'd still go "I'm too busy with XYZ to come. Sorr…
411	lonely	1	The Story Of a Lonely Guy How do I tame this wild mind? I think that's where my loneliness is born and bread, my mind creating illusions that I feed off of. It convinces me of problems that don't exist, or problems that may come in the future become my present difficulties. I try to push it aside but the thoughts in my mind take over and become my everything, it moves to an ache in my stomach whi…
412	lonely	1	This is how I feel. I tried it all yeah I tried it all, I can't stop this internal bleeding. My heart is leaking out.
413	lonely	1	Alone and happy? These days I had my 30s birthday. Divorced, couldn't make any relationship work etc I was in the middle of another relationship and I've spent my birthday with parents. This relationship didn't work, and you know what? I feel great, I spent my birthday not receiving any single call from anyone; but to be honest I don't care. It feels great to don't care. I have spent my whole lif…
414	lonely	1	Lost and lonely after many years or struggling I have dedicated my whole marriage life to the person I loved. Divorce brought me a shock that I still feel it after many years, knowing that I have made everything I could. I live now in another country. I feel lost at some times. I cannot maintain a relationship or make another one. I have lost all my friends or they were fake people who didn't car…
415	lonely	1	I hate where I live. I've been living in the same place for eleven years and I haven't met one person I can connect with. And when I try to find people like me by looking to see if there are any groups or clubs in town with my interest I find nothing. It feels like there is no one else with my interests here. I wish I could move somewhere else. Somewhere where there were more people like me who h…
416	lonely	1	I'm thinking of giving up (not suicide). I've always struggled to make friends and have never had a girlfriend (apart from one long distance realtionship when I was in high school but it was so insignificant I don't really count it). For a while I was mostly okay with my lack of a social life, I was an introvert and liked my alone time, but recently I started to feel really lonely and have been t…
417	lonely	1	I just don't see how anyone could possibly love me. I just can't. I can find so much about myself that I hate. I'm lazy, I'm always pessimistic, I'm unattractive, I'm misanthropic, the list goes on and on. But every time someone tells me to try and learn to like myself, to find something I like about myself, I find nothing to be proud of. Nothing remarkable. Just sad and pathetic. If I can't find…
418	lonely	1	How do I harden my heart so I can just get on with my life? I'm tired of being lonely, but I can't do anything to fix it in my current situation. And the pain I feel just keeps getting worse. I need to find some other way to carry on. How do I stop wanting to be held and comforted? How do I stop yearning for intimacy when it's all I've ever wanted? How do I harden my heart so the pain doesn't kil…
419	lonely	1	Acceptance After going through so much and struggling with being lonely for most of my adult life I've finally reached a point where I can finally accept that I'm always going to be alone. That there's no one out there for me, and that I'll probably die alone. Oddly enough it hurts less now than it used to, now that I've just accepted it. Accepted this as a part of myself that I'll never get rid …
420	lonely	1	It's Not Fair Everyone gets someone except me. I've done everything I can possibly think of to meet women with my interests and values. But they're either too far away, not interested, or they are just outright lying to me. I'm sick of being alone, sick of not getting a goddamned break, and sick of the fact that apparently asking for someone I can get along with is asking for too much. Why can't …
421	lonely	1	My girlfriend of 10 months is cheating on me We had our problems and I literally begged and pleaded with her to fix things with me. But I found out this morning that she is indeed cheating on with a married co-worker of hers to boot. The things they said and the things they said they did...I can't shake it from my brain. And now I feel so broken, and alone.
422	lonely	1	I go to bed and wake up lonely, angry, and sad Not to bore with details, but my gf and I ran into some serious problems. Now instead of dealing with it and trying to fix our relationship she decides a to openly talk to another guy. I'd chalk it up to she's just looking to feel good but there is some intense emotion there and it breaks my heart.
423	lonely	1	Wish I had someone I wish I had someone to share good and bad times with. They could be a helper or just a listener.
424	lonely	1	25 M Viet Nam I'm on hangouts and whatsapp. PM if you'd like to convo, which I would appreciate :)
425	lonely	1	I don't even know how to make friends anymore :( I don't know how to talk to people, I don't know how to make friends, I don't know how to get people to like me. I'm just lonesome and I don't know how to fix it. :(
426	lonely	1	Lonely London A city of millions and not one friend. First, for me, a friend is a person you know whom you feel comfortable with, enjoy spending time with, and you can call whenever you want and they will respond. And they feel the same. Someone you feel comfortable with but who only rarely accepts your invitations to socialize is not a friend. I've mostly had one best friend or two at every stag…
427	lonely	1	Really Wishing I Could Have A "Best Friend" Again Hey /r/Lonely, would just like to talk about this because its been weighing on my mind for a little bit. So lately I realized that, while I have plenty of ambitions, the one thing I truly value above all else is the peace and happiness of others and being around those who you love, and I don't really have that in my life right now. I mean all I re…
428	lonely	1	I realized today that my loneliness isnt due to lack of people who care... I spend the majority of my free time alone. Sometimes its by choice bc i need and enjoy some me time. The rest of the times im alone is simply bc of circumstance. I have a few friends locally that i hang witb occasionally and some long distance. Most of them are married with children so the time spent actually together or …
429	lonely	1	All I want to do is get a bunch of tattoos, pretend to be best friends would someone random, tell them my deepest secrets, and overdose on ambien.
430	lonely	1	How much time do you spend in the forest? I am privileged enough to live a 5 minute walk away from a large forest. A couple times a week for the past 6 months I've ventured out into the deep woods as an attempt to escape my mind. It brings me peace and solitude and makes me feel less lonely. Anything could be out there. Ghosts, humans, animals, monsters... Sometimes I walk in so deep that I can't…
431	lonely	1	whenever I smoke I realize how unhappy I am Just a rant because I'm really stoned and lonely and sad. Thanks anyone for listening ;). Maybe someone will connect with this. I don't know where to begin. I guess I'm super, super lonely. I have a great close dad and great friends but there's no one I can be completely vulnerable with. I have this image of a perfect relationship I could have with some…
432	lonely	1	It's 3 AM where I am and I'm not doing so hot. Anyone wanna talk? 20 year old male. I'd just like to talk to someone. I may end up being able to sleep later in the night so sorry if I miss you.
433	lonely	1	i want a better social life.. (please keep in mind that English is not my first mother's tongue language and im not good at writing long texts so sorry for any grammatical mistake i might have made here) So to start off i'm 17 years old, i'm not that lonely after all i have a bunch of close friends i usually hang out with mostly during the weekend, in school days we don't see each other much sinc…
434	lonely	1	Usually I'm in a good mood.. Usually not minding that I'm single. Then there are times like now where I wish I had a girlfriend. This sucks, I wish I could stay single and happy..
435	lonely	1	Is it possible to make real friends if you don't go to college/university? I dropped out of college after a semester, I studied music and found I wasn't enjoying the program/it wasn't worth the investment. In order to make friends you have to see people often, and I feel like the only way to do that in my situation (20y.o) is through school. I have a lot of acquaintances but I live too far from t…
436	lonely	1	Living a fine, but incredibly lonely life IÛªm a naturally happy and optimistic kind of guy, and I enjoy (or at least try to enjoy) everything that comes my way. IÛªm currently a lil college fellow following my passion and graduating in a few months. I have a handful of pastimes that I get to do regularly that I really enjoy and that give me a sense of accomplishment, and I feel like I at least…
437	lonely	1	Who else is lonely right now? It's currently 11:25 pm where i'm from and i'm here listening to music feeling the gaping hole in my chest that is loneliness mixed with depression and hopelessness. Can anyone relate?
438	lonely	1	I have no one Isn't it crazy how this world is full of people and yet you can have no one there for you or with you? That you can feel lonely and empty?
439	lonely	1	The feeling of 80mg of prozac and about 2 shots of rum... feels bad but A LOT better than the sadness and loneliness and the aching of my heart. Merry Christmas and fuck 2016! Worst year of my freaking life.
440	lonely	1	I wish had a friend or group of friends. It would just be nice to have a group of people to hang out with and i don't know maybe go mini golfing or catch a movie with. And to have people that share the same views and interests as you without thinking you're weird or "concerning". One can only dream though /:
441	lonely	1	Would anyone want to be friends? Hello was wondering if there was anyone who would want to be friends with me. I'm sorry I'm not a very interesting person and I don't really know what to say here.
442	lonely	1	Feels like I don't even exist No friends. No family. No job. I have nothing. The only human contact I regularly get is my therapist once a week.
443	lonely	1	Normal people experience fake loneliness I frequently see people talking about how you have to be happy before people will want to be around you. I do not think these people truly understand what it is to be alone. They often have at least family, if not some friends who stick through these times where they feel lonely. Sometimes they even have a significant others! But they just talk about how a…
444	lonely	1	For anyone who needs someone to talk to, or needs a supportive community If you are ever having a tough time and want to vent or chat with someone, this website is a free and anonymous way to do that. (http://www.7cups.com/13536364) I've been using the site for several months and I have found it helpful so far. The community is friendly and supportive; Some listeners are very insightful. Maybe it…
445	lonely	1	Anxiety from loneliness The past few weeks have been painful. I've had a few text conversations with someone. It's the first time in my life I've ever talked to someone like that. She makes it so easy, no judging, always a warm reply. Maybe that's why she has a hundred friends, people want to be with someone like her. My low self esteem knows that I would never make it up that ladder, yet I still…
446	lonely	1	Poem: Unspoken Unspoken A thousand words in my head, unspoken, Locked up in the mind, waiting, to be heard, This huge world, full of people and places, Yet no one is there, not a soul nearby. But one day I found you, gentle shadow, Around your neck, the key to my heart lay, At last the dam opens, emotions pour, This torrent of water, unstoppable Swept you away, my hope, my everything. Unable to e…
447	lonely	1	Anyone been able to make close friends after mid 20s? Just wanted to know if there's any hope in making any close friends at this age, especially if you've never had friends before. Close friends who you can confide in, trust and rely on. Becoming close friends requires having an environment where you can share experiences and takes effort, and seems impossible now.
448	lonely	1	Wanting the moon as if there was a way to get it Wanting just that one person who can show me some affection, and take all the pain away. I want to be gently stared at in the eyes, to feel that I'm real, that I exist in this world, that I have someone to lean on. I want to be able to let go of my armor in front of someone, after constantly fighting out there in the world. It's so tiring. Someone …
449	lonely	1	No time or money for friends or relationship So, I just realized that I haven't been out in approximately two months. Before that, it might have been more than two months. I have a pretty busy schedule where I go to school full time, have an internship, and work on the weekends. I barely have enough time to sleep--I've resorted to taking sleep meds just so I can pass out immediately instead of to…
450	lonely	1	I just wish someone would tell me they love me. I feel so isolated. So unloved. So dead inside.
451	lonely	1	Worst part of a breakup Nobody ever tells you the worst part of a breakup, of ending a relationship with someone who you are really, truly, deeply connected with. It's that you're so used to them being in your life, relying on them, that as shitty as you feel after a breakup, they are still the person you want to reach out to for support. You want to share that song that really describes how you …
452	lonely	1	So, I guess I dont know where to start I guess I have just felt alone in the crowd for so many years, I really cant recall what it feels like to be part of it. I have friends, and loved ones, but I feel like I am not worth being friends with... Like I am 23, almost 24, I havent had a decent relationship ever, and the last shitty one I was in was from high school. I have always felt inferior to th…
453	lonely	1	If i manage to post this it will be a fucking miracle i can't keep up with all the reasons i'm lonely. i'm too picky, but when i'm not i just kinda start hating their flaws, the hate comes from a place of high expectation for them and maybe some superiority complex. when i met someone awesome i get jealous, my insecurities just kinda make me hate them, and when i hear about their life i feel bad …
454	lonely	1	me going insane part 1 Is ther no place for me in this world? It seems like my entire life has been an endless chase for a vague sense of belonging that i never manage to achieve no mather what i do. Lately i've been feeling lonelier than usual so i tried reaching out to people but it always ends in awkward short lived interactions. I've been reflecting on past mistakes, it hurts. I think i shoul…
455	lonely	1	getting random spikes of energy at 2 in the morning planning some project or life changing goal, then waking up at lunch time wishing you were dead
456	lonely	1	[RANT] i want to find a girl that is as much of a loser as i am but she probably never goes outside except to get shitty fast food, doesn't have any social media presence and generally avoids people. how am i supposed to find such a person? i dunno, maybe i'll stalk people at mcdonalds. if i close my eyes i can see the two of us just trying to get through this shitty life, watching cartoons toget…
457	lonely	1	so detached from my culture I've never got along with with my fellow countryman. And when i did it's because they know a fair amount of English. I pretty much think in English, probably because all i do all day is shit post, read, watch, and listen to stuff in English. I feel like i'll never find the IRL friends i need, not in this country. Anybody in a similar situation? I live in Romania if any…
458	lonely	1	Anybody here from Romania? I don't even know what to say, guess this is my attempt at finding a human being in my proximity i could get along with.
459	lonely	1	me going insane part 2 Reflecting on my childhood i realized i was always lonely, the older kids used to make jokes about me being an edgelord, calling me emo and one guy unironically called me a lone wolf, even though i dress like a normal kid and i was popular in my large group of friends. Even then i was searching for better friends. Remembering all this just strengthens the thought of me bein…
460	lonely	1	i feel like i'm on the verge of getting better i hope someone can relate to this, i'm a friendless, unemployed 20 year old virgin, i've got heart disease, i probably have some sort of personality disorder, or at least learned some fucked up behaviors lets say, i'm overweight. My only redeeming qualitie is that i'm somewhat proactive, i managed to lose some weight, i would have lost more if my hea…
461	lonely	1	I need friends. Jesus Christ. Today i was feeling rather isolated, since I mainly keep to myself, so I decided to shoot a friend a text and I literally had no one. All the people on my phone are just from classes that I was in a project with. Any ideas on how to get out of this friendless rut?
462	lonely	1	I wish I had more friends :( I got bullied a lot in elementary and middle school which caused me to be shy and not talk to people. I've had some friends over the years, but most of them moved away and I don't see them anymore, especially my best friend who I've known for 16 years now. He doesn't come visit me anymore because he's too busy hanging with his other friends. Even a few weeks ago I saw…
463	lonely	1	How do I tell a friend politely that I want to be alone with my brother? I don't really know how to tell my friend that sometimes I want to be alone with my brother and play video games together online. My brother went to college, and I only get to talk to him and play with him twice every three weeks. He lives a 6-hour car drive away, so I only get to see him during big holidays such as Thanksgi…
464	lonely	1	Is this the end of my friendship? I have this one friend. We were really close. We've only been friends for under a year, but still, we were pretty good friends. We mainly connected through playing video games and talking to each other at school during lunch. Now, since I've started high school, I haven't gotten the chance to talk to him in person. We have none of the same classes, him being in R…
465	lonely	1	Sometimes, I want to be lonely, and happy about it, and other times I hate being lonely. I have one (real) friend that I talk to almost every day. Sometimes I prefer to be alone and others I want to be with him. Is it just me?
466	lonely	1	My good (ex) friend decided it would be best for us just to end our friendship. It's been a week. It hurts just as much as it did the day of and the day after. We used to be the best of friends. We talked to each other every day and did regular good friend things with the both of us. Just last month, we barely spoke to each other. He started to ignore me. Every time I asked him why he doesn't res…
467	lonely	1	I think my only friend, my best friend is going to ditch me sooner or later. (This is the only friend I have and probably the best friend I had, and he is the only one I can open up to.) So far, he is pretty much ignoring me. Every time I shoot him a message or anything, I don't get any response what-so-ever. It's been like 3 days since we last talked and the last time that I did talk to him was …
468	lonely	1	Lonely and depressed, and in High School I'm 14. Being 14 years old, puberty comes into play. My emotions are all messed up right now. I have at least one mood swing a day. I'm socially awkward. Anyway, I'm in High School and I don't want to miss out on an opportunity to make new friends. A friend of mine that I knew for nine years told me that we are no longer friends. With that in my mind, I wa…
469	lonely	1	Today I turn 21 I turn 21 today and I've had few family members send me a happy birthday message or called me but I don't have many friends so it would me a lot to me if anyone could just leave me a message.
470	lonely	1	Friends after 40 years of age? Is it even possible to make friends after the age of 40? I'm trying so hard at it but I'm failing. I don't have kids. I have a long-term girlfriend whom I have a strained relationship with. It seems everyone in this town his happliy married with kids. Hanging out with kids 20-30 is creepy. I'm not into football, the shit that's on the radio, or give a crap about wha…
471	lonely	1	I like Give up, totally I'm exhausted from trying to manufacture a circle of friends and family-like connections out of nothing. At this point I totally give up. I'm going to be terminally lonely.
472	lonely	1	Is there some place I can hang out in Boston? I'm desperate. Home alone with just a stuffed animal to keep my company. I'm a 40+ male who is unable to work due to an illness. I don't have many friends.
473	lonely	1	Conversations I miss having (40M/US) I miss having cinversati9ns with sensitive people. Most of my ÛÏfriendsÛ are insensitive jerks. Such a lonely feeling,
474	lonely	1	I wanted to do something amazing today Then realized I have no friends to do it with. Wanted to start a project but realized I don't have people I trust to help out. Why bother? I'll just go it alone.
475	lonely	1	All of my friends are busy, and I am desperately lonely So, I am an intensely social creature, intensely loyal and, not, demanding. But needy. This week my two friends have been far too busy to be able to talk to me for completely understandable reasons, but it's upsetting, considering as I have no one else to talk to, and nowhere to go to talk to anyone. So, anyone who wants to, perhaps in a sim…
476	lonely	1	Holidays make me feel worse than ever I am incredibly social, but I don't have any friends outside of school, largely due to the fact that I have a tendency to rub people the wrong way. I don't know why. I'm what people would consider nerdy, I love science, reading, writing, and computers. I'm somewhat a general academic, that said, I'm willing to talk about anything. I encourage you all to messa…
477	lonely	1	Fuck r/needafriend No one I have contacted through that sub or had contact me in spite of my messaging them solely to see how they are. And yet I am ignored, even after 2 weeks where I will message, just once every couple of days, "how are you". So fuck that sub.
478	lonely	1	Need an ear? Help with a problem? This particular reddit user is available It's the holidays currently, and I would like to help anyone who needs it, whether it be by talking through issues, helping to solve problems, or just listening whilsts you pitter patter on the keyboard. Anything you want. Just PM me. And I'll do what I can
479	lonely	1	Terribly formatted rant that I can't put anywhere else This sounds incredibly cliche but. People tend to say that being a teenager is one of the easiest parts of life. And I understand why people say that. In general, you have no bills to pay and no real responsibilities. If you come from a lower middle class family your parents provide food, clothes, a roof, a stable life. But at the same time. …
480	lonely	1	Ill, had to do a mock exam today, wouldn't mind someone to talk to I am, feeling like shit. No friends around, and I'd like someone to talk to, I'm a reasonably interesting person, but don't expect me to talk about anything complex because I feel completely burnt out currently
481	lonely	1	Had a fight with my dad over the stupidest fucking thing, no one to talk to We were having a "scientific" debate, about the Schumann resonance and bumblebees, I get easily heated and hate it like nothing else when people simply refuse to understand. I just really want to talk to someone. Anyone
482	lonely	1	I'm so lonely I have some decent people in my life, but it's like I'm everyone's backup plan. No one actually wants to spend time with me unless they have no other options. Even my partner cares more about his career than me (we're long distance right now because of this. even though he already had a really good, high salary job back in the city we used to live together he was bored and decided t…
483	lonely	1	I just need somewhere to vent Its 4 am, i took melatonin an hour ago and it has yet to work. I think apparently it's making me unable to avoid my depressing thoughts, so I thought maybe venting would help. My whole life, I never thought I'd fit in anywhere. Lately it seemed like I finally fit in with the animation / art community, but as I see them making friend groups and talking amongst themsel…
484	lonely	1	Alone alone alone I feel alone. I have over 30 friends. I could name them all. They have varying degrees of importance to me. I can socialize with strangers, I ask women out on dates, I have good social skills. But I still feel so terribly alone. I feel misunderstood; as if I am not communicating properly. I feel like people feel bothered by my presence sometimes. I feel intrusive, I feel unwante…
485	lonely	1	I'm sick of lying to myself that I'm not lonely, but I can't help it I'm 22, I don't have a lot of friends, and I recently moved to a new city where I know no one. I have made acquaintances since moving here, and I go out with them sometimes, but I never make the first move. The only person that invites me anywhere is my roommate. All the other ones, despite adding me on facebook, never talk to m…
486	lonely	1	I'll be 30 in 2 months i'm 29, i'm married. I'm successful, financially stable, i'm talented at many things and I have many interests. I don't have any real friends. I work days, I see my wife for maybe 40 minutes a day because she bartends. I don't get invited to do things, nobody hits me up for conversation. I spend most days afterwork staving off impending depression. I make swords, I build mo…
487	lonely	1	Someone to talk to I find it can get really lonely sometimes, I can go from spending time with some friends to feeling like a loser at home in the blink of an eye. Anybody else feel like that? I just feel like other people have a lot more friends than I do and have more fun. Don't get me wrong, I love the friends I have and I have a few really close ones that I'm truly happy to have, but I still …
488	lonely	1	Looking for someone comforting in this stressful time for me Im a 30 year old weirdo, my life has become quite stressful over the past few weeks and is looking to not let up any time soon. Im in school, and i recently started working after being unemployed for years and coming off living on the street. Theres a lot more to my situation as well that i can share to someone who is interested in reac…
489	lonely	1	Lonely, feeling very stressed out and hopeless. Just sort of venting. Im usually very good about taking care of myself, including managing my own feelings. Today i don't know why, but i just feel completely overwhelmed. I don't feel sane or healthy. I am having trains of thought that are very unconstructive and perpetuate themselves, and im about to take a final exam and im sure it will be fine b…
490	lonely	1	Male almost 31, lonely and hopeless So i am feeling very lonely and tonight very sorry for myself, which is a terrible combination. Just 3 years ago i was living on the street, faded from social relevance. Now i almost have an associates degree in digital media and i have a job and live in a house. Anyways my social relevance never got better. I dont drink or smoke or like partying, im not a fan …
491	lonely	1	feeling lonely in the bay area mid-30's (f), work a 9-5 job and just having trouble meeting new people. most of my good friends are married with kids or at least coupled up, completely different from where i'm at. a lot of my acquaintances are also coupled up, so i guess i'm just forever alone and third wheeling it, but it's rough, man. and more often than not, if i want to hang with my friends, …
492	lonely	1	I searched the web for ways to stop being miserable and toxic, and to become someone worth associating with. All I found was a bunch of lists of why people like me are awful, and why we should be avoided.
493	lonely	1	Always on the outside. Does anyone else feel like they're always on the outside looking in with any group of people? Even when I try to hang out with people who share some of my most esoteric interests, I feel like I have so little in common with them that I'll never be part of the group or community proper. The worst kind of alone, to me, is alone in a crowd. :(
494	lonely	1	Has anyone else found that the more you need someone to acknowledge your existence, the less likely it is to happen? Like, when I'm feeling so lonely I start to feel disconnected from reality and try to reach out talk to people to ground myself in reality, it seems like I get ignored or brushed off a lot more than usual. It's like something in the way I speak or type when I'm like that gives off …
495	lonely	1	Movie night- Saturday 10/8 at 9:00PM Eastern! Hey, there will be a group movie night this Saturday, 10/8/2016 at 9:00PM ET (8:00PM CT). All ages and genders are welcome to join. The platform being used will be rabbi.tv, and the movie choice will be up to vote. If you want the link to the room in advance just send me a PM anytime! See you then :)
496	lonely	1	Join Movie Night tonight! Meet new people and have fun :) Hey! There will be a group movie night tonight at 9:00PM ET/8:00PM CT. All ages and genders are welcome to join. The platform being used will be rabbi.tv If you want the link to the room in advance just send me a PM anytime! See you then :)
497	lonely	1	Movie night- All are welcome! :) I'm thinking about hosting a movie night tonight at 7:00PM Eastern on rabb.it, all are welcome! I don't have a mic but don't feel afraid to speak ^^ As for the movie, I'm thinking The Sandlot, Elf, Superbad, The Hangover, A Nightmare before Christmas, or A Christmas Story. But I'd love to hear your ideas! Message me for the link :)
498	lonely	1	Missed out on teenage years So I'm almost 20, and have never really had a best friend in the last 10 years. Never had a particularly close friend. Never had a relationship. I never developed the skills or confidence needed to initiate these sorts of things. I realize that having bad skin all the time has made most people steer clear of me. Being tired and quiet and overweight doesn't help either.…
499	lonely	1	I don't think I was ever someone's best friend I've come to realize I'm really lonely. I can't make friends even if I try. Nobody has insisted on being my friend. It seems hopeless.
500	lonely	1	Just spent my birthday alone So I just spent my birthday essentially completely alone. College is pretty depressing because I haven't gotten along well with any of the people at my university (or VERY few). I find just a lot of them to be assholes, and I'm getting really depressed. I think the problem is just me, that I'm too weird or different or maybe being standoffish. I miss my ex-partner; it…
501	lonely	1	I Need a friend group in college I read somewhere that having friendships in which you don't FEEL the emotional bond of friendship is worse than having none at all. I think I'm there. So I have a few friends, casual friends. Friends that would rarely text over break, friends I see maybe once or twice a week each, friends that I'm not super close to. I'm wondering if being lonely while having this…
502	lonely	1	How often do you talk to friends? I feel like every day after 8, I don't talk to anyone. How often is normal to talk to friends?
503	lonely	1	The man who stalks me approached me today He told me I was worthless. Is this all in my mind? I've been so alone and depressed for so long that I think I'm seeing things now. Why would anyone follow me and even go as far as to approach me? He doesn't even know me and said that I was worthless. I guess I wasn't meant for this world. He said something about making me better but I don't know if I wa…
504	lonely	1	I have no friends I'm turning 20 soon and birthdays always reminds me how lonely I am. I literally have no friends. It's going to be a lonely one. I hate myself
505	lonely	1	19, With few friends I don't talk to anyone really. I think i only spoke to one person today besides my parents. I only have 2 people I'd call friends and I've known them forever. Only dated 2 people my whole life
506	lonely	1	18 years old and I've only made a single friend in my life who is now too busy for me (no hard feelings about it of course). Why does being an introvert just have to be so hard nowadays? It's like if I don't want to make a Facebook and do drugs and have sex, I end up friendless -~-
507	lonely	1	I've never been very sensitive, but whenever people talk to me I have a strong urge to rip my hair out, cry, and have a breakdown
508	lonely	1	Lonely and sad as usual, so I'll shamelessly post my kik username in case someone wants to chat sh0rtystock
509	lonely	1	College student and I still haven't made a single friend throughout the years. everybody's all out and about with eachother having fun and stuff, while I just lock myself in my room and stare at the wall. wtf is wrong with me? xD
510	lonely	1	My only ex-mate is now on her fourth relationship after me Am I the only one who thinks it's gross how people take relationships so lightly? '~' I'm never dating again
511	lonely	1	uhhm how does one go about making an internet friend? .~.
512	lonely	1	I saw an old classmate from high school when I came outside today He was always very nice to me so I wanted to say hello to him, but he looked really good and was with his girlfriend plus I know that he's currently working and in college, but I look like hot shit as I haven't left the house in a month so I just couldn't xD
513	lonely	1	14/M Tired of being alone. This is a desperate cry for friends, please help.
514	lonely	1	15 and depressed. My depression is mild. I don't feel worthless, or want to end my life prematurely, but I can't say I'm happy with a straight face. It's hard to enjoy gaming and art as much as I did pre-depression, and I'm not willing to find new hobbies. I don't exercise at all nowadays, when before I would walk for 3 hours just because I could. I don't care about anything but satisfaction anym…
515	lonely	1	The Law of One "Let us for a moment consider thought. What is it, my friends, to take thought? Took you then thought today? What thoughts did you think today? What thoughts were part of the original thought today? In how many of your thoughts did the creation abide? Was love contained? And was service freely given? You are not part of a material universe. You are part of a thought. You are dancin…
516	lonely	1	frustrated at work for nine more hours I'm at work till eight pisses off and frustrated with my managers. I really want to scream. I don't know what to do?
517	lonely	1	It's tough not to feel rejected and hated. Just so what I say next makes sense I have depression and a few anxiety issues and also am an introvert and don't have many friends. So 2 years ago I decided to hop on to Omegle and talk to people there who suffer from depression or anxiety. I thought I could help them by talking to them and being there for them. That way I could also maybe find a friend…
518	lonely	1	Don't know what's wrong. Been a user for almost 5 months now and I've tried countless times talking to people but I just don't know why it always ends in silence. Now I just look at posts and keep thinking to myself if I should respond because I'm hardly replied to. Might even deactivate in the coming days because it's exhausted to make all the effort only for it to failure, just like everything …
519	lonely	1	im losing all my friends Im 15 in my softmore year and before recently i had a decent amount of friends, like a dozen or so. Now we still talk in class and stuff, but they've just stopped inviting me to things like they used to. I don't know what I did. I almost dread the weekends for the fact that I'll end up being alone, looking at them together on their social medias.
520	lonely	1	Need company Hiya feeling pretty lonely. The weekend is very boring and tedious for me and would like people to talk to, to pass the time. People around the ages of 16-19 please. I'm also willing to offer help or advice or just be sympathetic. Cheers
521	lonely	1	Need somebody to moan at I have depression, stress and anxiety. I'm 17 and everyday i always end up having something that either depresses me or annoys me and if anyone wants the same vice versa i am willing to have people vent to me about their depression or stress related problems. Anyways yeah even if this post is old pm me anyways i will talk to anyone.
522	lonely	1	Skype group? I'm interested in meeting new people and i think it would be cool to have a skype group where we can pretty much just chat to eachother. I'm suggesting this to cure boredom for not only myself but other people on this subreddit:) i would like this to be a teen only group because i'm just 17. If you're interested pm me your skype name and i'll add people
523	lonely	1	Nothing I give 100%. I give until there is nothing left. I want to be a family. The subtext is my life partner can't keep his dick in his pants. And yet I stay. I think normally I push back my thoughts on worth. But today, I see that I'm worth more. I deserve more. Tomorrow, I'll put the ring back on and decide all is fine- it's not that bad. I know he'll do it again. He won't change. Uncondition…
524	lonely	1	I've lost her and theres not one person I can turn to for support Not one friend I can pick up the phone and call. No one I can have a night out with to help me forget about it. Just an empty flat, four walls and alchohol. I'm gonna drink myself stupid tonight but then what? She is literally all I had. I don't think I can go on. I can't cope.
525	lonely	1	Abandoned Last year my relationship changed to a long distance thing, which was fine until he gets arrested and starts to cheat on me. I only found out 2 weeks ago, I found out he's even been living with her. He's been found out, she said she don't want him now. I want him but he's blocked my number and won't talk to me. Last week I saw him he told me he loved me he was an arse and he wanted me b…
526	lonely	1	I want loyality and control. I don't care about relationships. I want to become a leader and control an amount of people. I want loyality and respect from these people. How do I go about gaining this status of power? I don't want to lead an already established symbol either.
527	lonely	1	It' mostly a psychological game mind maze for sanity Life is all about coping. And luck.
528	lonely	1	Objects Ive been called fucki psycho so many times I don't care.
529	lonely	1	32 year old gnome Im a 32 year old transexual midget. Female to male.
530	lonely	1	Im automatic. I use the same script. It doesn't work to have meaningless sex. I can make the girl have all the fun in one night. I feel like im chasing something I can't have again. The moment i try to recreate evety time is lost and impossible to have again. I feel trapped as if it's all delusion.
531	lonely	1	Reality is fucking maddening. I feel like i know what life is, but all I do is secretly hide or ignore what I actually know of reality. I know humans own brains protects us from the actual horror of reality. I can eat the steak, but the knowledge is always there of what I actually think reality is on the sensitive side of me. Which reality doesnt take kindly to sensitivity.
532	lonely	1	What if we created a third sex One that males and females want to reproduce with.
533	lonely	1	How do normies not think about it? Is it the shape of the brain?
534	lonely	1	Anyone got plants? I know this sub likes to talk about the living pets that move. But does anyone have plants or trees that act as a companion? Maybe in your room? What kind?
535	lonely	1	What makes you want someone? It doesn't have to be a relationship or love. What makes you want someone next to you? What makes you want to go see someone because you have an idea you want to share with the person? What makes you close to someone? Why does camaraderie seem to bring people real close for life? What experiences forms bonds?
536	lonely	1	Game theory I can't look life beyond a game. If you are 18+ you understand enough and commit in self preservation or survival. You will put survival at the forefront. It's biological. The more you embrace nature, the better it works out for you. I don't understand how people are not psychopaths or sociopaths by age 18? Life is only about survival and reproduction. Everything we think is related t…
537	lonely	1	I got a big fucking headache from all the big fat bullshits. "All you have is yourself in this world" Hollly shit. What an objectively crucifying quote on life. I look people in the eye and say some mumbo jumbo shit and I crave for a connection. A lot of times people see the desperation in my eyes and respond with "i dont know what you want me to say" They are right because they are human just li…
538	lonely	1	I keep losing my relationships because of my personality. I can keep landing dates but i can never get past a month or two usually. I obviously appear to come off as great at the start. Ive even been with over 80 women. I can get them to laugh and i build an intimate relationship. But as soon as they get to know the real me, they lose interest. They dont like my collections. I collect pictures of…
539	lonely	1	Bullshit I figured it out.
540	lonely	1	For those that feel any type of loneliness, hopefully this helps Whether you are lonely in a group. Or lonely because you are physically alone in that you dont see others. Or lonely in a sense you dont understand. A paraphrase From a book called "the Daily Stoic" You come from a long treacherous blood line linked to your ancestors. These ancestors survived unimaginable scenarios and partook in ba…
541	lonely	1	The artificial relationships strains at me. I feel like I can never truly be myself. I feel like I go person to person and never to be able to hold a bond. I'm a 21 year old male who is completely lost at a stage of life. I want to be able to contribute to the world. I feel like this information age of just all around negative news has made people have thick skin when they hear something negative…
542	lonely	1	Sorta understand why cults thrive They bring together people in some way and usually bond them due to such extreme ideas.
543	lonely	1	Lisa is tearing me apart. Im so alone. Lisa was my everything. She likes to play football with Mark. Every day I used to say "oh, hi mark." Now she is with mark. He was my friend And she was mine. Now I'm all alone!
544	lonely	1	I'm lonely because no one wants to hear my rants No one cares about my thoughts.
545	lonely	1	You can't change it, so don't worry about it You fucking people are too much of pussies to talk about real life affects like taxes, climate change, voting in political people. You fucking Americans are so passive especially people in their young 20s. Hahaha, it's not my fault someone got voted in, I didn't even vote! Can't blame me! YOU STILL SUFFER THE CONSEQUENCES. What's with you cunts being s…
546	lonely	1	Lonely revolves around the concept of people. How do people make you feel?
547	lonely	1	Specifics matters over general.
548	lonely	1	Two of my voices left me. I have been speaking to Jim as my main guy. He has been speaking to me whenever he feels like he needs to. He is my left side man. Victoria has been helping me with my secrets that I keep. She is the only one that understands where I'm coming from.
549	lonely	1	WEEE FUCKING WOO, I DID IT BOYS After fucking spamming my head with a voice on purpose I NOW have one without trying. It talks when I don't even realize. I got a person.
550	lonely	1	Why do you guys fall for social norms Do you really feel guilty for being called a loser or winner?
551	lonely	1	I'm trapped in my head I can't escape. How do I escape? What must be done? Give me an answer.
552	lonely	1	You feel as lonely as me? You relate in loneliness?
553	lonely	1	Oh shit, do you hear that? I don't hear anything either. Just the humming of the water pump.
554	lonely	1	I need someone else that doesn't believe in free will. I need to speak to someone else with this belief.
555	lonely	1	What brings relatability to all is that everyone is an individual. What makes us connected right now is a sub on reddit. This thread will likely pass to never have any cares in the future . But there will be ways I feel connected to you, Redditor . When I see how many views or comments come to my thread. I atleast know my idea of a thread had people willingly put their fingers on a screen or keyb…
556	lonely	1	I lost my friend in a parking garage WHERE ARE YOU. WHST DO I DO. COME OUT KAyloR
557	lonely	1	Really feels like I'm in hell and I'm just trying to make smart decisions for myself until death takes me away. I really think the smart people realize what reality is and kill themselves. I have a family who I sort of love. I don't understand a lot of people and what they think. I get called weird more than I cancount, but I don't care at all because I sort of see everyone else as weird. I can p…
558	lonely	1	How old are you? What do you think about life? What do you think about other humans like me?
559	lonely	1	can't relate to anyone. Losing grasp. I can't talk about certain thing because people just go what the fuck. People like my scripted character more than the serious one.
560	lonely	1	How do you build a true and sacred bond. How do you build an empathy bond? A bond where you understand the person and vise versa. A way to feel and know someone understands?
561	lonely	1	So, what do you think about when you have time for yourself?
562	lonely	1	Jesus shit, life is unforgiving Really trying to think here how to beat it...
563	lonely	1	You are playing a difficult game You are a player with many other players. People may like, hate, or ignore you as a player. You are alone with your thoughts. No one cares for them except yourself. You may express your thoughts, but it's based on other players intrepation of your communication skills to try and relate. No one can relate with you unless they are actually you.
564	lonely	1	I wish the world could all agree on something that would be good for everyone. I wish we could all agree on something as humans. Something that even the psychopaths or sociopaths could agree on.
565	lonely	1	Do you believe there are different types of lonilenes? What is different from being around a lot of people vs making a connection?
566	lonely	1	Not knowing makes me feel alone. When I am unaware or have blocked knowledge that's when I feel really alone. When things are uncertain and I don't have the knowledge that's when I truly feel disconnected.
567	lonely	1	Remembering what connections felt like, but no longer connected The feeling of knowing what connected is, but no longer feel it. Claw for that escape. CLAW
568	lonely	1	Holy shit I forgot I keep forgetting shit. I forgot I had a wife and kid. Like I know I do, but at the same time I don't. I feel like im by myself, where is the connection? Not the connection to my family, but just anything.
569	lonely	1	What do you think of Darwinism People want to ignore that it's a brutal competition that's the point.
570	lonely	1	(We) and (i) When we say (I) we think of [one, individual, person, me, one organism, one body] When we say (we) we think of [us, multiple, group, multiple individuals] related to the subject - ex: "we are at a park" "we fought men" Us vs them is tribal thinking. The organism of a human is made of multiple living cells and different compartments. Everything in the body interacting with each other.…
571	lonely	1	I'm scared to express my thoughts on a 1984 level. I try to be very careful with my vocabulary due to knowing that communication is not an exact replica of a thought. Communication is just the HOW of transferring an idea to another Earthly individual in physical form. Linguistics. The main premise is that we live in weird times. I want to talk about it, but people will avoid the talk by stereotyp…
572	lonely	1	I want to create a practical utopia No one really understands what and why/how I think. I hate bullshit. I hate impracticality. I hate everything non rational. I'm working really hard to go towards my idea. I think applying ideas that make sense, but are extreme are the only ways to do it. I feel like my life is going in a direction I want. We all want our individual utopias. We just deny it beca…
573	lonely	1	Fuck you and fuck the human experience I don't even want to think like a human. The consistent maintenance of survival. What bullllllllshit.
574	lonely	1	What's with this new age conformity? People today seem to not be able to think for themselves. If a person downvotes their post they think they are doing everything wrong. People can't handle being hated or dealing with uncomfortable ideas so they just deal with it. It's very unnerving. I believe in fighting and causing a ruckus, but people don't want to deal with it. Bread and circus at full aff…
575	lonely	1	How is that not everyone feels lonely realistic Communication from the human body can only do so much to express what is "you". There is this social game I feel like I'm playing. I thought everyone was playing it. Until I realized I was the only one that twists their nipples and bangs their chest like a nutted ape in private. I feel like I'm wearing an iron mask because I think I realize the cons…
576	lonely	1	Hi, I'm lonely and would only like to talk to Asians I feel like my race understands a bit better and would like to speak to asians only.
577	lonely	1	I can't get out of my ^head ^FUCK We all alone and I'm ^lonely no matter what the fuck I ^do.
578	lonely	1	The future Artificial intelligence freaks me the fuck out and I don't know why more people don't think about that and propaganda. We are in the information age so propaganda is a deadly force, fucking hello you dumb cunt
579	lonely	1	I was looking for the perspective of older males on how you view life(29-45) How is your life personally right now?
580	lonely	1	I feel again I've just been working and grinding. I usually ask girls on dates. But after a coworker left she asked me on a date. A beautiful girl that a lot of others liked. I'm excited.
581	lonely	1	I cant see people other than numbers I cant connect to anyone. I know a lot of people but i just can't connect to anything. I cant even connect four.
582	lonely	1	Im constantly with people I have a girlfriend and family. I feel a strong void of not being able to connect. I use comedy as my connection for people. I also have a side where i want to talk philosophical and about what is coined as "negative " Nobody really wants to talk about these negative things with me, but i talk about solutions and not just complaints. My solutions are extreme sometimes. I…
583	lonely	1	Im looking for a brother hood. Im looking for men age 20-32. I would like the older men to have higher respect and position of power.
584	lonely	1	Where can I meet young, serious people? I'm looking for people college age that are very serious.
585	lonely	1	The circles I know that as a human I'm fundamentally just another number. I could have it worse or better. I feel alone. I feel like I'm constantly wearing a mask. I could loosen the mask, but I don't want to hurt, man. I would cry, but realistically I know it doesn't matter. I want a bliss fill. I don't want to be human. I say and tell people I'm neutral, but I really believe I come to terms rea…
586	lonely	1	Online games I never spoke. I played cs and tf2. I would join servers with large amounts of people and just observe. I just would keep going to different servers and seeing more people. So many people, how do I connect? How do I show I have value? Is this like real life? I want connection, but my wall will always be up. I can't feel bad because others feel bad. I still feel bad.
587	lonely	1	I want to connect. I want to get out of my own head. I would like it if someone else could come take a look inside and help. I'm not sure how, but I dont want to associate with my thoughts alone. I want the sense of a group feel. I want to relate, but fuck. Nope fuck this. Ran out of fucks to finish.
588	lonely	1	I hate being human I hate following paths and being constrained. Constrained rewards. Constrained freedom, constrained thought, constrained is bad. I feels like everybody accepts it. I hate accepting it for no reason. I hate when I try to get into a deeper conversation with someone they give me their social script. I hate when i ask why and the response is "just is" or "just do it" yet i see no j…
589	lonely	1	I HATE social rules and games All of culture is based on expectations. Culture usually wins because the majority of society follows it, but not necessarily agree with it. People who call others rude or evil are sometimes the rude and evil ones to another person's eyes. Christopher Hitchens and Richard Dawkins both recieved incredible unfiltered hate and was seen as enemies to some people BECAUSE …
590	lonely	1	She is crucified in my mind like a branded horse Im sorry to you readers that haven't experienced it before, but please consider a relatability aspect before you dismiss me as a unconnected stranger. Literally there is this one memory I have of her. She was Cuban. She was in this white poke dotted dress with sandal as shoes. We were at a playground at midnight leading me on the civil engineered p…
591	lonely	1	Overwhelmed - Too much empathy When I see how many people suffer I can't deal with it. There are so many people in bad times. What is supposed to be done? Just ignore the nature of reality? Is this what normal people Do? Just ignore It?
592	lonely	1	Number Are we numbers? How do you not feel lonely if you are a number?
593	lonely	1	God dam do I hate reality I feel more trapped than a holocaust jew. I feel utterly fucked and trapped every day. Realistically, it's impossible for anyone to care. What makes me furious is how some people see it as a net posotive. If you see it this way, in my head, in my legitimate perspective I see you as evil OR misunderstanding of how the world operates. If you really think the world is a nic…
594	lonely	1	I only like deep thinkers The problem is that deep thinkers usually have a mask on like me. It's harder to identify.
595	lonely	1	Call me the meanest shit. Step it up. Call me faggot. Write me a paragraph about why you suck some solid dick. I mean just fuck me up. You ugly ass redditor.
596	lonely	1	If you have friends, but you truly feel disconnected by them You need people with the same values. You need people who may share the same thoughts. These people could come from all walks of life. A person could be a different color or race than you and even possibly live across the sea speaking a foreign language that you find alien. People who you don't even know they could carry a stimulated co…
597	lonely	1	I miss my ex I was with this girl about 3 years ago. She didn't even know I existed, but I knew she did. Every day for about 5 months I would sit across from her at the lunch table. She never looked at my direction, but I know if she did she would of known I existed. I miss that feeling where I knew she could of knew me. I just don't know what to do. We could of been wife and husband.
598	lonely	1	In constantly going through people Im with one girl one day then the next a different one. Same with friends. I don't know what the fucks happening, but I know im not smart enough. The intense eye contact is what I need. Competing against a non living form called technology. Except im no exception of dating my device too.
599	lonely	1	Controlling a goliath in a physical realm Only I can control my human body. Only you can control your body. The body should be thought of as a power. Without the body you can't administrate your thoughts. The body is complex. It is with you every Single day. When you need a friend, your body administrates to get one. Your body is helping you. If you really don't want to be lonely, never betray yo…
600	lonely	1	A guide to break lonilenes Go to a place with a large amount of people just fucking roaming. Mall,school,festival,town square,Wal-Mart. Make a comment about the setting you are in to people. Make it a challenge. Talked to 1/20 people After that ask for that snapchat/instagram/number Send a picture 2 hours later with your face that's says "yo" directly on your nose holes. And then ask if they want…
601	lonely	1	I don't understand how people think I don't think like them.
602	lonely	1	Im a chronic troller I feel like I've been banished under a bridge to troll my whole life. I can't relate to normies because I'll I want to do is troll. I have no idea how not to troll and become an every day citizen.
603	lonely	1	Why do you seek relatability?
604	lonely	1	27/F Desperately need a friend I am experiencing some of the worst things I've ever felt and I would desperately like a friend, someone to have my back. I want to enjoy my talks with another person, because life seems so lonely and messed up. I prefer guys as friends, but girls are okay as well. I'm married, so it would be nice to talk to other married people. But I'm not picky at this point. I j…
605	lonely	1	I've never had a girlfriend and I'm so lonely. I am 22 year old VIRGIN male. I am getting so lonely in life. I don't have a problem getting girls attracted to me. Instead, I have quite the opposite. I've had many girls throughout life very interested in me, some even obsessing. I don't know why I don't go ahead and just bite the bullet and date them. I'm very attracted to girls, and I think of my…
606	lonely	1	I have been feeling so lonely I never have anyone to talk to. Im 15 and basically my main hobbies involve writing stuff and making websites and editing. I really am a "dull" person because I barely do anything other than be sad all the time which is why I have no one to talk to I guess. I just really want someone around my age to chat with online or anywhere. I feel so lonely and its only making …
607	lonely	1	being a catfish Idk why I catfish people knowing how stupid it really is. I would really hate it if someone used my pictures or identity in order to talk to others, that simply retarded and ridiculous, however, im a hypocrite. I am a catfish. I use peoples identities in order to make friendships online although most people seem to be fine with how I look. My problem is, I dont like myself and I j…
608	lonely	1	Down to make some online friends IÛªm 17 years old f. I am not the most interesting person but IÛªm down to try new hobbies and things. I like music quite a lot, I edit videos and IÛªm basically a geek ig. If ur around my age and wanna talk send me a msg with ur Snapchat/insta.
609	lonely	1	I feel alone and depressed and would appreciate any potential friends :/? I'm 16, currently going through a pretty rough time. I don't have that many real friends due to my anxiety. If you wanna contact me just send me a message.
610	lonely	1	Read this if you're feeling alone right now I know that so many people are feeling alone right now. I know that tons of people are going to bed every night feeling like they mean nothing to the world. I just want to tell every one of you that you matter, and I care about you. I might not know you yet but you can always send me a message on here if you're feeling alone.
611	lonely	1	I'm so obsessed with someone's attention and I need to stop :( Everytime my gf ignores me or just doesn't reply I make scenarios in my head about why she doesn't care or wtv. I don't like the feeling of relying on someone and I want to stop but I don't know how. It makes me feel so lonely inside :/
612	lonely	1	I lost everything and IÛªm more lonely than you can imagine. My sister used to live in the UK. She went to study there for university, taking her foundation year for the first time there. Fast forward a few months, she began smoking weed. Weed turned into more drugs. More drugs turned into getting caught. Now sheÛªs wanted by the interpol (international police). SheÛªs in my country at the mom…
613	lonely	1	I dont have a single friend. I have had social anxiety for a few years now. I started to develop the symptoms around 3 years ago in 8th grade. I am now going into my senior year of high school. I lost every single thing. My sister was caught with drugs so my parents decided to move us all back to our home country, thousands of miles away from where we grew up in Europe. I dont have a single frien…
614	lonely	1	Anyone wanna chat? Just feeling pretty low lately. Having someone to talk to would make it simpler..
615	lonely	1	I havent had any real friends for over 5 years My anxiety effs me up so bad. I cant even talk to people without feeling like a fool. Then I actually end up making myself one. I hate who I am. I bet everyone else does too.
616	lonely	1	Looking for a practical solution: How do I STOP being lonely? By way of background: I recently moved to a new city, and my social life has been lacking, to say the least. I'm tired of spending all my nights alone. Any tips on how to meet people beyond tinder??
617	lonely	1	My very own /r/lonely post Hello, everyone. Over the last couple months, I've been seeing a counsellor. I went primarily because my job offered 5 free sessions through an Employee Assistance Program. As years of my life past by with anxiety and episodes of depression, I loved the idea of counseling. I just never pursued it until recently and I gotta say, I don't like it. The first couple days, I …
618	lonely	1	Nobody wants to talk to me I hate posting these things, but I'm just frustrated. There is something about me that turns people off and I have no idea what it is. It is upsetting me because I just can't seem to make any meaningful relationships with people. I've been trying to chat with multiple people on FaceBook for about a month now and there's always a point where they just stop. No "talk to y…
619	lonely	1	Having no friends really sucks... Especially when you are 29 and everyone around you has some sort of social life.
620	lonely	1	Co workers stopped inviting me out I've been at my job for about a year now and for the first 6 months my coworkers invited me out occasionally for drinks. It was fun. I don't have any friends and it felt great to actually interact with people. As I started to be more comfortable around my awkward social self started to come out. This is when I noticed that when I tried to invite them out nobody …
621	lonely	1	Meeting lots of people but alone I can't make a strong connection with anyone. Sure I get along with most of the people but I can't make real friends. There are many people in my university, and many I don't know but they seem like fun people. There are people I want to approach and make better relation with but I don't want to seem desperate either.
622	lonely	1	That one hurt. Recently got invited to the birthday party of someone I thought was one of my only close friends, whom I've shared the fact I have depression with. I also happened to have a crush ln her. Anyways Had a great night with everyone and on the bus home she starts asking people if they want to go back to hers for drinks. She goes from person to person until she gets to me. At this stage …
623	lonely	1	What do you do when somebody ignores you for the sole purpose of making you feel bad?
624	lonely	1	Could I have some help? Hi everyone. I'm a 16 year old male who is going through some challenging times and would really like some help from someone who gets it. I'm not sure if this is the right sub for this, but I'll give it a shot. Whatever age, etc; I just need a different perspective and someone with experience could really help me.
625	lonely	1	I am at what most people would consider a prime moment in my life for meeting people, yet I don't feel like I can. As of today, I am 16 years old, and I really don't want to spend another birthday lonely, but here we are. I have plenty of friends and family, so in that sense, I'm not "alone", but that doesn't change the fact that, deep down, I'm still very lonely. The problem seems to be the fact…
626	lonely	1	0.522916666666667 Check phone. Check phone again. Check phone for the hundredth time in the night, uplifted to see a notification. Someone does want to interact with you after all. No, its google play asking for updates. Why would anyone ever want to talk to you, they'd be asleep anyway if they existed. They can sleep, because unlike you, their life hasn't packed up and left them completely behin…
627	lonely	1	Autistic &amp; cant make friends :[ Ok, so first let me give you some background, I was basically a little ****head from birth to 7th grade, which is when I got a teacher that was a sort of "miracle therapist" and now I'm a high school freshman but I still can't make friends for the life of me. Back in 8th I had a group a friend-ish people i hung out with but after a couple weeks of hanging out w…
628	lonely	1	The Joker People come to me for a laugh, good time, and to feel good about themselves, I am always doing things to make them feel good. How are you doing? Whats wrong? Want to talk about it? I say these words to all my friends but not one will ask it back when I need it. I feel like a empty shell, people don't realize that I hurt like they hurt. I act dumb, silly, and all the other things they wa…
629	lonely	1	Do people hate communication? I don't know what to do anymore. I try to talk to people. My family included. It just seems that no one wants to communicate. It's been 12 years since I've had a friend. When I meet new people they just push me away unless I'm assisting them with some type of problem (homework, money, their relationship(boyfriend/girlfriend(things they shouldn't be sharing with me)))…
630	lonely	1	Hello~ Hey there humans of r/lonely. I browse through here quite a bit, and I've wanted to post this so I'm going to get right at it You all want someone to talk to. Er, most of you. And so I'm just putting it out there that any of you (any) can pm me anytime. Honestly. Whether you just want to chat, rant, or babble or if you want a long deep conversation about feelings and how the world is crap.…
631	lonely	1	i feel like my life should be a lifetime movie So much craziness
632	lonely	1	Hi guys. Came here to do the same thing as you. Talk about how lonely I am. I just moved into a new, bigger city. I was tired of the place I grew up in because I could never really relate to its people. I found people back home mean and shallow. I did manage to make a few friends in high school but slowly but surely we started drifting apart. It was even worse when I got depression and quit colle…
633	lonely	1	I can't stop crying. I feel like I don't have the will to go on anymore. The only reason I haven't killed myself is because death scares me. If you've decided to read all this, I hope you'll keep in mind that I'm a high school student. I'm a stupid teenager, so my reasons for feeling the way I do are stupid, too. I hope you can bare with me. I could describe this girl, the subject of this post, a…
634	lonely	1	Why won't anyone love me? I just need one person. I can barely eat, I can't even sleep. I can't cope anymore. Nothing I do works anymore. I don't want to live anymore. I don't know what to do. I haven't had a restful sleep in a long time. I'll go to bed on time but it'll take a long time for me to fall asleep, and even then, I'll always wake up a couple hours later without having nearly enough re…
635	lonely	1	I just wish I could be enough for someone I'd really like to make a girl happy someday. I'd really like to make her feel loved and cherished, and get to cuddle with her and hold her close every night. There'd be times where we could just spend hours talking to each other about whatever was on our minds, and other times where we'd be content just sitting quietly with each other. We'd go out in pub…
636	lonely	1	I've been trying to be more outgoing by asking out girls that interest me instead of quietly admiring them from a distance like I used to. It's only caused more pain. They all say no. They always say no. The only thing I want is a girlfriend. Without one, I don't think I'll ever be happy. Even now that I'm trying to put myself out there, nothing good ever happens. I'm disgusted by myself every ti…
637	lonely	1	UPDATE: I asked a girl out like an idiot. Why would I do that? Why, after 8 rejections, would I even try? [An update to this post.](https://www.reddit.com/r/lonely/comments/97jcxe/i_asked_a_girl_out_like_an_idiot_why_would_i_do/) I met her again at D&amp;D yesterday, but this time she seemed way more interested in talking to another guy. Regardless, I asked her if she'd want to go out on a second…
638	lonely	1	I asked a girl out like an idiot. Why would I do that? Why, after 8 rejections, would I even try? I met her about two weeks ago. We'd both signed up for the same newbie D&amp;D group. For the first meetup, we didn't really talk that much, but I was immediately attracted to her. But isn't that always the case? When you go your whole life craving intimacy and never getting it, it's hard not to be a…
639	lonely	1	I feel helpless No matter what I do, no matter who I spend time with, no matter how I try to improve myself, I never feel better. I always feel alone. I don't know a single person that I intimately connect with. I have a person who I consider my best friend, a person I'm grateful for, but I know he doesn't consider me to be his best friend. Even if he did, would it matter? I don't think it'd chan…
640	lonely	1	I wish I wish a girl would have a crush on me. A sweet girl, who wanted to love and be loved. A girl who'd let me know she cared, who'd let me cry on her shoulder, who'd make small gifts for me and spend time with me when she knows I'm hurting. A girl who would be available for me, who I could call to hang out with me whenever my friends bail on plans. A girl who'd make eye-contact with me any ti…
641	lonely	1	Every day, I feel like I'm waiting for a girl to come and save me. My wish is that, one day, a nice girl will start to talk to me and take me on dates and love me and care for me and, above all, make me forget all the rejections that have become the norm of my life. I want desperately for someone to come save me, because I know I can't do it myself. I've tried my absolute best to make myself happ…
642	lonely	1	I tried to find music to cheer me up and make me feel less alone, ended up feeling a lot worse and being disgusted with myself There's a song I like by Blur called *You're So Great.* It's a nice little track of their self-titled album. Anyway, there's a line in the song that goes "you're so great and I love you." And I've always wanted to hear a girl say those words to me, and I thought maybe if …
643	lonely	1	A Devil On My Back "There's a devil on my back There's a devil on my legs There's a devil on my chest There's a devil on my neckÛ_" **I: Rice-Eating, Yellow-Skinned, Slant-Eyed** It all started when I was born. Came out of some Asian woman impregnated by some white guy. After that tragedy, I lived in my birthplace of Singapore for about a year, or two, or three before moving to America where I'd…
644	lonely	1	I don't want to live my life if I have to do it alone There is nothing I enjoy doing alone. I want a girlfriend and nothing else. I will die if I can't find a girl willing to love me soon. I cannot love myself, I cannot fix myself, I cannot will my self-esteem into existence. I'm sick of people who tell me I just need to do those things. I can't. I need a loving girlfriend to help me because the …
645	lonely	1	Today I graduate high school, alone and depressed. I have nothing fond to look back on, I have nothing exciting to look forward to. I can't stop crying as I write this. I hope someone will listen. I am an Asian immigrant to America. That's all anyone sees when they look at me. Americans see an Asian, Asians see an American. I have no place to fit in. I am short, unattractive, disgusting, un-mascu…
646	lonely	1	I just want to be loved. I just want a girl to love me. I feel very empty. Nothing brings me lasting enjoyment anymore. People say you should be able to be happy with yourself, but I just can't do it. Everyone has something they just aren't capable of doing, and being happy *and* alone is the thing I can't do. How can I be happy when I can't sleep unless I fantasize about a girl cuddling me and s…
647	lonely	1	Found a comic on /r/wholesomememes, but it just made me feel terrible and hate myself. [Here's the comic](https://i.redd.it/blexfufezvry.jpg) I'm not strong enough to open jars, my clothes aren't particularly comfortable, I'm 5'4 and can't reach high places, bugs really scare me, and I could probably provide body heat but nobody wants to cuddle me. I'm literally fucking useless. I have zero posit…
648	lonely	1	I can't take it anymore I wish someone, anyone, just a single person would be excited by me. I wish someone would be happy to think about me, to see me, to be around me. But no one ever really gives a damn. A few weeks ago, I invited a friend out to go see a movie with me, but I guess he didn't really want to see it because he forgot. I wish that I was just interesting or fun enough that people w…
649	lonely	1	I thought I was so close to finally being happy I started taking boxing. I don't know why. I don't know why I do anything I do. The only thing I care about and want is a girlfriend. I want to be loved. Nothing else matters. There is nothing I wouldn't trade or sacrifice for a loving girlfriend. Do not tell me a girlfriend won't fix all my problems, because not having one is the root of all of the…
650	lonely	1	Online dating has made me more depressed. It takes a large amount of confidence for me to interact with girls, whether it's in-person or online. All throughout high school, I asked girls out and was rejected every time. Now that I've graduated, I've had to move to another country to do National Service. I don't know anyone here, but can no longer bear being single anymore. I downloaded OKCupid an…
651	lonely	1	I don't want to wake up tomorrow I don't want to face the world anymore. I'm tired of it. I wake up every morning, or sometimes in the afternoon, and I lay in bed for at least another hour. Eyes wide open, lacking the energy, will, and motivation to get up. What's the point? There's no reason to keep going if I'm unhappy being alive. The only thing I've ever wanted is a girlfriend. I've tried all…
652	lonely	1	Another night alone. It's 10:33 PM. I cannot sleep. I'm crying. I don't cry myself to sleep every night, but it happens at least three times a week. I feel depressed while trying to sleep seven times a week. I go on and on about how I can't take it any more. How I can't handle having no positive qualities, how I can't handle never being loved, how I can't handle not being given a single chance by…
653	lonely	1	Everything feels pointless. What's the point of doing your best and always trying to be better if you'll never be enough for someone? I can't do it for myself. I can't self-improve for the sake of it. I just can't. Today was one of the worst days in my life for reasons I don't ever want to talk about with anyone, and at the end of it I still managed to make it to the gym and get a good workout. B…
654	lonely	1	There's nothing I can do to fix this shitty life, and there's nothing I can do to end it. I have spent my entire life wanting for one thing. For a girl to love me. That's all. For someone to be on my side to cheer me on through all the good and the bad. To care for me when no one else will. To worry about me when it's 11 PM and I'm still at work. To tell me "good morning" and "good night." To hap…
655	lonely	1	Love Yourself. Are you feeling all alone? Does it seem the world just shuts you out? Do you hear God laughing as he pulls his wicked strings, And the puppets on stage all amble away from you? Does your soul cry for a mate, Does your heart long for some warmth, Do your frozen veins thaw at the slightest hint of attraction? --- Well if no one's there to love you You just need to be a man If no one'…
656	lonely	1	"If I feel something, my body betrayed me." It feels like the only solution is to hollow myself out. It feels. That's the whole problem. Why can't I stop feeling? It's the root cause of all my troubles. If only I could be really, truly empty, maybe I'd lose my survival instinct. Maybe I'd finally be able to resign from the absurdity of the world. I've been alone all my life. I don't get the relat…
657	lonely	1	Sometimes I like to sleep in my office so when I wake up, I won't be alone. It's something I've started doing when I just feel too overwhelmed by it all. The hardest spot to sleep in has always been home. I come back from work, with no one at home to love me or care about me. I fall asleep on an empty foldout chair. I wake up to an empty foldout chair. There's no one there for me. No one to love,…
658	lonely	1	I feel like I'm suffocating. I didn't do anything today. I stayed in my room all day, lying on the ground and feeling like shit, alternating between listening to sad music and taking naps. I have video games I want to play, things to read, but I just don't have the energy for anything. I think that's the worst part about loneliness. Even when I feel completely empty, completely hollowed-out with …
659	lonely	1	I want everything to just stop. But it won't. I want to be enough for someone. But I can't. I hate suffering who I am, I want to be different. But I can't change. I want. I can't have. I want you to help me. You can't. No sound, no light, no pain as my world ceases to spin and my tired heart refuses to beat again. I want everything to just stop, just stop, just stop, just stop, just... But nothin…
660	lonely	1	Holy shit I just want a girl to love me and care about me and tell me I'm not a fucking waste of space is that too much to ask It is. It's far too much to ask. Because I *am* a waste of space. I have no positive qualities. I can't even say I'm a decent person. I'm fucking horrible. I push everyone away. I destroy everything I can get my bony hands on. Doesn't matter what it is. Relationships, con…
661	lonely	1	It looks a bit brighter out here. I'm currently a senior in high school, and for most of my life I've felt very alone and very unhappy. I can't remember the last time I was happy. I've always felt like an outcast. Blame it on my social skills, the way I look, my race, whatever. It's been very difficult for me over the years. I've hung around friends at school, but I still felt alone because those…
662	lonely	1	I've given up. I don't know if I'm better off this way. I've posted on here many times before, always telling the same tired tale of wanting things I cannot have. But these days, I just, I don't know. It feels like I've been pushing against the current all my life. I always knew I couldn't live like that forever. The only thing I've ever wanted is a girlfriend. That's all. I've pushed so many peo…
663	lonely	1	About loneliness: Do you use any tool to track data like mood, sports you do, quality of social interactions, etc? Working on understanding myself, I've been looking into apps to track certain data on myself and find correlations etc. Does anyone use a kind of tool like that? If yes, which one? And what data are you tracking?
664	lonely	1	Commitment-phobia? Hello all, Wondering about why I'm still single, I just discovered the concept of "[commitment-phobia](https://en.wikipedia.org/wiki/Fear_of_commitment)". This doesn't seem to be a psychological term, but as I understand so far, it can be a mild form of [attachment disorder](https://en.wikipedia.org/wiki/Attachment_disorder). Did anyone else here explore this as a cause for you…
665	lonely	1	An idea that popped up: Do we need something like Alcoholics Anonymous for lonely people? For those who don't know Alcoholics Anonymous: From [Wikipedia](https://en.wikipedia.org/wiki/Alcoholics_Anonymous): Alcoholics Anonymous (AA) is an international mutual aid fellowship whose stated purpose is to enable its members to "stay sober and help other alcoholics achieve sobriety. [...] Close to 2 mi…
666	lonely	1	We're brainstorming about an "unalone hackathon": Trying to come up with ideas on what we could do to help lonely people. Want to join in? Hello all, Over at /r/unalone, we're brainstorming about the idea of a "hackathon" on what we could do to make people feel less lonely. We hang out (online) every Saturday and currently discuss very openly about how to best approach this. We feel like we've fo…
667	lonely	1	Are there any online tools / apps you use to help you deal with loneliness? [removed]
668	lonely	1	Survey on Loneliness [removed]
669	lonely	1	U.K. Appoints a Minister for Loneliness I know that this site is not about news, but I'm think that this is something that may be of interest for some here: https://www.nytimes.com/2018/01/17/world/europe/uk-britain-loneliness.html
670	lonely	1	Is there any subreddit on actions / support to get out of lonelyness? Every now and then, I think that I should do something to get out of loneliness, take some action. There are subreddits on fitness, on self improvement, on finance, on getting disciplined. Do you know of any subreddit that is action oriented about how to get out of loneliness? Any place to share ideas, knowledge etc, and where …
671	lonely	1	I created a new subreddit on how to find out of loneliness. You are invited to join /r/unalone It's great that there is a subreddit like /r/lonely. But looking for a space where to share ideas and thoughts about getting out of loneliness, I took the liberty to create a new subreddit. Looking forward to discuss and exchange with you on /r/unalone.
672	lonely	1	I don't want a hobby; I want a family. Today I was mulling over the depressive feeling that I get almost exclusively on the weekends. During the working week, I feel like an important part of a functional community, and I am fulfilled. On the weekends, however, I come home to nothing and no one. Even if I go out with friends, it feels temporary and spotty. Plus, those are always "special" events.…
673	lonely	1	Getting those lonely feelings out by writing them down. I am not fully alone. I have a boyfriend who I love and live with, but if I am ever without him for even a moment, I am incredibly lonely. I love being at my job, talking to people, and having a purpose. I really try my best to do all of my work perfectly so that my coworkers and everyone else I deal with will look at me in a positive light.…
674	lonely	1	25/M Lonley, wanting someone to talk to Hello, To say I'm socially incompetent is a understatement. I always have a lot on my mind but I can never express myself. I'm hoping to talk to someone.
675	lonely	1	Somebody tell me.. Somebody tell me that even though their parents show them love they don't feel loved. Somebody tell me that even though they have friends they feel there's no one to talk to. Somebody tell me they feel empty inside no matter what anyone says to them. I'm lonely, so lonely, I just wish my friends would sincerely reach out and actually want to talk to me.
676	lonely	1	I don't want to, but I feel like saying this will make me feel better. So today a year ago was the last day I saw her. Even though I rarely ever think of her today I did. I wondered if she ever thinks about me. I know she doesn't but I'd like to think so. She told me herself she never cared about me. That's just fact. So...yea that's all. Even though I know she doesn't I like to think she does.
677	lonely	1	Alone in my mid thirties. So many years of trying for constant failure. Once again, I am broken. "Do what you love", "Do things for you", "get yourself out there", "get out of the house". So much generic advice. I spent the last couple of years religiously dieiting, exercising, and partaking in as many group events as I could possibly handle. What is the result? No time, for anything. Just consta…
678	lonely	1	I don't want to be alone anymore. I'm a 20 year old male, I have very few friends. I'm always stuck in my room playing video games. I've never had a job, and it's hard to go out and look for one because of anxiety. All I really want is one person, a girl, to talk to who will really care about me. I've never even kissed a girl and I stopped having hope of ever finding anyone years ago when one gir…
679	lonely	1	Alone even when I'm not alone I have a husband. A wonderful husband! Parents. A sister. In-Laws. A few friends. And yet I'm alone. I can't talk to any of them, like REALLY talk to them. Instead, I'm forced to put on this fake smile and I claim my accidental tears to be allergies. I need someone to talk to that will listen without judgement. The people in my life honestly don't want to hear anythi…
680	lonely	1	I way I feel is strange Like, I have so many friends, both in school and online, but, for the most part, I feel lonely. Might it be because the girl, who seemed like the world to me, randomly moved schools?
681	lonely	1	A story to tell what is happening to me is unreal and I wouldn't wish it upon anyone. Imagine depression coupled with loneliness and anxiety to its severest form. The result can't be anything different than something horrifying. For two years I've been living with depression and I've been hiding it from my parents (telling them wouldn't be helpful because they have an outdated view on mental illn…
682	lonely	1	I'm losing my best and only friend and it's driving my insane. I'm a pretty awkward guy (borderline Aspergers traits) and my life has gone to hell since I started college three years ago. I don't have any friends here, I've either forgotten or never knew how to make friends, and my best and only friend, who's in the Air Force and lives a thousand miles away, is starting to slip away from me. He's…
683	lonely	1	I just want to rant about loneliness in a friendship I'm scared to tell anyone personally so I came here in hopes there's someone who shares the same feelings. Not for a solution but more of just like..encouragement or something. I really don't know. Also how to confront these people. I've been in college the past three years almost and I've met a lot of people but only two have actually been clo…
684	lonely	1	No longer mad I used to be angry at the world for how lonely I am. I would think "if they don't want me in their life well fuck them". Recently I realized it isn't their fault I'm not a fun person to be around and, hell, if I was in their shoes I would probably be the same way. They are just regular people who want to enjoy life and have fun. So now I just want to be as nice as I can to people. I…
685	lonely	1	Spread some LOVE and Find the LIGHT MY PEOPLE! I stumbled across this sbureddit and its actually pretty heart breaking to see so many lonely people, and i thought I'd add my two cents for anyone who is interested. I've been through periods of lonelyless as more of a intellectual type social anxiety and very critical self observations made me not want to go out much. but the key my friends (in my …
686	lonely	1	Just need somebody to talk to. Share stories, ideas, thoughts, learn about eachother.
687	lonely	1	I Have a feeling ill be forever alone. (23,M) As the title says. Ive never felt this lonely in my entire life. I dont have many friends as i kinda stopped connecting with most of them due to drug issues. I have yet to get into a serious relationship in my life and i constantly dread the fact that ill be single forever. Its just sucks. Im 23 years old now, turning 24 in september which is coming f…
688	lonely	1	Loneliness, cynicism, depression and the dark path ahead of me... Little background on me: Male, 28, handsome but average body type, smart/intelligent, successful in today's society. (ask me anything else that could give you better insight but doesn't reveal any identity details.) I'm becoming cynical. With less desire to seek an actual relationship. I find so many stories of fucked up situations…
689	lonely	1	Back to being lonely I was so lonely and hungry for love. I was depressed and just wanted to drink my sorrows away every night. Then I met this wonderful girl. I've never loved any person as much as I loved her. 4 months after the official breakup. I'm over a period of severe depression and a period of suicidal thoughts and self-harming. I was ok for a little while. ...but now I'm back to being l…
690	lonely	1	DAE enjoy spending time alone but hate feeling lonely?
691	lonely	1	I can't make friends? for the past 3-4 years I haven't had any real friends,Just acquaintances, but we never really had anything in common, we only ever engage in small talk and never really do anything outside of school together (when they do i'm usually not invited) I find it really annoying because I used to be really outgoing and had a good circle of friends (not overly popular but comfortabl…
692	lonely	1	I just want to be wanted. So i've had a bout of pretty extreme social anxiety for a number of years so I drifted away from my clique. Although i've kept in regular contact with one of them within that time and more recently i've hung out with them all on a semi-regular basis, almost to the point were they might call me their friend.But i cant help but feel like a black sheep in the group, in any …
693	lonely	1	It's like there's no one to really turn to anymore. All the people that I felt genuinely cared about me have become distant, close friends, family members and the emotional attraction between my boyfriend is fizzling out even though we had so many amazing memories and both of us were happy in the time we spent together. Hopefully it will find it's way back but I really don't know. My relationship…
694	lonely	1	Anyone here from Vienna, Austria? .. would be nice to meet some new people..
695	lonely	1	Trying to kill love. I'm starting to realize that replacing love feelings for someone with hate and giving yourself reasons to hate the person is hard. If hate is the only thing that can save me from this weakness that is love then I will use it even if it destroys me on the inside. Its a wrong to use against a greater wrong.
696	lonely	1	The two friends I had are gone, I'm always alone now. One moved 5 hours away from where I live. I didn't really care about him anyways, he was kind of an asshole. The other one is on a five months trip in his home country. Theres also my Muslim aquaintence, who's always with that Syrian refugee now and doesn't give a shit about me anymore. Everyday in highschool I just sit on a bench waiting for …
697	lonely	1	feeling sad and lonely Hi... I'm new to Reddit, I came here in search of friends since I don't have many, I'm not feeling too great at the moment so having someone to talk would help
698	lonely	1	It's nice to see that you're doing well. I wish I was too.
699	lonely	1	There's something about the holidays that makes you feel extra lonely. Just more lonely than usual. Yet, back when I didn't feel so lonely all the time, the holidays were the best time of the year. Funny how things change like that.
700	lonely	1	Lonely and sad so I'm 16 and I'm really lonely... my mom has alot of health problems so she's always asleep or in bed, my dad works in his room all day and then he lies on the couch for the rest of the day watching tv. me? well i stay in my room play world of warcraft and cry... alot I'm so lonely it feels like I'm the only one in the world i have some friends but we live in the middle of nowhere…
701	lonely	1	If you want to go out to eat but have no one to go with, where do you go? I'm tired of most fast food chain restaurants, but don't want to go sit down somewhere like Olive Garden by myself.
702	lonely	1	My therapist told me something interesting about how lonely I feel, despite being introverted. She told me that maybe I'm not an introvert, maybe I'm just an extrovert who doesn't know how to socialize well, so that's why I avoid it. I wanted to share and see if any of you might think the same about yourselves. Edit: just took the Myers-Briggs personality test, and it said I scored 81% introverte…
703	lonely	1	Going to the theater alone is surprisingly easy. I'm trying to embrace my loneliness, so I'm trying to do stuff alone that I'd normally only do with other people (movies, restaurants, etc), and I'm surprised at how easy it is. I'd still rather be with someone else, but whatever. It's also amazing to see just how dead movie theaters are, now that everyone just watches everything online most of the…
704	lonely	1	Went to a support group ÛÓ feels so good to be in a group ÛÓ but as soon as I left... I spiraled and binge ate trader joes while wondering around laundromats and tattoo shops I'm dying... but fine
705	lonely	1	How do you escape when the feels hit? I binge eat While listening to podcasts and scrolling. For several hours
706	lonely	1	Being lonely and depressed when Jim Cantorre shows up in your city... This isn't cute anymore It's headed right for us (Wilmington). City issued a state of emergency. Considering mandatory evacuation.
707	lonely	1	At the beach, surrounded by people and joy and I'm just so lonely Beach is nice. I wish I had a huge group that I belonged to.
708	lonely	1	I dream of a world... where I have friends.
709	lonely	1	How to Sunday Sundays are always awkward for me. I don't want to read a book or sip tea. I don't want to go for a walk. I just want to not be lonely. I'd even crash a church but it's 1:08pm.
710	lonely	1	What should one do if they have no family or friends?
711	lonely	1	Everyone is lonely A song I like when I feel [really lonely](https://youtu.be/v7LBggDKEtM)
712	lonely	1	If you have any good media on loneliness, please share here. YouTube vids, podcasts, Netflix movies/eps, songs, ted talks, audiobooks, anything
713	lonely	1	Do you know of a research scientist that specializes in loneliness? Dr. Satchin Panda specializes in circadian biology, specifically time restricted feeding. Dr. Roy Baumeister specializes in willpower. Surely there is someone out there talking about loneliness.
714	lonely	1	What's helping your loneliness most? YouTube videos help while I look for ways to get the real thing.
715	lonely	1	Used to do funny things for the story to tell friends. Now with no friends, I just go through the motions Like crash a party on my street dressed as a girl, or pretend to be a table's server. Shoutout to the people who do that just to make themselves laugh.
716	lonely	1	It hurts so bad And it's been hurting for so long
717	lonely	1	What time of day do you do your boring, lonely chores? If I do them when I wake up, I get lonely and slide into the quicksand of depression. The end of the day may be a better option for me, IMMEDIATELY after socializing. I'm just so tired of existing alone.
718	lonely	1	I'm so effing lonely (at 12:50pm) Sitting in Whole Foods because it's lively. Eating a bowl of arugula. That the cashier gave me for free. So very nice of her. That should make me feel less lonely but it's not a penetrating feeling. I'm close to this 44ish yr old fit, slender, Eurasian, very attractive business man with a full head of hair. He's sitting across from your more average older balding…
719	lonely	1	Where can I go to talk to someone today, tomorrow, and the next day? I'm in between therapists. Coffee shops I find they're too busy working. Garden centers they're too busy working. Everyone is too busy. Just the nature of the beast
720	lonely	1	Where are your fav places to eat alone?
721	lonely	1	DAE get 80% of their socialization from podcasts &amp; YouTube?
722	lonely	1	I wrote on a shirt, in red marker, "I'm lonely. Pls talk to me" and wore it COMPLETELY unaware that that today is Valentine's Day kill me
723	lonely	1	I'm going to approach people and hand them a card that starts a convo, without speaking, and have answers on cards that anticipate their responses. I think it will get me out of my head and be funny [removed]
724	lonely	1	What's up my lovelies? What are you excited about as a glimmering hope to help your loneliness? I'm trying to always have something that excites me or something to look forward to. For me it's an appointment Wednesday with someone at a mental health treatment center. The Google reviews are good, the campus has many buildings &amp; services and seems intelligently designed. And best of all my trea…
725	lonely	1	A lovely discussion on loneliness &amp; depression https://youtu.be/o_XU1odbr44 My favorite parts: 10:49, 37:00, 49:00 with 49:00 being what is to me profound advice. Enjoy :)
726	lonely	1	I wish I had someone to walk on my back WALK ON MY BAAAACK
727	lonely	1	Difficulty connecting to the discord server. Help? https://imgur.com/gallery/4ZZTwFE As you can see, it takes me to discord without adding the server.
728	lonely	1	I have no one to send memes too :/ Pretty sure that's number 3 on Maslow's hierarchy of needs
729	lonely	1	Where should this 28 yr old work? Bachelors in chemistry, minor in Spanish. Last job was analytical chemist. Hated it. Hate chemistry. I'm dumb. Before that, 4 years pool lifeguard.. Loved that. Spanish and Italian so I'm very very social but right now I'm extremely deficient in vitamin S and it's killed my mental health. I live on the southern east coast of the US in a town I'm trying to get out…
730	lonely	1	There has to be an intelligent way to go about this I need 2 hours of eye contact erry day and I'm deeply deficient. Surely there are people working some slow customer service job that would love some conversation right now. And surely there is some part time social job that is healthy and not so daunting that I think I'm incapable of, and incapable of quitting if I hate.
731	lonely	1	A potential treatment for my loneliness Taking treats to old friends or acquaintances at work. Cold le croix, cut watermelon, cucumber sandwiches. For the restaurant/grocery workers, maybe a thrift store item? What do you guys think?
732	lonely	1	DAE feel like they are interacting with a sophisticated AI simulation when they talk to people? I feel like I'm in a video game or something. Unable to connect
733	lonely	1	There must be some job that would love to a chat during their shift... I get lonely randomly and need someone to talk to but have no friends. Surely there's some place I can to chat with someone who's doing a lonely or slow job. I don't want to bother anyone, but I want to find someone. Barista? Too busy. Home Depot worker? Too busy. Tennis shop worker? Ehh maybe REI type store? Maybe but they co…
734	lonely	1	What are you doing that's working? Join a group on Facebook that meets up? Join a group on MeetUp? Community gardening? Approaching people stocking shelves to get any human interaction at all? Coffee shops?
735	lonely	1	What's up guys? How's it going? How's your neighborhood doing? How's your local coffee shop? The one with mugs that are short with wide mouths and designs in the foam? Maybe it has exposed pipes and wood and white. Maybe they have little succulents around. Either way it def feels like you walked into an Instagram post. So yea how's it doing? Is the hip economy strong enough in your city to suppor…
736	lonely	1	I don't think unconditional love exists between humans in any meaningful way, at least
737	lonely	1	DAE have bed days from sheer exhaustion of mentally processing life functions alone? Like your brain burns out, realizes that all the struggle wasn't worth it yesterday, and thus reasons 'why get out of bed?'
738	lonely	1	Wanting to Date but can't find anyone It sucks wanting to date but every girl i come across is either already taken or has kids and is divorced, And im only 20.
739	lonely	1	Should a guy ever be chasing a hoe? Currently into a girl who says shes also into me, but she is always going on dates with other guys and barely texts me. When we are together in person she likes holding hands and all that. Is she just using me or just I just listen to my gut and avoid this kind of girl?
740	lonely	1	How to deal with loneliness? I dont usually feel lonely, I believe its because I have distractions like videogames or sleep. But i sat at the dmv for about 2 hours today and just felt so depressed and lonely, then when I drove home the feeling just kind of got stuck with me and I feel awful. Any advice?
741	lonely	1	I hate this jealousy I've never been in any kind of relationship or anything like that and its made me become so jealous of people who are or have been in them. I never used to feel this way until recently and its such a stupid thing to feel and im trying to fix this way of thinking but i cant help it. Whenever I see couples or even read about them I start to get sad and angry at the same. Im not…
742	lonely	1	I don't have anyone Im 19 and I havent had any friends in over a year and even when I did have them I was never truly part of the group. I don't really connect with my family either even though i live with them. Also ive never had a girlfriend or have had any girl show interest in me and im still a virgin and have never even kissed anyone. The only time a girl has remotely showed me any affection…
743	lonely	1	more... I hope one day I can meet a guy who is alone as I am,a guy that I can relate to..a guy as crazy an broken as I,a guy who is like me an craves physical affection ,wants to hug an cuddle all day long ,to be mine a mine only ...if your out there I hope life brings us together soon.
744	lonely	1	idk. I don't get why physical affection is kinda a taboo thing ..I love it..if I'm with someone who I'm close with I like to hold on to them a lot of the time like hold there arm or hand ,lots of hugs an General physical affection,playing with hair ect.
745	lonely	1	someone or some advice. I'm so thouchy an affectionate I want to know if anyone else out there is like me ,I really love hugs and cuddles ,I have holding hands ,cursesing skin,play with each others hair anyone else(open to talk if you love in the American South)
746	lonely	1	more please. Today I really wish I could have more physical affection...yesterday was the first time in almost 2 weeks that iv gotten a good amount of affection ..I woke up today wanting more I'm really depressed an anxious I just want to have someone to cling to an hug for the rest of the day.
747	lonely	1	well.. Well me an him are still talking..I haven't hurt in him any way ..an I feel really bad about having thos thoughts an urges about him..I hate my self so much for the fantasies ..I feel bad for letting it take me ,getting way to attached ,basically constantly obsessed with him..I still really do love him an hopes he picks me ...he even gave me his hoodie to help my anxiety an help keep the b…
748	lonely	1	dependent. Well I'm just going to start off an say it ..iv suffered from mental problems from an early age an I'm not really able to form a normal or functional friendship even less a relationship an I'm extremely dependent on physical contact I'm already a really touchy person but I always tell the need to hug someone or to cling on to someone's arm an just hold it for hours on end...I find my s…
749	lonely	1	idk.. I'm about to snap typing this someone might go soon idk idk please can someone talk with me please I beg this platform help me before it takes me!!
750	lonely	1	school Well school is tomorrow ,wish me luck in anxious as hell...I'm so stressed in had a bead ack for days.
751	lonely	1	hope. I hope one day some how I can meet someone who will understand me ...someone that is extremely clingy an affectionate,someone who likes to hug an cuddle as much as I do someone who wants someone to be there's an there's only ,to be mine..mine an mine only someone who won't talk to everyone..someone who wants to have someone to cry on an lay with at the end of the day , I want someone who ca…
752	lonely	1	ugh ... I wish I had more affection in my life im very physically affectionate an Really wish I had more time for hugging an cuddling ,id also like to finally meet someone who is physically affectionate like my self it works make life easier.
753	lonely	1	fuck.. Today was the first day in months of been able to have actually physical affection ..me an him hugged all lunch I was so happy all day to get to see him an hug him again I..ig you could say I had butterflies in my stomach about it i was so excited an happy but soon after I'm the next class the felt extremely lonely an got really depressed an anxious I wanted to cut but I didn't I'm just so…
754	lonely	1	it's all I care about(advice and support) Hugs,cuddles,arm holds,playing with there hair,hugging there hoodies,etc I love physical affection so much (from other guys). In school it's my only goal ,to get as many hugs an affection as in can get. I don't really want anything else in life other that constant affection from a guy. I have a few straight guy friends at school who are affectionate with …
755	lonely	1	I hate this world.(support) (support)I hate this world we are forced to live in,it's to dark an dimm,the real world is so depressing an lonely,it's all about money an power not love an affection an care for one another,this world is to devoid of touch "human touch" you know , 'affection' so many people see it as a social oddity as odd or creepy to be touchy or a bit more affectionate than the nex…
756	lonely	1	dreams. Last night I had a wonderful dream were I touched this really cute guy hair from schools an hugged him as well,I wish it was real...
757	lonely	1	I'm so confused an anxious. A friend of mine gave me his hoodie to take home over the weekend,iv known him for 3 years now. We use to talk every day,hug in class. He would let hug an hold on to his arms or lay into his chest. We started talking an hugging more after a 4month period of barely talking ,school has been back in 4 or 5 months now an hugs from him are an EVERY day thing now ,even to th…
758	lonely	1	it's all I long for in life. I'm so lonely I'm almost always craving physical affection ,especially from other guys ..at the end of the day how much attention,hugs,affection I got from other guys an the few school "friends" I have pretty much determins how my day was....I suffer from 3 different types of anxiety,depression an schizophrenia as far as ik of an these just make it harder for me on a …
759	lonely	1	thanksgiving an nothing to be thankful for. I'm a complete no body. I have no real friends. No boyfriend. No one to relate to. No money. No job. No good family. The only person that calls him self my friend has thanksgiving with his girlfriend an family. My classes in school change soon ,after that I won't be able to see him anymore. He is the only guy that gives me consistent affection an i cant…
760	lonely	1	my day. I didn't go To school today an i regret it. I usually get all my affection at school.(hugs,cuddles,arm holds,ect,)an today iv had not a single hug. Iv been crying on an off for the past hour. I hate my self.
761	lonely	1	I want to meet someone like me. First off of you live in Kentucky an in the surrounding areas of Louisville please read an contact if interested. I'm a 17year old male an am extremely affectionate,I love hugs,cuddling,holding hands,skin rubs ,ect. Especially with other guys,I get to feel so safe an happy being hugged or held by another guy. Makes me feel as if everything is okay an the affection …
762	lonely	1	my birthday.. I absolutely hate my birthday,it's in 10 days ,it never goes right...I always want to kill my self an the end of the day ,for once I want to not want to die on the day I was born..but only options I have for a "celebration" is going to an old friends house an smoking 3 g's by my self while my brother gets his dick sucked by a pre -payed hooker ...all I really want is to feel loved a…
763	lonely	1	I'm the loneliest person I know. I'm 17 in 8 days an I'm the loneliest person I know,every weekend I just stay home an sit in my room an smoke the time away,I'm the only person ik who doesn't have someone to spend time with,I have no close friends ..the only guy I ever dated got hooked on drugs an isn't the same person anymore,no one text me or calls,no one invites me to anything..I talk to only …
764	lonely	1	every weekend. Every weekend I go home just to deal with my family, an what drama an stress that comes with it..I don't do anything with anyone I sit in my room all weekend an smoke pot till Monday ,the one person i talk to an can consider my best friend goes out an hangs out with her friends from school or in her area ...the people I use to hang out with an talk to have changed ,graduated or mov…
765	lonely	1	wish.. I wish I could meet a guy like me,a guy I could relate to ,to talk about our sick fantasies ,thoughts and urges about hurting other guys ...a guy who is extremely affectionate like me ..a guy I could cuddle with for hours ,hold each other's hand ,hold his arm. One to be mine an mine only ig I can only hope for it.
766	lonely	1	another day. Last week I got an okay amount of hugs an cuddles few other guys hugged me for 3 days in a row an that made me really happy.,I hope this week is even better with more affection an hugs ,cuddles an progress.
767	lonely	1	any like me out here. Are there any other gay guys that absolutely love an crave physical affection from other guys.
768	lonely	1	he is gone. When I get back to school ,I won't have anyone ,no one to hug on or cling to. The only guy friend I have doesn't have class with me anymore,I'm going to miss him so much,I already miss his hugs an how sweet he is to me. All I have left is a hoodie an a faint sent of him.
769	lonely	1	18 year old disabled dude just wanting conversation Soo hi. NameÛªs Jakob. I really want someone who i can keep a conversation going with, who i can laugh with, cry with, snd just talk about anything and everything. IÛªm in a really shitty mood tonight, and could use a friendly soul in my life.
770	lonely	1	Youtubers as friends IÛªm not the only one who watches a youtuberÛªs videoÛªs and just sit there, wishing they were your friend? I know i have, on a million occasions... sigh
771	lonely	1	Long term friendships are something i absolutely suck at So iÛªve had a lot of brief friendships. Most of them for about a couple of days - a little older a week if iÛªm lucky. But its rare that people stay for more than that. And its not that i stop talking to people, its just that i feel like people lose interest in me, or i feel like iÛªm annoying them. And iÛªm always a terrible conversat…
772	lonely	1	IÛªve always felt lonely, but i have no ides why. [removed]
773	lonely	1	Insecure Trash :D I haven't been in a relationship going on 3 years now. My only relationship was an abusive one and I've never really had a problem being alone until recently. Sure I've used vanilla dating sites and even one related to BDSM but.. I've never really given anyone a chance because I am way too insecure and I have 0 confidence. I've also been on dates before but it always ends the sa…
774	lonely	1	lonely college student Its been so lonely here. I am a junior in college and have never been more lonier than ever before. Usually I talk and play with my online best friend but recently, hes been argueing with me alot about stupid stuff and doesnt want to play together as often now. Hes even lying when he says he is not online but appearing offline instead. He doesnt know that he is pretty much …
775	lonely	1	An idea maybe? Because im bored. So heres the thing, the only friends I have are like the three people i talk to on xbox. However, I was forced to go travel to a developing county with my family because thats where they are from and I am stuck here for 2 weeks. Internet is very shitty and I am bored fo such long periods its unbelievable. Anyway i dont have friends to talk to since they are on xbo…
776	lonely	1	Just Hey I just need to get out what I want to say. This is not even close to what i hav ein my mind but its im just keeping it short and I am also too lazy to type a lot. So im a guy and if anyone saw me, they probably wouldnt expect me to be so depressed and lonely in the inside like its pretty bad. I am shy, an introvert and I dont know how to talk to people. I sound dumb when I try to talk to…
777	lonely	1	Frusturated It was a mistake to just befriend one person. I remeber hearing someone say that you should always have more than one friend cause being too dependant on one will turn out bad cause you could stop being friends one day and be lonely. I didnt think that would happen to me cause my friend and I played games all day and we never argued much until late 2018, where we now argue a lot more …
778	lonely	1	a question If you got asked ÛÏhow are you doing today?Û everyday, would u be annoyed. My online ÛÏfriendÛ just told me its annoying and didnt want to be asked that anymore. Idk, this bothers me as i thought i was being nice and trying to start some conversation since i dont talk to anyone during the day at all.
779	lonely	1	I feel like I've made a huge mistake in going to college Ever since I've gotten here I've never felt more lonely. My suitemates often have friends over or go to friends' places or parties. I'm often invited but it feels like its out of pity. During this time my groupmates for my engineering class have become close while I've just...been there. They would rather refuse my existence. My online frie…
780	lonely	1	I've been home from college for nearly a month and I've only become more lonely When I came home from college I was so relieved because finals were over. But now...I'm so alone. All of my friends have been busy or bailed on plans. The one person who I talk to regularly is depressed and dealing with their own issues. Everyone at work is either a jerk or so unhappy because it sucks now that they ar…
781	lonely	1	How do I shake this feeling? How do I feel better? How do I survive being alone?
782	lonely	1	I'm tired of always messaging people first It really fucks with me...am I really that fucking undesirable that nobody takes 10 seconds out of their day to message me? Maybe I'm just needy? I basically feel invisible. I only exhist when people want me to. *sigh* hope y'all are having a better night then i am.
783	lonely	1	They always ask what you doing but never how you doing.
784	lonely	1	Looking for a long term friendship. Hello. I'm Chandler. I'm a 17 year old male who wants a long term friendship with anyone. I miss sharing deep secrets and experiences with somebody close. I lost my best friend a month ago, my only friend at that. I just really need somebody here. My social media is below. I promise I don't bite (: Steam: chandler11able Kik: chandler11able Skype: chandler2615 D…
785	lonely	1	Whats your purpose? Okay, *deep breath* cool. IM SO VERY STRESSED OUT. We as a human society cannot imagine what it would be like to live and love unconditionally . We are so selfish as a species, governments and propoganda have literally turn men against each other, wether it be religion or certain political views, it seems we need to let these little things get in the way. I know it sounds funn…
786	lonely	1	Might be worth a shot. Anybody here from Czech Republic? My friend recently moved cities, scared of complete loneliness. Let's talk more in PMs, thank you!
787	lonely	1	I want to try this again. Somebody from the Czech Republic? Would love to get some irl friends now. I wanna meet somebody new, and hell, maybe we will hit it off! &amp;#x200B; \- M, 17 \- listen to anything, stuck in the past (my chemical romance, blink-182, tom rosenthal, oh wonder, daughter) \- watch anime, watched basically everything mainstream, currently watching boku no hero academia, tryin…
788	lonely	1	Completely honest - I'm really desperate. Does somebody want to talk? Let's have a open, completely honest conversation. No bullshit, just truth. I'm so fed up hiding everything, just to keep that one friend with me. I would love to talk about my hobbies, yours too, and not be fucking logical about everything. Just a little support \- "wow, thats kinda cool!". I want to talk about how I feel. I d…
789	lonely	1	The cold and wet months are coming... ... And no one to cuddle up too. No sharing romantic moments on holidays. Nothing. No ice skating together with an SO like alot of cute couples, no walks in the snow or whatever... Just getting into my ice cold bed day in and out, shivering to sleep, working at my internship through weekdays and my shitty job at a local supermarket on saturday mornings. Fuck …
790	lonely	1	I straight out got called an "attractive guy" today on my first day of my internship Sorry if this comes along as braggy or something, I just really felt the need to share. I'm quite the loner, don't really have a social life and no girlfriend either at the moment. Of course that can lead to doubting myself and my looks at times. I was nearly done working, just 20 minutes ago when a woman from an…
791	lonely	1	Anyone here with "friends" that don't even seem interested in talking to you? I have what you would could call two "friends", but they don't seem interested at all in holding conversations. 5/6 messages and the convo's over. There are rare times where convos go on for a long time, but these are rare. If I don't contact first, I can go a week/week and a half without hearing from anyone. Other than…
792	lonely	1	I just feel invisible from the rest of the world outside of my home/family I'm a 17 year old boy, let me start off by saying that. I am in college right now, and while I do have 'friends' in school and work nobody talks to me outside of college safe from 2 other guys who I talk with over Discord from time to time and hang out with on fridays sometimes. But honestly other then them nobody really W…
793	lonely	1	Nice little blow to my confidence :) I was talking with an ex-girlfriend of mine who started texting me out of the blue and the topic ended up on creepy guys. So I asked her: be honest, did I use to be creepy? "Yeah a bit, and a bit weird. You're still kinda weird-ish but I like weird, normal is so boring! I'm weird also." Well, now we went from quiet, nearly friendless guy to that creepy loner :…
794	lonely	1	I've been feeling lonely for years, and I don't even know if I should call it depression now or not I'm a 17 year old guy now and just feel like I don't fit in *anywhere*. Apart from 2 "friends" who I just sometimes hang out with and joke around with I'm not that social. I literally have 0 friends outside of them. Do I talk with people in class? Sure, I've even had a few girlfriends before but it…
795	lonely	1	I miss people even though I was never in a relationship with them? I'll just say at the start that this post is mainly to vent because I'm sad and maybe I'll be able to go to sleep after typing it all out. I'm bisexual (M), so this is pretty much a story about two people that I had feelings for - a girl and a guy. (Please, no comments about "they can't have been real crushes if you liked someone …
796	lonely	1	I just want somebody to say "I love you" to me Maybe it's because I don't like myself or whatever, but sometimes I don't feel like I deserve love. I just feel like a total failure sometimes, due to my life being governed by social anxiety and being sad so the time without knowing why. And yet all I want more than anything in the world is for someone to look me in the eye and tell me that they lov…
797	lonely	1	I don't know. I've been completely lonely for over a year now. the feeling never changes, never goes away. i'm just hoping i can die soon.
798	lonely	1	idk no clue what im supposed to write here. i just feel awful in every single way
799	lonely	1	Anyone else have imaginary friends ?
800	lonely	1	I literally have no one ! I donÛªt have anyone to talk to! I donÛªt have any means of transportation to get out during the day. I live at home with my family, but they work during the day so there is no car for me to use, and where I live public transportation isnÛªt really an option. I have been on summer break from college for a few months now and IÛªm starting to go crazy! IÛªm stating to…
801	lonely	1	Empty sort of pain in my chest and stomach Idk how to describe this physical feeling I get, but I always get it when IÛªm lonely and sad
802	lonely	1	I have an addiction IÛªm addicted to cam girls. I have said to a lot, but itÛªs true! Sadly, this is the only connection I can obtain with women. I just donÛªt feel confident enough to talk to girls in real life. I have a lot of anxiety and due my medical condition I feel undesirable to girls in the real world. This is not even about the sex. I sort of enjoy the conversation we have. Sometimes…
803	lonely	1	I literally have no friends! How do you make friends IRL when you have crippling anxiety ?
804	lonely	1	IÛªm so lonely itÛªs ridiculous! ( long ) So this is going to be kind of long. Sorry in advance. Not looking for people to pity me! Just want some help! I am a very lonely person, I have literally no friends. ZERO! The last time I hung out with a single person outside of school activities was in the 7th grade I'm 22 now. I am a naturally introverted person but I have had no friends for so long …
805	lonely	1	This is pathetic, I only talk to people on the internet and excited when I get messages from them ( not often). So I literally have no friends IRL! And I technically donÛªt have online friends...what I meant by ÛÏfriendsÛ was cam girls, I know pathetic. I sometimes get messages from them just like you expect normal friends to do, but I know their just subconsciously talking to me because they…
806	lonely	1	Just another cold night cuddling my girl... I mean body pillow :)
807	lonely	1	I have a body pillow that I cuddle with. ItÛªs getting really cold where I live and I wish I had a cute girl to cuddle with :/ oh and go for walks in the park and look at all the beautiful trees changing color and maybe we could walk our dog but I donÛªt have a dog either :/
808	lonely	1	Does anyone else do this to people they first meet, especially online? When they overshare a little. Not in a way that shows they have no clue what's appropriate, but when they do realize it's a little borderline but they don't have anyone else to talk to about whatever it is.
809	lonely	1	I could go a whole month and not receive any messages, or talk to anyone IRL if I didnÛªt initiate it!
810	lonely	1	How do you cope with the loneliness, in a healthy way? How do you cope without porn, drugs, or alcohol?
811	lonely	1	Dogs I would like to start of saying I LOVE DOGS! I have given up hope on finding friends or a significant other, so I think IÛªll just get a dog! I donÛªt have that much motivation to do anything because of my depression, but every now and then I think about doing well in school to get a well paying job, so I can move out of my parents house, and adopt a dog. Dogs are so adorable! It would rea…
812	lonely	1	Why do I always have to be the one to initiate conversations / ask people to hang out? All my ÛÏfriendshipsÛ feel very one sided! I think people just feel bad for me, or could care less if IÛªm around or not! ItÛªs not like I have that many friends to talk anyways. I have like 2 other phone numbers in my contacts that arenÛªt family and like less than a handful of friends online that I talk…
813	lonely	1	My body pillow came in the mail today !!! https://imgur.com/a/gw5PmlV
814	lonely	1	My body pillow comes in the mail tomorrow! IÛªm so excited &gt;&lt;
815	lonely	1	I was going to make a throwaway account for this post, but fuck it! So, obviously, IÛªm very lonely! And, have said a bunch of time how badly I want a girlfriend. Recently, to fill this void I have been chatting with cam girls. I met this one girl in particular sh seems nice, and sometimes will go over our sessionÛªs time limit free of charge, and just chat with me, I didnÛªt even have to ask.…
816	lonely	1	I should probably see therapist But, the thing is I donÛªt have car and I would have to ask my parents to drive me and I donÛªt want them to get involved. The closest thing I have are a cam girl that I talk to ( story for another time ) and a body pillow so IÛªm pretty pathetic :-/ IÛªm so depressed because I have so may issues that not a lot of people understand! I just always feel so differ…
817	lonely	1	IÛªm so depressed and lonely! FML I literally donÛªt have any true ÛÏfriendsÛ :/
818	lonely	1	IÛªm going to be lonely forever :)
819	lonely	1	ÛÏGoodnight honeyÛ I mean pillow :)
820	lonely	1	trigger warning recently discovered r/pillowtalkaudio and now IÛªm even more lonely! I thought it would be comforting, but it only made me more lonely LOL. I donÛªt want audio I want the real thing! The fact that this is the closest thing IÛªll get makes me feel sad and pathetic.
821	lonely	1	person: ÛÏI love talking to you, youÛªre a great person etc. You can me message me anytime, I love talking youÛ Me: ÛÏSame here!Û *gets ghosted *
822	lonely	1	Feeling way too lonely IÛªm drinking and things are getting kind of dark. Anyone want to talk so I donÛªt feel like IÛªm in hell?
823	lonely	1	Getting drunk by myself I have to drink at the end of the week because life is shit. But damn IÛªm 30 and IÛªm drinking alone. I probably will for the rest of my life. IÛªm supposed to be knee deep in a relationship right now but IÛªm not and I have no idea where to start these days. I can only do so much because IÛªm fucking insane but why canÛªt I just find a girl that is insane like me i…
824	lonely	1	I really donÛªt want to feel what IÛªm feeling right now I feel exhausted and depressed. I just want a woman in my bed with me. But that is too much to ask for I guess. Fuck you universe you stupid cunt. Stop ruining my relationships!
825	lonely	1	Feeling lonely, anybody want to talk about things?
826	lonely	1	A guy feeling lonely over here...on the internet...a truly rare and remarkable event
827	lonely	1	Damn woke up feeling really lonely today at 5am I kind of know why but not really. I mean if there was a girl here with me I wouldnÛªt feel alone obviously. ItÛªs just when I wake up feeling like this instead of looking forward to what IÛªm going to be doing today I get this overwhelming sense of wtf? I canÛªt do anything about it parasite, jellyfish, alien pretending to be my brain. Fuck off…
828	lonely	1	Feeling depressed on this Saturday night IÛªm not sure why but I canÛªt think of why not either. I hate my life is what IÛªm trying to say. ItÛªs fucked, I have a lot of problems that are all bullshit.
829	lonely	1	Feeling so shitty, how are you? IÛªm drunk and thinking about how and why IÛªm alone right now. Fucking blows, I donÛªt give a shit. Distract me?
830	lonely	1	Have you ever heard the Silver Jews song Death of an Heir of Sorrows? That's how I'm feeling right now. I moved to a new city something like 2 years ago with family. I'm 30 if the 88 didn't already tell you that. I really fucked up my life and the only person I've met here was this girl that broke up with me. I'm not really sure what to do in this situation though. I mean 30 living with family yo…
831	lonely	1	"I"m sick of spending these lonely nights, training myself not to care" Those lyrics have always "haunted" me ever since I heard them. So it is another night by myself and wondering why I can't sustain a relationship. I don't think it's my fault entirely, but the reality is still disappointing.
832	lonely	1	I wonder if she thinks about me as much as I think about her I keep wanting to text her but I have nothing to say. I don't know what to do though, she said she still loves me but we're not together anymore and she's with someone else. It's a very confusing situation and I don't want to move on but it's not enough to be what it is right now.
833	lonely	1	It's a good day until I remember I'm a borderline incel. Fuck my life. Isn't it great that our struggle has such a stigma around it? Everyone else (except paedophiles I guess) can simply talk about their problem with another person, or go on a Twitter rant about it and no one will bat an eye. But if you dare to be sad because you lack key life experiences everyone else seems to have had several t…
834	lonely	1	Crying again. I'm done seeing people having relationships. I'm done. Everyone. Fucking everyone. Something so common and casual to 95% of the population. But no, I had to be born a fucking ball of social anxiety and awkwardness. For the last months I've been pretty much begging love and attention from this guy and when I know that he clearly isn't interested my head has a dream where we go on a c…
835	lonely	1	I'm posting about a movie that triggers me. This is how low I've gone. I just came here to get this stupid thing off my chest. There's one movie that everyone loves, it won awards and I see people giving it 5/5 stars everyday and saying it's beautiful. It's already a classic from this generation so as I'm 20 now, I'm supposed to love it, right? Well, no. Actually, I can't stand seeing or even rem…
836	lonely	1	"Relationships are overrated!" oh shut the fck up I'm on a phase where the only thing I can think of, sadly, is how everyone else seems to have some relationship experiencie and I don't. Ok, sucks, the last time I felt this way with this intensity I did something I will regret forever hoping it will fix it. It didn't. The only thing I could communicate to my family in today and yesterday's diner …
837	lonely	1	I'm tired of living for other people. I log on to twitter and read what's going on with famous people, or non famous people that I care for for some reason, but they don't care about me. Several times a day I check if certain people have unfollowed me, and my I feel a little bit lighter when I see they haven't. I live for their validation because it's everything I have. I read for college and I r…
838	lonely	1	If I spent another St. Valentine's alone, I'm gonna fucking kill myself ...which I probably won't do, worst thing I'll do is self-hurt again and then cry and tell myself "I never want to do that again to you". Oh but it's so good hurting that fucker you're inside of, finally using all that energy for something. Just fuck everything. Fuck being a loner, fuck being the autistic kid, fuck being the …
839	lonely	1	Hey people. Happy New Year. Less than two hours into 2019 and I already self-harmed, cried, and my mom saw me crying. So it all can go uphill from here! I'm gonna see if I can watch a movie to start off the year and I'll go to bed early. Happy new from Argentina. I hope this one brings a reason to feel happy instead of sad :)
840	lonely	1	seeing happy young(er) people in the street is so hard [removed]
841	lonely	1	every post/tweet/update about a relationship feels like my heart is being stomped to death and I can't breathe [removed]
842	lonely	1	I just can't watch movies or read books with couples in it. When you think about it, that's a huge lot of books and movies and shows. Seeing couples in the streets also sucks and it seems like every single person I come across has a relationship. Agggh. I wanted this to be short so I'm gonna end this here. Just fuck couples and fuck me for believing for half a second that my life could be anythin…
843	lonely	1	In case there are writers here: how to write something that you have never experienced? [removed]
844	lonely	1	I've got one of those diaries where you have to answer a question a day and today's question was "describe your love life in three words" [removed]
845	lonely	1	They just don't understand. [removed]
846	lonely	1	Today I thought something positive for a change. (TLDR; Love is real on earth) Today something good happened. Actually, it was a thought. It didn't leave my head. Not until now. But ever since it came across my mind, I kept thinking I should not forget it, and when I rememberd it, it gave me a slight sense of relief. I was on a bus. Through the window I saw a couple. It was a cold morning, they w…
847	lonely	1	Watching people kissing is the worst. Kisses, sex scenes. Anyone else feels physical pain when they see them? The other day I got together with my friends to see a movie. There was couple and they kissed just a couple of times, and I just covered my face and made barf sounds. I know it's childish for a 20y/o, but it was that or forcing myself to see it and cry. Today I watched a short montage of …
848	lonely	1	Hi I was wondering if i could talk to someone even just for a minute or two before you block me
849	lonely	1	Memes Ive very lonely and sad, does anyone want to share memes to cheer me up?
850	lonely	1	Hello If anyone if lonley you can dm me À_À_ my name is Emily!
851	lonely	1	What the heck do I do on weekends? Throughout the week I operate a small business and it keeps me really busy. my business involves mainly solo work so I don't interact with many people on a social level but it pays the bills. My relationship ended after 6 years and I don't have any friends, yes none not even one. My weekend evenings are brutal, I have only ever played mmorpgs and I can't find an…
852	lonely	1	I need something to listen to, something to pick me up please Please help me find an audio book that will help with the loneliness. Are there any that you all recommend that can help lift my spirits? I need to load up my truck and drive for a few hours because sitting in my empty house is brutal. I miss my ex girlfriend so very much. 6 years down the drain and all because I am a boring sheltered …
853	lonely	1	New here and could really use some distraction material Hi, I'm looking for some recommendations for some Ted talks, audio books, or some other audio based material to help me get through this time. Just something uplifting to listen to because I am seriously at my lowest point right now. I was in a relationship for 7 years and it's now over. I am not happy and miss her but we both know that we a…
854	lonely	1	Shout out to those peeps who canÛªt seem to hold a stable relationship for more then a few weeks no matter how hard they try.
855	lonely	1	Why did I open myself up again. Because of something that happened about a year ago in a relationship, I wasnÛªt able to open up to people in terms of love. I finally decided that after a year I would open up again. Cause I couldnÛªt stand feeling lonely anymore. Turns out the girl I wanted to date has trouble opening up too and now, I donÛªt know if we are dating or not and I donÛªt think sh…
856	lonely	1	IÛªm crushing on a girl but knowing my luck I should try to be with her. Knowing my luck, everything will turn to shitty, unstable messes as all my relationships do. Why should I even try.
857	lonely	1	Do you ever feel like your parents are disappointed in you for not being in a relationship. All the rest of my siblings are and I feel really bad when I come home from college and they ask me ÛÏdo you have a girlfriend?Û And I have to tell them no. Like IÛªm trying my best here and I sometimes feel like a failure in the department and I canÛªt really do much about it. ItÛªs not my fault I s…
858	lonely	1	She wonÛªt leave my head. I canÛªt get my ex out of my head. I havenÛªt been able to for about a year now. I just want her back but sheÛªs moved on. Life is hell. IÛªm so alone.
859	lonely	1	I want her back but at this point I just want her to be happy. This is where I am right now. I love her enough that I want her to be happy even if sheÛªs never with me again.
860	lonely	1	Are any of you scared of falling in love? IÛªve been scared to fall in love for about a year now. Mainly because the only relationships IÛªve been terrible. The first one ended terrible enough to cause me mental scarring and the second one lasted only a week and she cheated on me so IÛªm scared that if I open up again IÛªll be hurt even more.
861	lonely	1	Feeling utterly alone. Message me if you want to talk. Or donÛªt I canÛªt force you.
862	lonely	1	Do you guys ever get the feeling youÛªll never get a stable relationship ever? Just wondering if IÛªm the only one that feels this and if anyone has advice.
863	lonely	1	Do you ever get the feeling like your friends with people who donÛªt care about you? I mean IÛªm always the one who checks up on them to see if their ok but they never check up on me.
864	lonely	1	Best tips to combat romantic loneliness?
865	lonely	1	Who else needs a hug?
866	lonely	1	Since I canÛªt seem to solve my own lonely problems, I thought it would make me feel better if I could help anyone else with their problems. IÛªm here to give advice. It may not be the best advice but IÛªll try.
867	lonely	1	Boy I want a cuddle buddy.
868	lonely	1	I feel lonely near my friends/ couples make me sad. I sometimes feel lonely when IÛªm with my friends. Most of them are dating someone so I guess I just feel like a third wheel most of the time. Adding to this feeling of third wheel I was, I feel sad whenever I see couples on the streets. It reminds me of when I felt love and how it was ripped away from me in an instant.
869	lonely	1	Send some love my way please. This time of year is hard for me. Not only because I feel really alone but also because a major traumatic experience happened to me (which IÛªve talked about multiple times on this sub) around Christmas time. IÛªm in those sad boi hours mates.
870	lonely	1	Honestly. If I ever open up again (which is probably never) and the girl I fall in love with is an asshole and piece of shit to me, IÛªd probably stay. After all, itÛªs better then the sharp pain in my heart of feeling utterly alone.
871	lonely	1	Hardcore in need of a cuddle buddy or for at least someone to show me some affection. I know I wonÛªt get any but It would sure be nice.
872	lonely	1	IÛªve accepted that me and stable relationships just donÛªt mix. So why bother trying. Eh I might as well just start trying to numb the pain as much as I can.
873	lonely	1	Relapses of sadness ItÛªs been about a month since IÛªve given up on a relationship where her mom made us split apart. We tried to keep it going despite what her mom says and it didnÛªt work out. The entire relationship in the end cost me 3 months of depression because I loved her and was not able to be with her. Now that IÛªve been getting better in my loneliness and sadness, IÛªve been get…
874	lonely	1	My lonely story IÛªm a senior in high school. During spring break of my junior year, I went on a missions trip to Haiti to build houses. It was an awesome experience and on that trip I met this wonderful girl. She was beautiful fun to be around and we connected on such a deep level that I had never experienced before. She went to the same church as I did but not the same high school. We both wor…
875	lonely	1	Talk Can someone please talk to me. I have no one else. PM me.
876	lonely	1	Video games Hey guys, I thought it would be cool to invite fellow lonely redditors who play video games to game with me because that's one of the times I feel loneliest. I have a PS4 and a lot of the "friends" I have online don't invite me to games too much. I thought it would be a great idea to post on here and get some friends who would not only like to game, but actually talk as well. PM me if…
877	lonely	1	Is it bad to care too much? A general discussion type question. Are you lonely because you (think) you care too much and people seem to think you're annoying to be around? I am an unfortunate poster child for this kind of loneliness though I try not to care for people, but I can't not care for people either. I thrive on companionship and want friends. Often caring for others leads to them pushing…
878	lonely	1	Talk to me Can someone please talk to me please? PMs or comments welcomed. (People 18 and up only please!)
879	lonely	1	I don't want to die, but I feel so bad all the time and I just want someone to be there. How do I get the attention I need to let people know I am feeling so low without them thinking I want to kill myself. I really don't, but sometimes I feel so low that it's hard for me to explain that. I just want someone to give a ...
880	lonely	1	Could use some friends Hey everybody, it sucks not having any real friends, let alone any friends with the same interests. I'm 22 years old (M), and I'm really big into music and vinyl records. Let's be friends and chat?
881	lonely	1	Wanting love but also wanting to be alone It's a misery, and it will follow me to the day I die. On one side, I wish nothing more than somebody that I can hug and be myself to and wake up in his/her arms, but on the other side I avoid any social contact, I block everything off and I think even if someone would confess to me (I would rather die alone that to be the one that confesses) I would stil…
882	lonely	1	Who could love a boy.. That cuts himself, is emotionless most of the time, either talks nothing or so much that heÛªs annoying, suffers from various mental illnesses, has social anxiety, could never engage in any form of social/body contact by himself, is ugly, has no hobbies/interesting things, lives isolated in his room 24/7... I could continue the list but that would just make me more depress…
883	lonely	1	I want to be alone but the same time I want to experience love from someone This is quite strange, but when IÛªm in school I hate being around other people talking to me or just looking at me, then I just want to be isolated and alone. But whenever IÛªm alone at night I just feel so alone and need someone besides me or just someone to hug...
884	lonely	1	Waiting for someone that doesn't exist I'm too socially awkward to ever go on dates, to ever properly function in a relationship. I'm boring, I have nothing to offer, no hobbies and no interests. I'm mentally fucked up with too many problems. &amp;#x200B; I think the title is wrong. It's not that I'm waiting for someone that doesn't exist, it's that no one will ever be waiting for me
885	lonely	1	Depressing to look at girls [removed]
886	lonely	1	How to cope with being alone forever [removed]
887	lonely	1	"Friends" yet still feel lonely I dont know what the fuck is wrong with me. I have a few friends in my class that i regularly talk to and actually would kinda care for me if they'd know all my problems, yet still I always feel like no one is there for me, like everyone hates me and that I just dont deserve my place on earth, even if they are around, so not only at night or so..
888	lonely	1	It's like needing help but not wanting it [removed]
889	lonely	1	Seeing couples Whenever I see couples, hugging, kissing, or just generally being happy, it just makes me so deeply sad and depressed, knowing that I feel never be able to feel the same. Anyone else here also struggles with this ?
890	lonely	1	wasted my only chance i loved her, she loved me. but i was unable to keep a relationship going, so she left me because she didnt feel loved enough. been over 2 years, i still see it as the biggest mistake i ever made, and this mistake will forever follow me until i die... sorry for this post, i just needed to vent a bit
891	lonely	1	I'll always be lonely I'm still in school, but I already know that I'll never have someone. I'm shy, insecure, introverted and unwillingly denying, just because I don't want to waste anyone's time. Talking with others is basically impossible, as social anxiety isn't really making my life better. I'm generally not interesting, so it's highly unlikely a girl would ever approach me, and even if this…
892	lonely	1	Valentines Day Why does something like the Valentines Day even exist ? It's pretty useless for those who are not lonely and just depressing for us who are lonely.. Probably the most hated day of the year for me.. :(
893	lonely	1	I want someone to be proud of me, please be proud of me Help!!!!!!!!!!!!! PLEASE HELP I'm SHIVERING RIGHT NOW I JUST MADE A THREAD ABOUT THIS AND IT JUST GOT DOWNVOTED To 0 with only 3 views AAAAAAAAAAAAAAAAAAAAAAAAAAAAAH I PLAYED Gokujou Parodius and Fantasy Zone games with my Nephew and I posted about it on reddit and the person that I blocked a year and a half ago on reddit that always says ne…
894	lonely	1	I don't get why people tell me to play online games to make friends Often when I say I have no friends, they tell me to play computer games. Well I spent 4,097 hours playing Team Fortress 2, and not one person has been kind to me and wanted to be my friend. Tonight, I just joined a server that plays custom maps, and they kept saying racist stuff to me and telling me to leave: https://i.imgur.com/…
895	lonely	1	ahh please listen to me I don't wanna be here I was about to go to bed EVERYTHING KEEPS BEING HORRIBLE IT REALLY DOES!!!!!!! https://www.reddit.com/r/Vent/comments/9e8gri/i_dont_wanna_be_here_i_wanna_be_at_california/ and now I just logged into Reddit before going to bed and the guy that I said I blocked a year ago, a year and a half ago probably by now, he STILL REPLIES to my threads saying nega…
896	lonely	1	I did get the stars in super mario 64.. I vented.. and someone commented saying that I vent about the same things.. I don't.. I didn't vent that I don't wanna be at my parents house, for a long time.. and with the picture saying "I don't always listen to TrainerAbu's posts but its always the same as yesterday" but I did vent about something different once!! https://www.reddit.com/r/Vent/comments/…
897	lonely	1	I'm sad and lonely and want to make new friends Anyone wanna chat with me? I like anime and video games like Team Fortress 2 and oldschool Nintendo games and Sonic games and stuff..
898	lonely	1	I'm lonely, any fans of anime or Nintendo games wanna be my friend? Its ok if you don't like anime or manga or Nintendo games too, I'm just kinda bad at talking sometimes. I'm so lonely. I want friends. Would anyone like to chat with me?
899	lonely	1	How do you make friends? I can't walk anywhere. There's no conventions close by. My social worker takes me places during the week, but I have no idea where to go to make new friends. She keeps taking me to Barnes and Noble and some guy that smells extremely badly keeps harassing me there a lot. I go on OkCupid to try to make friends, but I don't see people mentioning anime and oldschool Nintendo …
900	lonely	1	I'm so lonely and depressed Hi. I'm going with my social worker again today. She never helps me make friends with people, though. Sometimes she takes me to a book store, but when I go to the manga aisle to see if others are reading manga to try to talk to them, I'm too shy and don't know what to say to them and I'm really nervous and shy. I feel really bad. People keep saying that they can't unde…
901	lonely	1	No one wants to interact with me Everyone thinks I'm awkward and make everyone else feel awkward.
902	lonely	1	I'm so very lonely I vented about something that makes me sad, and I keep refreshing but no one replied to my thread yet, and it got downvoted to 0. And the other night I vented while I was crying a lot, and I went to that thread and the reply someone made that says saying "Maybe I'd believe you if you didn't type like that And post the same thing on 20 other subs like you are totally not just lo…
903	lonely	1	I'm so lonely and people downvote my posts I am a lonely and depressed (about something a lot that I can't talk about publicly) and anxious person :x
904	lonely	1	I'm so lonely My mom keeps being controlling and I'm sooo lonely and I wish I knew how to meet local people that like anime or oldschool Nintendo games and I REALLY miss my old friends that don't like me anymore
905	lonely	1	I'm really lonely My best friends abandoned me and I have nightmares of them hanging out together without me and it seems like a lot of people have the wrong idea about me and this person that I blocked on reddit a long time ago that always downvotes my threads and calls me a troll, he keeps doing that and I'm worried about what people think about me The person that drives me to places today says…
906	lonely	1	I feel lonely Man I have almost no friends. The one friend I do have is bragging and bragging to me about how he's taking a lot of hits of w33d and that he's getting really high and making jokes about smoking joints and feeling good and stuff. I don't have anything like that or beer or much money. I wish I had friends. I like lots of old games like Mystical Ninja Starring Goemon 64 and NES/SNES/S…
907	lonely	1	I wish I could be friends with my old friends I e-mailed an old friend but they told me to look for new friends instead of trying to seek my old friends and getting in touch with them again. Anyways I really, really, really, really wish that I could be friends with this one person that says it stresses her out when she sees a message from me and she thinks I'm a creepy stalker and she wants me to…
908	lonely	1	I'm so sad and lonely Its so noisy here! And I'm in the middle of a big time. And my mom is really sick and my family's worried that she'll have to go to the hospital. She missed last Christmas and had respiratory failure there before. Its sooo noisy here and I'm worried about my mom and I'm at a really big time in my life and I'm REALLY depressed about the stuff that I'm depressed about!! Ack my…
909	lonely	1	Would anyone like to try being my friend? I like anime and video games. Hi. I'm some guy. I like some anime and nintendo games and stuff. I also make games and apps (haven't made any yet recently though, and its especially hard when I'm so depressed.) Would anyone like to chat with me and maybe be my friend?
910	lonely	1	I miss physical touch so bad. I just really want to cuddle and sleep or sit close to someone. Even a hug will do. Lonely AF.
911	lonely	1	Three weeks into college and still sort of friendless I was an incredibly withdrawn person in high school and when it was time to leave for college I decided I wanted to completely change my personality. I read all the advice. I'd make small talk with everyone, I'd crack jokes, I'd join every club, try to act as friendly as I could be without wearing myself out and I hoped the friends would just …
912	lonely	1	heard a girl in the next table over in the dining hall talk to her boyfriend /guy friend about how she needed more friends for like an hour And he was consoling her all like "you never know where you're going to meet your next friend, sis. it could happen at any moment. believe in Christ" If it weren't wantonly socially inappropriate, I would be so tempted to come over to where they were talking …
913	lonely	1	I drank last night And tbh IÛªm more miserable and lonely than before I started drinking. IÛªm not sure if I really want to drink again.
914	lonely	1	Sad I feel alone today. And yesterday. And probably tomorrow. I donÛªt know why. I just want attention, appropriate and friendly attention, and I donÛªt know how to get it. IÛªm pretty sure this guy IÛªve been talking to wants to ghost me but is too nice to actually do it. But I really like talking to him and I donÛªt want to let go. I just feel sad and alone.
915	lonely	1	Coolest title ever 20/F (if that matters at all for perspective) A lot of people know me at my college. I mean really know me. Not "so and so's roommate" or "oh yeah that girl who did this that one time" or whatever. Like actually go "Hey 7cups!" And mean it. My days are full of talking to people and study groups and meetings. But my nights are empty and lonely. My roommate goes out every night f…
916	lonely	1	I feel unimportant I've been getting better with making friends lately. I feel like I have a "group" of people I can call my friends. They know me by name and as who I am as my own person and they say hello to me even if they don't have to. I've hung out with them once and it was really nice and special. I have a few close friends that I guess are ride or die for me. I guess. I know I am for them…
917	lonely	1	I'm lonely. That's about it.
918	lonely	1	Feeling a bit lonely If you're up for a very noncommittal chat (as in probably for just tonight) then feel free to hit me up.
919	lonely	1	IÛªm angry that IÛªm lonely IÛªm angry that I have no friends. IÛªm angry that I have to try to reach out to people who couldnÛªt care less about what I have to say because I donÛªt have anyone else to talk to. IÛªm angry that IÛªm here in this world from no mistake of my own but that of my parents. IÛªm furious that IÛªm stuck here, by myself, all the time.
920	lonely	1	Can't seem to sleep Would anyone be interested in talking for a little bit? I'm supposed to be sleeping, but I'm not tired at all yet and I feel kind of lonely. It'd be nice to hear about your day or whatever you feel like talking about.
921	lonely	1	Supposed to be sleeping I have to get up kinda early tomorrow, but for some reason I'm awake. Might be because I drank two cups of hot childcare (instead of a snickers bar, which I thought was worse). I'm feeling a bit lonely (again), so if anyone is up for talking, that'd be cool! We can play a game or something idk
922	lonely	1	Long distance relationships I care about her so much, and I want to be there physically when she needs me. Hearing her laugh and seeing her smile makes me so happy, I just wish we could touch and feel eachother. How are we supposed to do that when we live on opposite ends of Earth?
923	lonely	1	I wish I could cut into my throat... The only kitchen knife I have is too dull, I'd probably miss the artery. I'm a great friend. I'm just the one women use to kill time when they get bored, like a toy, then they throw me into the garbage after a while. I guess I'm a friend kinda guy. Women just seem so happy when they're around me, until I try to be someone else...
924	lonely	1	Good night. I wish you all beautiful dreams...
925	lonely	1	I hate myself I'm pathetic. I had found a girl I was able to connect with. Online, can't do girls IRL. She just told me after awhile she got bored and started to pretend she enjoyed her time with me, to make me happy. I'm sick of being pitied I just want to be loved. I feel so empty...
926	lonely	1	Why do they always want to be just friends? I don't want a friend. I'm looking for someone I can develop a strong emotional and sexual bond with...
927	lonely	1	Just got rejected again. I've talked to so many girls in the last few weeks and they all end up telling me to fuck off. Maybe I should just order a bottle of cyanide and drink it...
928	lonely	1	Life is the finest Lovecraftian horror... At one moment everything is ok and then the murderers, earthquakes, rapists, illnesses, heartbreaks, carelessly jump into your life to take away from you whatever happiness is left. They don't choose to do it, they just do it! All we can do is acknowledge it and hope the chaos of the Universe won't ever strike again! We must be happy whenever we can and e…
929	lonely	1	This subreddit. Make a post, get ignored. Make a post, get ignored. Make a post, get ignored. Make a post, get ignored. Make a post, get ignored. Make a post, get ignored. Make a post, get ignored. Make a post, get ignored. Make a post, get ignored. Make a post, get ignored. Make a post, get ignored. Make a post, get ignored. Make a post, get ignored. Make a post, get ignored. Make a post, get ig…
930	lonely	1	18[M4F] Looking for someone to talk to about everything and nothing. I don't have a phone or any type of social media, but I do have Discord, so we can chat using that. I just want someone I can talk to everyday, who won't ghost me after a week. Keep in mind that I am a grown man so I get very horny at times, if that bothers you, or you want me to act like a neutered cuck, then I am kindly asking…
931	lonely	1	My crush is most likely getting her brains fucked out by some guy right now. They say demons are born in hell. Maybe I am a demon?
932	lonely	1	I just got a job for the first time. This doesn't really have anything to do with loneliness directly but I just want to tell someone about how excited I am. Starting on Thursday I'll be cleaning dishes at a breakfast restaurant. My income will almost double and I'll be able to live more comfortably than ever before. Maybe I'll make some friends too.
933	lonely	1	I had a bad dream last night. I was in a room with one of my friends and a girl I like, we were working on something, then he pinned her and they started making out in my face, I was the only one working, and I remember how tense I became, I felt like I was about to lose it and start hitting them savagely until they were both dead. What perturbs me the most is that I know she would never like him…
934	lonely	1	Why is life so hard I gave up on my job on the 5th day. Its too fucking stressful all of the time, I always felt like my head was gonna explode. I'm not going back, its over. I don't know how anyone else does it.
935	lonely	1	What did you do today? I had breakfast with some people and went back home
936	lonely	1	I feel like a mummified raisin. Went to work today. 7.52 hours from 7:00AM to 2:30PM. This is my life now, I have to do this 5 days a week for minimum wage pay. I don't think I performed bad it just felt so long and boring, I didn't get any enjoyment out of it. If I manage to keep this job for more than a couple months somehow I'll probably try to kill myself then. First day had me feeling so dea…
937	lonely	1	Anyone else get shitty advice from douchey PUA friends? I know he's just trying his best to help me get a girlfriend, but it still pisses me off. He's always telling me things like, "If you want a girl to love you you need good clothes, save up some dough and then we can go to the mall and buy gucci together." or, "Come to the club with me this weekend, we'll get drunk, have fun and fuck some gir…
938	lonely	1	Messy wall of text I'm so bored all of the time I impulsively spent over $100 on Steam games last week and now I have almost nothing left in my bank account. Been going to this group meetup thing for a week now. Its for jobless bums who don't know how to live properly, like I am. If I stop going then the government stops giving me my welfare money, so I have no choice. Some of the people there ar…
939	lonely	1	How are you supposed to cope when no one of the other gender sees you as a potential mate?
940	lonely	1	Do I just wait until College to start fresh? I could turn off my phone right now for two weeks and have no messages when I turn it back on. I'm not miserable and have about 3 school friends but outside of school I have no friends. I think I put myself in this position when I started secondary school being so shy. But I feel like I can be more outgoing now since I have been able to understand who …
941	lonely	1	Bullshit advice you need to stay away from, and the advice you really need, coming from a person with over a decade of depression, as the result of loneliness. ÛÏTo have a friend, be a friendÛ- This is one of the pieces of advice normal people will try and give lonely people when they just canÛªt come up with anything, but they still have good intentions. In their mind, all you have to do is …
942	lonely	1	Get anything off your chest with someone whoÛªs been everywhere on the spectrum of attractiveness and happiness/depression. Just PM me. Whatever youÛªve been through, thereÛªs an okay chance IÛªve seen it. School, business, psychiatric hospitals, incarceration, social anxiety, depression, anger management, domestic violence, family problems, medications, fighting, low self esteem, high self e…
943	lonely	1	Saying suicide isnÛªt the answer is like saying you shouldnÛªt buy that dream car you can easily afford help me... god
944	lonely	1	12:00AM here. Happy New Year New Years Resolution for me: become fucking hard, get used to the pain so in times like this I can just sit here and smoke without a goddamn care in the world instead of tears dripping down my face.
945	lonely	1	Haha. [removed]
946	lonely	1	Crying yay lol
947	lonely	1	My mental health deteriorated me all the way down to my core years ago and now IÛªm just either waiting to die by suicide or during a deployment. (17M) IÛªm fucking DONE. I have body dysmorphia (extremely critical of my own looks), anger management, Bipolar Disorder, major depressive disorder, generalized anxiety disorder, and probably more. I have no friends, just had the loneliest birthday of…
948	lonely	1	I don't exist Okay, hear me out. I don't think I'm being crazy. Let me refine my statement a bit ÛÓ I donÛªt exist to anyone outside of my immediate family. Think about it! Since I donÛªt matter to anyone in the world, like literally no one gives a shit I exist (outside of my immediate family, who only care because we are related by blood and live together), IÛªve had no significant or lastin…
949	lonely	1	Been trying to put myself out there and reconnect with friends but they keep canceling plans with me at the last minute Honestly, IÛªm fucking done. At least no one can say I didnÛªt try. Just gonna be alone. No lovers, no friends. IÛªm done.
950	lonely	1	I feel like shit.
951	lonely	1	Hi lonely people how is your night going? I'm awake cooking a big batch of veggie pasta casserole.
952	lonely	1	Happy Thanksgiving to fellow lonely people who will be spending the day alone Well, it sucks. And hurts. But at least we can be alone together. Happy fucking thanksgiving everyone &lt;3
953	lonely	1	Crying again as usual I need to get this off my chest, to anyone who will listen. **[no TLDR, sorry]** I'm lonely and sad, intensely, and depressed. I have been hospitalized for medical issues twice in the past 1.5 months. The first one, I almost died. The second time was yesterday. Both times, I was all alone. I'm still processing what I've been through. Rest, rest, watch out for symptoms, medic…
954	lonely	1	I'm crying and alone at the hospital I have no friends to visit me or text me. I have no family except my husband, who is far away working hard and has no time to talk. I have one other family member but she has been ill and in a different hospital herself. I'm recovering from severe illness where i went into adrenal crisis. Being injected with crazy high steroid doses routinely and haven't slept…
955	lonely	1	Just a reminder you're not alone. _ü Please don't give up.
956	lonely	1	Hi lonely people, you all mean so much to me I'm recovering from almost dying in the hospital, took Ambien to fall asleep but woke up ill at 4am, took my meds to help that but not strong enough....just been awake sick since. So I came here. I really am glad this sub exists. Anyone else awake and can't sleep for whatever reason? I know it really sucks. But we are not alone. So, hi everyone
957	lonely	1	Morning to fellow lonely people I know many of us are so fucking miserable. (I am)
958	lonely	1	I dream of having a Best Friend.... That voice calls me often, just to chat or even go about doing things while we are not even talking. Just being there. Someone to share giggles with, laughter, memes, inside jokes, share our pain, our worries, give each other advice, be a positive influence on each other. Someone who I'm THEIR first pick, instead of being that person they hang out with because …
959	lonely	1	Graduation soon and I'm still fading So my graduation is in about 3 weeks, and everyone is filming each other, treasuring their time and making the most of it, but all I'm doing is fading away. I'm still getting ignored, I'm still the last person people wanna be friends with, and makes it even worse that I hate watching myself on video. They're all my friends, but I'm no one's friend, and I'm goi…
960	lonely	1	Social media These last few weeks, I've just been lurking on my Facebook, lurking on my snapchat, and I've thought about dropping them both completely. I just see people I know tagging each other and talking to one another, but I'm just there in the background. I don't ever get notifications, no one tags me in memes, and no one ever messages me, and scrolling past the same feed multiple times jus…
961	lonely	1	Graduation So I have another few weeks until I graduate from high school, and the second I leave I won't ever see any of these people again intentionally, mainly because we weren't ever real friends, as we were more of a same place same time kind of thing with little common interest. Everyone else in my cohort will continue to meet up and hang out with their friends, and I'll just be forgotten ab…
962	lonely	1	Can't sustain a conversation It has honestly been years since I've talked to someone for more than 5 minutes, and these days if it lasts longer shit starts going off in my head like what do I say now?? Until i try so hard that it gets boring and the other person doesn't respond. Unsurprising and expected but that's my social life in a nutshell
963	lonely	1	Mustered up all my courage just for nothing So with graduation in a month and me finally realising that I haven't really connected with any of those around me, and feeling really down, scared and lonely, I mustered up all my courage to message a person I thought would be able to talk it out with me, but instead they just dismissed my feelings and went on to talk about something mundane, and I was…
964	lonely	1	Even my online friends have left Due to my lack of real life friends, I'd made some friends on a group chat, but one by one they kept leaving, and the ones remaining can't even be assed to say anything. I'm so fucking hopeless that even online people don't give a shit. Now I'm left by myself again, and I just don't talk to anyone. This is a terrible feeling and it makes me want to cry. This lonel…
965	lonely	1	Lonely at uni So I started uni a few days ago, and all around me are people in groups going everywhere together. I gotta walk around campus by myself, sit by myself in class and it's absolutely miserable. How the Heck do I even start conversations with people who are already in cliques and already have their own friendship group?? Big sad
966	lonely	1	Birthday sadness It's my birthday today and I'm bawling my eyes out because I really wanted my first day as an adult to mean something, but instead all I've realised is it's just another day, and in my 6 years of high school, I have not managed to make a single friend, and not a single one gives a shit about me :(. The only presents I've received in the last few years are from myself
967	lonely	1	Memes pls [removed]
968	lonely	1	Is it really that hard to make friends after college? I'm currently in college and trying to get people to treat you with anything other than contempt and scorn is an absolute bitch. Everyone seems to think that only their group of friends from high school is worthy of their interest. If this is really my last chance of making friends, I'm completely fucked. Is it really as hard as people say?
969	lonely	1	I feel like I legitimately have no likable qualities. I've always assumed people don't like me because they're just assholes, but I'm starting to actually think I'm actually just fundamentally unlikable. I'm just depressing to talk to. Anytime I try not to say something in a terse, monotone way I just kind of get stared at awkwardly or laughed at by everyone else. I don't understand how other peo…
970	lonely	1	I feel like it's next to impossible to make friends after high school. It's like when you're in high school it's so easy to have friends because everyone is forced to be around each other all day, five days a week, so they're sort of forced to be your friend. Afterward it's like everyone has too many choices so obviously you're at the bottom of the barrel. There used to be so little competition b…
971	lonely	1	Afraid of Dying Alone I'm very concerned that no one will remember me when I die and it will be just as though I never existed. It's probably the thing that I'm afraid of the most. Can anyone else relate to this fear?
972	lonely	1	Kind of lost! IÛªve been dealing with Depression, Anxiety and OCD/intrusive thoughts for sometime now. I left college because of my intrusive thoughts, and led to a deep depression and that was more than a year ago. I havenÛªt done anything since and been to Colombia for a change of scenery now back in NYC and getting help now for my mental health. I feel lonely, sad, stuck and unsure of my dir…
973	lonely	1	So lonely!!! I feel so lonely it's unbelievable here in NYC!! It sounds that I'm new here but no I'm born and raised here and it's not easy.. My parents were born in Colombia and they came here and my dad has his siblings but I'm not close with my uncles we are not close family and now with my grandma's death last week who I was close to here.. It's just me and my parents.. My cousin's from moms …
974	lonely	1	Today I went to a community gathering, and it just made me feel more alone. Everyone there was three times my age, for starters, which made the whole thing much more awkward. I only talked to a few people, and one of them took up most of the time asking me to sign petitions and making me promise to register to vote and stuff... And of course every conversation went exactly as I predicted it would…
975	lonely	1	Unlovable I can't work. I'm ugly. I don't want to have sex.
976	lonely	1	How terrible am I that I'm not able to find a date? The most awful and evil people in the world have partners. What does it say about me that I don't?
977	lonely	1	Whenever I actually get into a relationship it's always in the back of my head that it won't end well. And i'm always right.
978	lonely	1	How it feels to be ignored. I've tried so many different dating apps, and all they've taught me is how absolutely unlovable and unwanted I am. I've sent messages to probably hundreds of people, no one answers. I get likes, but no one cares enough to message. To be honest, I've gotten a few replies to my personal ads on some websites. But they just end up using me and then leaving, proving how unl…
979	lonely	1	I think I am getting "half-ghosted". What should I do? Long story short, I did something mean to an ex-friend of mine who's still friends with one of my best friends from high school. Once that friend found out about this he stopped talking to me. I apologized to the ex-friend and she forgave me. I tried to explain this to my friend but he still won't talk to me. I keep sending him messages and I…
980	lonely	1	I dated a girl I thought I had no chance with, I thought she was perfect, and she ended up just ghosting me.
981	lonely	1	Someone matched with me on a dating site just to ask me for writing advice. After I gave her some writing advice she stopped talking to me.
982	lonely	1	I had a dream last night. After losing contact with the only romantic possibility in my life at the moment, last night I had a dream. A dream in which one of my exes fell in love with me again. This is an ex that made me cry the hardest I've ever cried when she ghosted me. This is an ex that made me feel so broken when she ghosted me, that I eventually went searching for my family's gun and found…
983	lonely	1	Another conversation dies... [removed]
984	lonely	1	I'll never be number one. [removed]
985	lonely	1	No one cares about me. Trans. Ugly. Fat. Laughable as both a man and a woman. Might as well kill myself, right?
986	lonely	1	Every day I ask myself, "What the fuck is wrong with me?" Why have I had no real relationships?
987	lonely	1	Got ghosted again. [removed]
988	lonely	1	Even if they want me, all they want me for is sex... That's how it seems to be, in my dating scene. Either they don't want to even talk to me, or they just want to exploit me. I don't feel at home in this world anymore.
989	lonely	1	I get so jealous of normal people. [removed]
990	lonely	1	Sometimes I think about the "what if"s... [removed]
991	lonely	1	My family's new dog hates me... [removed]
992	lonely	1	Struggling with the concept that I'll never find love. A short history of my love life. My first relationship lasted about a month (the longest out of any of my relationships), and ended with him cheating on me. Made me realize there's always people better than me out there. Second relationship was with someone I had no interest in, I just entered it because of desperation. I ended it quickly. Th…
993	lonely	1	I just want someone to hold me while I cry Why is it so much to ask from the universe?
994	lonely	1	After coming out on Okcupid as a woman, I've gotten tons of likes, but no messages. It feels like it's just people who don't even read my profile, just random guys that see me and think I'm a cis woman and click like, and if we by chance like each other and I message them they realize I'm trans and they ignore me. It feels nice to see a literal number go up on the attention I'm getting but it jus…
995	lonely	1	I hate my body. It's bloated and covered in scars and pimples and it's pale and just really disgusting and grotesque. I wish I could just die and be reborn as a beautiful woman. Everything in my life would change for the better. I'd naturally be so much more popular, I'd have a love life, I'd have friends and I'd actually feel like the world wanted me to be here.
996	lonely	1	I wish I had someone to call me beautiful. Never really had that in my life, just glowering looks and avoidance. Makes me feel ugly most of the time. The other part of the time, I just don't think about it.
997	lonely	1	Crippling loneliness I'm not even unpopular on dating sites, I get a lot of likes but no one will message or respond to messages. Probably because I'm an ugly trans freak. Fuck my life.
998	lonely	1	Why is it that I attract the worst people? I don't know what it is about me, but I seem to attract the worst people. I can't just have a normal person be attracted to me. It's so sad and frustrating.
999	lonely	1	IÛªm so single I get rejected in my dreams, lol Last night I dreamt I was getting hot and heavy with some gal (I never met her in my real life though; it was one of those kinds of dreams). And as we were halfway between second and third base, I asked her if she was cool with socring this run, and she said something to the effect of ÛÏI like you and IÛªd like to have sex with you sometime, but …
1000	lonely	1	Just a list of things I miss So itÛªs been 8 months since I last got laid. I had a little casual fling going that just sorta drifted apart bc of timing, and my dating history before that is not stellar at all (reminiscent of a plane crash if you ask me). Since then, IÛªve gone on only 4 dates, all with different girls, all of which ended poorly (first oneÛªs car got towed, second one didnÛªt …
1001	lonely	1	Bewildered by other As someone who has no friends or any meaningfully relationship outside of perants i find it bewildering how people can have such interesting and complex relationships
1002	lonely	1	Venting I recently moved away for college again. I tried last year, but failed to make friends or even contact with anyone and so I stopped going to my studies and had to stop studying there. This time, I tried to do everything in my first week to make friends. I feel like I did a bit better, but the fear that I am going to fail at making friends again is always there and I don't want to feel the…
1003	lonely	1	Who else just wants a fucking hug? Sorry if this doesn't belong here but besides back in February, I haven't really hugged anyone(besides grandparents) in a few years and that is no exaggeration. Last person before February I can remember hugging was my friend in 8th grade. I'm a senior in high school now. It was so awkward and hard for me to hug that person a few months ago cause I've gone so lo…
1004	lonely	1	Coping mechanism Whenever I talk to anyone about how I feel they always assume im lying for attention because my coping mechanism is satire/jokes and people relate jokes=happy and friends.
1005	lonely	1	Asshole brain [removed]
1006	lonely	1	Just want someone to talk to How do you deal with not having anyone to share things with? I just want someone I can text when something silly or weird happens or send a snapchat or a link to when I see something interesting or fun. It sucks not having anyone to lean on or to have deep talks with or to help me when things go wrong, but I think the little things actually make me feel more how reall…
1007	lonely	1	I think that the only thing thatÛªs keeping me from killing myself is how guilty I feel about it
1008	lonely	1	I think I should grow up IÛªm tired of being useless I need to get my life together soon IÛªm afraid that my life is a lost cause and that IÛªll never make anything of my life
1009	lonely	1	IÛªm so lonely when I think of you
1010	lonely	1	Another night alone Was supposed to finally go out tonight with a friend. Been in a depressive funk and havenÛªt left my apt much besides for work. Last minute, they cancelled. IÛªm all dressed up, full face of makeup, now sitting on my bed with nothing to do. I donÛªt have anyone else I could even call to hang out with. And IÛªm too scared to go out on my own.
1011	lonely	1	Wanting someone to talk to I am 16 and male. Even if you are older, please feel free to message me, I'm sure we'll get along. I know people don't like when teenagers talk about not finding anybody since we're just kids but it doesn't make it hurt any less. I've never had a girlfriend. It's painful to see people all around me, some who are much more rude or worse looking, with girls that seem to c…
1012	lonely	1	Male, 16. Anyone want to talk? I'm devoid of human contact, if anyone wants to talk im more than happy to
1013	lonely	1	Losing weight, losing friends. I am 16, and male. Also about 40 pounds overweight. Over the past few weeks I've been losing weight. I feel pretty good about so far, and I never thought I'd have the mind or confidence to do it. Only problem is some internet friends have grown further, and so have IRL friends. I'm all but ignored at school and just wish I had someone to talk to. I've never been goo…
1014	lonely	1	How do people do it? Most people on here disregard anything teenagers say because they're to Young to claim they're lonely, and that makes sense I guess, but it doesn't make it hurt any less. I am 16, male, and overweight. I've been working on my weight for a couple weeks now, not eating breakfast or lunch, and only a little dinner. I know this isn't the best or healthiest way, but it's the only …
1015	lonely	1	Posting here never gets me any friends, just ignored. But its a good place to vent. I'm 16, male. All throughout highschool I've been incredibly frustrated with my parents. They're so restrictive, any free time forces me into my basement with no one to talk to and nothing to do. They raised me to be a socially inept loser, and I'm afraid if I'll go through college like I am now, with poor grades …
1016	lonely	1	Beggining to think ill never be enough for anyone. I am 16. Ugly. Never had a girlfriend. 3 months ago I was in a play for high school. Don't talk much, very akward and annoying when I do interact. I meet a girl on props crew. She's nice, cute and seems to enjoy my company. She's super akward but it's fine because I am more. We talk more and more and then the play ends. I barely see her and never…
1017	lonely	1	angry and sad today I am 16. Male and ugly. 3/10 at best. I was in a play about a month back. I started talking to a girl on props crew. Cute and nice, I didn't have anything for her because I didn't know her and she didn't show anything for me. Over the play we talked a lot and she seemed to like me. I fell hard. Started crushing on her but showing no signs . Keep in mind I've never had a girlfr…
1018	lonely	1	I can't enjoy anything anymore "youre only 16 and you have a job you can't be lonely". Sincerely, why the hell does it matter that I'm young and have a job? That doesn't invalidate my loneliness Im here in the backseat as my dad drives to a cabin for a couple days away from home to go fishing. My step mom is up in the passenger seat. I have no way of telling them how I feel. How I have no motivat…
1019	lonely	1	It gets better. I am 16. The other day my brother was invited to a birthday party, and since the birthday guy was my friend to, I came. Since school ended I've only spent time at work and my basement, alone and depressed. I went to that party and had a blast talking and catching up with people. It reminded me just how much I actually like being around and talking with others. And just today I got…
1020	lonely	1	Met a girl I havent talked to in years. I cant stop thinking about her. When I was young(6-9 or so)I would hang out with this girl a few houses down from mine. We'd do everything together. I switched schools and moved away, only to move back to the same house. Today I am 16, depressed, lonely and feeling there is no hope. I went to see the new Star wars with a buddy and she was working concession…
1021	lonely	1	Felt better about for myself for a while, then fwll back into self hatred and lonelyness. When does it end? Male. 16. I started feeling really good, taking care of my hygene, started losing weight, felt really good and confident for about two weeks. Then I felt really sad and lonely for no reason. Why does this happen? No one ever wants to talk to me or hang out because I feel like ahit all the t…
1022	lonely	1	Anyone wanna pm me? IÛªm lonely too, itÛªd be nice if we could be lonely together, or at least no longer be alone.
1023	lonely	1	I hate being lonely, but I hate the kind of people I am with Most of the people I am around are assholes (bullies). It makes me wish I could be alone in my bedroom again, but I hate being alone. If there were people who are nice to me and donÛªt act like juvenile delinquents, IÛªd happily hang out with them. IÛªm so alone. I want to die. I canÛªt even think straight while IÛªm writing this b…
1024	lonely	1	The main reason IÛªm alone Everyone in this generation I live in, especially in high school, are immature, ignorant, assholes. Every guy is a fuckboi. Every girl is a slut-bitch. But most of all, everyone is a bully. I canÛªt be myself because if I do IÛªll be more bullied than I already am. My parents canÛªt help me, I donÛªt have friends, and the antidepressants havenÛªt been working eith…
1025	lonely	1	I donÛªt have anyone For years, I have had no one. I still donÛªt have friends. IÛªm tempted to just off myself. What is the point?
1026	lonely	1	Ladies and Gentlemen of r/lonely, I have a question: I am and have been alone for so many years. No friends, No date, No family, Nothing. Part of it being lack of self esteem, another being the situation and the place I live and the people I deal with, along with me being a worthless hermit. What am I supposed to do? Most of the people I am around are people that I canÛªt relate to when it comes…
1027	lonely	1	I'm so lonely and don't have a SINGLE friend. Where can I find friends? Where can I make friends? How can I make friends? I need a friend, a true one. I don't care if its a friend or a girlfriend or whatever, i just need a friend.
1028	lonely	1	Im so lonely I want to die I'm tired of having no friends. Everyone eventually gets sick of me. I don't blame them. I'm the worst. I don't even like myself why the hell would anyone else? I'm insufferable. I'm literally poison. I'm the absolute worst. I want to kill myself. I am so sick and tired of my worthless existence. I am so sick and tired of being a burden. It just hurts. Everything hurts.…
1029	lonely	1	All day all I can think about is how much I want to talk to people My therapist isn't enough once a week idk what to do. I don't want to burden people by complaining all the time but I've so much going on in my head all the time and I just can't cope.
1030	lonely	1	No one truly cares about me... A week ago, I was supposed to start the second phase of marching band auditions at my university. A few people know me in the band but not a lot. I was super depressed and dealing with a lot the past several months so I skipped the audition. Not one call or email was received by me verifying if I was even okay. I could be dead and no one would care. And I was formal…
1031	lonely	1	Anyone else ever imagine their wedding day? If so, tell me your ideal day! Sometimes, the only way to be happy is to pretend and imagine, so, I have a lovely exercise for yÛªall. Tell me your ideal wedding day! Colors. Food. Location. Anything!
1032	lonely	1	Caught myself talking to myself today...
1033	lonely	1	My epiphany: IÛªm not ready for a relationship...yet? I know this sounds ridiculous but, I was watching the ending clip of a Bojack Horseman episode. Bojack was honest with his girlfriend at the time, he told her, ÛÏYou donÛªt know me, you fell in love with Û÷me, then you got to know me(the REAL him)Û ÛÏShe replied, ÛÏIts funny, when you see someone through rose-coloured glasses, the red …
1034	lonely	1	We are good enough... Why canÛªt we be good enough? Why do we have this overwhelming desire not to be alone? Why canÛªt we be okay being alone and knowing that we are good enough? WeÛªre so strong. We are so brave for even making it this far. We donÛªt need people to validate ourselves. We are good enough...we are. Just because some asshole rejects you and tells you youÛªre not enough for th…
1035	lonely	1	For those of us who are dealing with crippling loneliness... ÛÏGreatest Love of AllÛ by Whitney Houston Let your love be your strength...
1036	lonely	1	You ever get super jealous when your friend gets a girlfriend or boyfriend and leaves you behind?
1037	lonely	1	Anyone else crave attention and go crazy without it? Sometimes I say stupid shit or lie just so someone can give me attention even if itÛªs negative. I know it isnÛªt healthy but in my mind, at least someone is paying attention to me. I feel less lonely. Even when my dad physically abused me, I felt less alone.
1038	lonely	1	I finally figured out why IÛªm lonely, and IÛªve come to terms with it because IÛªm okay with being me. IÛªm okay with being me and not being someone else somebody wants. I have no friends or a boyfriend because IÛªm too clingy and high maintenance. In our society, being someone like this is stigmatized but no one ever mentions that we are the type of people to be there for someone every min…
1039	lonely	1	If anyone wants to talk, IÛªm here. 21/m/gay if that matters...
1040	lonely	1	Crippling loneliness, in bed all day, crying my eyes out...
1041	lonely	1	I might die... [removed]
1042	lonely	1	Anyone want to be friends? IÛªm 21/M/US and gay if that matters to you... [removed]
1043	lonely	1	Anyone else look forward to dreams? ThatÛªs when IÛªm not lonely :) [removed]
1044	lonely	1	A community for... us? What would everyone think of a community for all of us? I know that loneliness, depression, etc. isn't always cured this way. But everyone always says, meet new people, go out and do things, and so on. We have people who desire social circles here everyday. And yes, we have the people who offer to talk and that's awesome. But alot of times the pressure for that person to be…
1045	lonely	1	Thank You Reddit I just wanted to take the time to thank the people on here who go out of their way to be kind and give advice. You receive no reward for what you do and honestly you guys save lives. It's a light in the dark for many people who suffer depression. Thank you so so much.
1046	lonely	1	I feel a disconnect even from this sub. This is a goodbye, if anyone chooses to read it. I don't feel like this sub is for me. When I post, I feel like most people don't connect with me. I don't feel like I'm truly venting to anyone. I instead sit day by day reading others posts and just getting more sad. So I'm just going to figure it out on my own. However, during my entry to this sub a while b…
1047	lonely	1	Mentally stable but alone. I feel like I've made huge strides in the last year. I no longer hate myself, hell sometimes I think I look good. I work out, I go out to do activities, work a full time job. I've reached a much better place. But the closest friend I have lives across the world. And I'm lucky to speak to her twice a month. Man what I would give to have people who call me. People to actu…
1048	lonely	1	To: my best friend in the whole world. Hey... How are you? I don't really know what to say, so I'll just tell you how I really feel, here goes... Lately, I've been feeling like you're very emotionally distant, I've never known you to be like this. I really don't understand what's happening, but like three months ago, a switch was flipped, and everything changed. For example, every time I text you…
1049	lonely	1	I love you... I love you. But I don't just love you, I love you like no one has ever loved before. I love you with passion, I love you with fire. I can stare into your beautiful blue eyes for the rest of eternity. With every heartbeat, I fall in love with you all over again. And each time I fall even harder for you. I am in love with you. But all I can do is watch you love her. It's all I can rea…
1050	lonely	1	I'm not going to see my crush for a whole month.. Fuck.... I've been in love with him for four years. This month is going to be a forever. I'm going to miss you. A lot. I hope you'll miss me too.
1051	lonely	1	I just want to walk up to my crush and hug him. I'm sorry if this isn't the right place to post this, but you guys have always been here for me so I wanted to hear what you guys thing. So... I (a guy) am in love with the most adorable and kind and sweet and beautiful person in the world. I love him so much. He's been going through a really tough time recently (he was hospitalized, and it scared m…
1052	lonely	1	It hurts when your best friend makes you feel like the loneliest man in the world. It hurts so much. But I love him so much.
1053	lonely	1	"The worst feeling is not being alone, it's being forgotten by someone you could not forget."
1054	lonely	1	The end of my world. Today a sun will rise, normally, like any other day. Or it may seem like any other day, but it isn't. Today is different. Today I lose the most important one in my life. Today I lose the one that I'll forever want, the one that I'll forever need, the one that I'll forever miss, the one that feels like home, the only one that I'll forever love. Today I lose love. Today I lose …
1055	lonely	1	He'll never love me the way I love him... will he...?
1056	lonely	1	My best friend just mentioned in front of me (without me knowing) to my other friends that I'm no longer their friend And that I'm no longer a part of their squad...
1057	lonely	1	AAAAAAAAAAAAAAAAAAAAAAAAAAAAAAAAAAAAAAAAAAAAAAAAAAAA I give up
1058	lonely	1	I'm ending it tonight I decided that I'll commit suicide tonight and end it for good. Everyone left me... And today, my best friend and soul mate and everything said things that tore my heart apart and then left... Last time I was in this much pain my best friend hung himself. Today it'll be me. Goodbye everyone. Thank you for all that you did to me. I love you all.
1059	lonely	1	i give up. [removed]
1060	lonely	1	My best friend forgot me... [removed]
1061	lonely	1	To fall in love with someone who does not love you back, is the cruelest, most unforgiving heartache I have ever experienced.
1062	lonely	1	I give up on breathing. Will you please stop stealing the air out of my lungs? They're tired of breathing. My chest has become so heavy. Will you please stop making my heart bleed? It's tired of beating, yet it still beats, for it beats for you. For your eyes. For that smile. Do you have any clue how much my heart melts when I hear you laugh? Or talk? Or breathe? But I'm so tired and broken. I lo…
1063	lonely	1	I'm done. I give up. I can't breathe. I give up. You ripped my heart out of my chest with your bare hands. You are my best friend. What did I do for you treat me in such a way. In such a mean and hurtful way. Do you have any idea how alone and lonely and broken I feel? I feel so hurt. Broken. My heart is crying. You're my best friend. And I love you with all my heart. I never did anything but lov…
1064	lonely	1	I told my best friend I was feeling depressed and lonely. He called me obnoxious. I was telling him that life has been extra hard lately and that I was feeling worthless and lonely and suicidal, and that I miss us talking and hanging out so much... And then he called me obnoxious. I give up. I don't want to exist anymore. I GIVE UP Thing is... I still love him so deeply and so unconditionally no …
1065	lonely	1	My heart breaks as I see you smiling, texting her. I'm sitting here right in front of you and yet you have not the slightest clue that my heart has long fallen for your eyes. I can see the biggest smile on your face as you pick up your phone to text her. I have never seen a smile so heart-melting and warm. But the smile isn't mine. It's hers. Your smile tears my heart into little bleeding pieces …
1066	lonely	1	Since when did people become so careless and cold... I told you I was suicidal last night... You were so mean and hurtful in your reply. What happened to us, i thought we were best friends....
1067	lonely	1	How do I help my best friend when he's feeling sad and depressed? I really want to be there for him. I love him so much. He's my world. P.S. I didn't really know who to go to with this, but I know you guys are amazing and you guys are my family so I came here. Thank you.
1068	lonely	1	Can someone please rip my lonely heart out of my fucking chest...
1069	lonely	1	I get so jealous sometimes because I know I am so easily replaceable. I am no one special.
1070	lonely	1	Give me one single reason why I shouldn't commit suicide tonight.. [removed]
1071	lonely	1	Don't you love it when all your close friends go out together and you're the only one not invited. Oh and what's even worse is that they don't even tell you they have plans. You catch them having fun by accident through social media or some other way and you just feel your chest collapsing in on itself, because you feel so unloved and unwanted. You feel like a burden. But worst of all? Is that th…
1072	lonely	1	My very few close friends deserve so much better than me. My best friend/soulmate included.
1073	lonely	1	No one, not even my best friend, would miss me if I killed myself. No one would even notice, let alone miss me... I am no one. I mean nothing to anyone. I mean nothing to my best friend. I mean he is my best friend in the whole world, but I don't think I'm his, not even close... Why am I still alive..
1074	lonely	1	What is your favorite sad quote? Here's one of my many favorites: "I just someone to hold me and tell me I'm not as worthless as I think I am." It's not much, but the loneliness is... suffocating. I have a ton more if you guys wanna hear them, maybe I'll even turn them into pictures and compile them. What's yours?
1075	lonely	1	"How is it that you mean so much to me and I mean nothing to you..." This couldn't describe me more perfectly right now. I love my best friend so much. I really do, from the bottom of my heart. He is my world. I don't even exist in his.
1076	lonely	1	I'm this close to putting a bullet through my head. Or ripping my heart out of my chest.
1077	lonely	1	My best friend is taking a break from me. He's been going through a really rough patch, and when I tried to help/comfort him, he told me to stay away and to give him space, he told me he needed a break from me. I initially understood and thought it was perfectly valid... but then I found out that I was the only one he pushed away. He let his other close friends in, he let them help... I guess my …
1078	lonely	1	What's your favorite sad/depressing song? Already Gone by Sleeping At Last is easily mine. What song do you listen to to get the tears flowing? Also "Never Too Late" - Three Days Grace hits too close home. I can't stop listening/crying...
1079	lonely	1	How do you not give up on living when the loneliness is so suffocating and all your close friends hate you. Even my best friend does.
1080	lonely	1	I love you all so much. Seriously. Thank you for everything. I may be lonely, but I'm certainly not alone thanks to everyone here. I love you.
1081	lonely	1	Everyone deserves someone who loves them unconditionally. Except me, apparently. I guess I don't deserve to be loved after all...
1082	lonely	1	I really need you. (A Letter) HeyÛ_ ItÛªs my birthday. I really thought you would be the first to send me something. Anything. But I guess thereÛªs a good reason why IÛªm sat here all alone in tears because breathing has become harder than crying. When we first met, I thought you were the one. I really did. And I still think you are. Because you are. You are my everything. My world. And youÛ…
1083	lonely	1	I can't believe I genuinely thought someone would remember my birthday. I am such an idiot.
1084	lonely	1	It's my 18th birthday. Just another reminder of how lonely and worthless I am.
1085	lonely	1	I had a business meeting with my crush. On Valentines.
1086	lonely	1	Feeling lost It seems that IÛªm forever alone at this point in my life. IÛªm in my mid 30Ûªs and have no one to share my life with. No real friends and my exbestfriend/wife now with someone else. I canÛªt help but be sad all day everyday. I donÛªt reall try and show it to other but sometimes I guess it comes thru. My family always says itÛªs not fun to be around me because I look miserable …
1087	lonely	1	Hi Hello everyone!
1088	lonely	1	Being a couple I know I have to be ok with me. I am getting there. But I can't help knowing that having that person to be there with you. I see others. Yes it's not cake walk but it would be awesome not to have to face every thing alone amymore
1089	lonely	1	My Lonely Friends In case no has said it HAPPY HALLOWEEN À_À_
1090	lonely	1	Only the lonely Understand Your phone text notification goes off
1091	lonely	1	Hate Holidays If you ever watch the Polar Express you will remember that one little boy who says Christmas Never Works Out For Me. Yeah. I get him. Just get through tomorrow and move on.
1092	lonely	1	You can do everything right but still end up alone I will start this off by saying that I have already done most self-improvement practices. I have a pretty good social circle, I have self esteem, I dress well, and I have good social skills. I personally think that IÛªm at least ok looking, maybe even above average. Im slim but fit and at an ok height, 5Ûª9. However, I am frequently told that I…
1093	lonely	1	Mayday mayday, depression monsters are closing in and the baracade is weakening, I fear the fortress will be overrun soon. Requesting backup, over.
1094	lonely	1	Close friend doesnÛªt want to talk anymore IÛªve had a friend who I have talked to for a while now 2yrs sheÛªs an online friend and she just told me she doesnÛªt want to talk to me anymore and to delete her number our friendship has been on the rails these past couple of months weÛªve both been dealing with personal struggles and issues now i just donÛªt know what to do IÛªve been trying s…
1095	lonely	1	lonely hey guys I am a boy who like video games and memes my steam username is maorbil so if anyone wants to play some games together I would really aprreciate that
1096	lonely	1	Feel like shit I don't have any friends to play games with and I would love to have a game with someone who has dark humor so I won't feel like shit while looking at the PC screen doing nothing
1097	lonely	1	I wasted my high school years and possibly chose the wrong degree Although I'm from Europe, the idea of the stereotypical high school fantasy has always been a small obsession of mine. I know that it obviously couldn't be exactly the same as the exaggerated stuff in movies and books but I'd still hoped to get some friends and do fun stuff together. Sadly, in my first year of high school I got a r…
1098	lonely	1	Everyone is always gone I don't know if you could call this lonely but it feels like it... everyone always has places to be, things to do and I'm just useless. I wish I could call someone but it's never 'a good moment'. I don't really need people to listen to my problems I just want someone I love to listen to me talk about my day and be interested. My boyfriend often doesn't want to see me becau…
1099	lonely	1	I feel like a fucking incel I feel like its impossible to talk about how youve never had a girlfriend without sounding like an incel. Most movies have a romantic plotline that is unavoidable, a lot of songs I listen to are about relationships, and I read stories about people in relationships. All of it just makes me want it more. I know people will deny this but I have longheld that true love is …
1100	lonely	1	What is it about me that makes people ghost me [removed]
1101	lonely	1	Does anybody else have friends but still feel lonely? I have a decent amount of friends that I made during high school (which I just graduated) before I got depressed and started withdrawing from everything. But I never feel the urge to talk or hang out with any of them. I have a group of friends on a discord server but I hardly want to talk to them either and I like all of these people individua…
1102	lonely	1	Sitting alone..... I'm sitting alone in a hookah bar for the uptenth time in my life. I hate this feeling that everyone I've known as a friend has slowly moved on from me and my stupid attudite. I honestly wish I had a reset button and try to fix every stupid mistake in my life. Every chance I get, I fuck it up somehow.
1103	lonely	1	No one cares I keep trying to reach out but no one has time for me. I spend days doing work around the house and trying to keep at my hobbies and people keep avoiding me. Obviously there is something extreme unlikable about me. Why do I even continue
1104	lonely	1	Hi. Hi :/
1105	lonely	1	I feel like I'm meant to be alone... The other day I was talking to someone about this and they proceeded to link me a shitty video about "lonliness" and then told me to seek therapy. All because I said Some people are meant to be alone. I really do think that I wont ever find anyone, not even a friend. Ive been alone for 6 years and I dont see it changing anytime soon.
1106	lonely	1	Uh hi Anyone want to talk? Pls...
1107	lonely	1	Pls Can someone message please. Please.
1108	lonely	1	Cant sleep,cant stop crying. Its just one of those nights. I keep overreacting and overthinking which leads to me crying. I haven't felt this lonely in forever. I'm a burden.
1109	lonely	1	Another restless night. Tell me about your day. Every detail. Or you can vent to me. I just need someone to talk to.
1110	lonely	1	If you have a family I find it hard to believe you are lonely Fuck you for being so lucky and not caring about it. If I had a family I wouldn't be online crying every day.
1111	lonely	1	who has no family? no grandparents, one parent who does not like to live with me, no other family. eventually will be only one but will suicide
1112	lonely	1	Any men here looked into MGTOW? Thoughts?
1113	lonely	1	Life sucks when your likely to eventually die young anyways One parent already died with one of the worst cancers you can get. I therefor have a much higher chance of inheriting said cancer and dyeing the same. I defintely would want to commit suicide when I found out instead of dyeing slowly. Also have 0/4 grandparents alive as well. am only 23.
1114	lonely	1	Tulpas? Anyone here have or had Tulpas? Thinking of learning more about this
1115	lonely	1	Best part of accepting being short and ugly and foreveralone Now I just eat as much as I want and gorge on junk food. Im already ugly and short so it really doesn't matter if I am also fat. I mean if I was good looking I would have incentive to keep up with my body, be healthy and such. But when your extremely ugly and short anyways, who cares? Might as well just eat junk food because it feels go…
1116	lonely	1	I was dumped I was just dumped by my girlfriend the other night, and I don't know what to do. "I can't really say I'm in love with you" is what she said. This just came out of nowhere and I feel like I can't breathe. Just a couple of days ago I thought we were still madly in love, now I'm heartbroken and I feel like I'm going to have a nervous breakdown. I just wish I knew what went wrong. I wish…
1117	lonely	1	I'm losing quickly losing allies and friends I've had for years...Seemingly all at once Edit: I fucked up on the title. It's difficult for me to focus clearly. Sorry It feels like they are systematically abandoning me. These are people I trusted with everything...One of them I'd known 15 years almost. She told me she feels I'm "going back to my old ways" but I think it's something deeper than tha…
1118	lonely	1	I feel happiness and joy for others. But I do not for myself. I'm very familiar of the term: "You can't love others until you love yourself". It seems to be repeated quite often as some magic card trick to make people feel better. I don't know. I'm not knocking it I just feel differently and I will explain. As an INFP personality type, I relate with fictitious characters and role models when feel…
1119	lonely	1	Why am I able to communicate better with people abroad/overseas but not at home? I'm sure others feel this way. I'm in the United States and if I had the resources this place definitely wouldn't be my first choice. I know hate is a powerful word but it's the only way I can describe how I feel about it here. The majority of my friends (about 90%) I've met online. Whether through Reddit, Instagram,…
1120	lonely	1	I truly despise bullying especially in a sub like this. Thank you moderators People come here to vent and let out their personal feelings. An individual recently went through every single post I ever made and tried airing dirty laundry. It's childish, counter productive, and flat out disrespectful. Please just stop this juvenile behavior and act mature. If you want to do malicious things like tha…
1121	lonely	1	Loneliness is war Lies and disappointment tear through our skin like bullets spilling out blood that nobody else can see. Pain that is unique to the individual and goes unnoticed to bystanders as the wind is to the garden. Is this darkness in you too? Those who have not experienced it will never understand. Emotionally blown to bits just barely hanging on to life by a thread. Depriving of what mi…
1122	lonely	1	I'm talking to a girl from work but she is not familiar with Western culture and is very shy Alright so long story short I met this girl at work. She's Bulgarian and has an absolute beautiful accent. I'm 28 and she just turned 18 but is mature beyond her years. Shes only been in United States three or so years and definitely is still adapting to our culture. She's also very very very attractive s…
1123	lonely	1	Is it normal to crave intense affection? I am a 28 year old male. I've been in several relationships, one lasting roughly 15 months being my longest. I've been single nearly two years now and feel like I'm slowly dying inside. My life basically consists of working and the TV. I know I really need to get outside more and all of that but it just feels like my luck is unusually at an all-time low. I…
1124	lonely	1	Comparison is the thief of joy Robbing us of what we might have felt or known to be happiness...
1125	lonely	1	The dating apps have me feeling really discouraged. M. 28. I'm not bashing it. I know plenty of couples have flourished from it. But what's the true success ratio? Not very high it seems. It's impossible for me to get a reply back. I've even lowered my standards (a piece of me dies admitting that) just to experiment and be more patient. Absolutely nothing. I understand these individuals don't owe…
1126	lonely	1	I've felt increasingly/consistently more sad these past few days So a girl I'd known for 14+ years parted ways with me about 18 months ago. Long story short, we started off as very close friends but our attraction began to build strongly as the years added up. We were each respectively our own young teenage crushes...but there was a distance barrier (not a huge huge one) but enough to the point w…
1127	lonely	1	28/M. Met a Bulgarian girl at work but she is so hard to figure out Long story short I started a new job. So I approached her one night asking her for a coffee and she asked me "tonight?" And I said "Well I meant more along the lines of when we're both free but if you're free tonight I'd love to take you for one." At which point she said "Well I may be getting a ride home but if I don't we can go…
1128	lonely	1	Making that initial approach is exhilarating in a way to me despite the anxiety I have a little bit of social anxiety, some days are worse than others. I definitely don't feel 100% socially awkward though. I'm still at the phase where I feel confident enough to strike up a chat with a girl I may find attractive (those are the really good days). I'll see someone who is attractive to me, a smile wi…
1129	lonely	1	So I finally pull a number, and still no luck. Why don't they answer when things are golden? 28 M. I've known this girl since high school. We parted ways for a while and so eventually just caught up and hit it off. The attraction is clearly mutual, we flirt, I give her independence by not hanging around too often, etc. So the other night we were talking and things were going really good. I truly …
1130	lonely	1	I wish I could be with someone who's as introverted and reserved as me [removed]
1131	lonely	1	The blade that cuts me the deepest is having my texts left as "Seen" and unanswered [removed]
1132	lonely	1	The blade that cuts deepest into my heart is having my texts left as "Seen" or unanswered. [removed]
1133	lonely	1	I really hate Fridays and weekends Normally I just either work or spend time alone. I do enjoy my own company but for some reason today I just feel like I'm dying inside. The majority of my friends are abroad so it's not like I can go out with them and have a good time. Nobody to talk to. Nobody in sight. Even holidays I spend alone. No family either. I haven't felt a woman's skin in over 6 month…
1134	lonely	1	I choose to suffer in silence. I'm a 29/male. Recently started a new job, met new people, one was an attractive girl. She's extremely experienced, helpful, and generous. Things felt perfect at first. Lots of open flirting and laughs but business first always of course. It was pretty magical to be honest. I got her number and asked her out after an appropriate amount of time. Nothing felt too soon…
1135	lonely	1	The lack of physical affection makes me want to die I don't just mean sex but cuddling, kissing, sitting together and hugs. I'm a 29 year old male. I haven't felt a woman's skin in over eight months. I interact with and see plenty of women but it's just extremely difficult getting anything to stick like a relationship. I get so far, to the finish line...and something goes fucking wrong. It sounds…
1136	lonely	1	I saw a friend today who I had no contact with for four years. He introduced me to his girlfriend. It was amazing to see him. He is like a brother to me. After his twin died we went separate paths. When he introduced me to his girlfriend I immediately liked her. Outgoing, honest, intelligent, very attractive. She's good for him and I'm happy for both of them. He was broke so I gave him fifty buck…
1137	lonely	1	I sometimes shadow box alone in my room. My "opponent" is always myself. Usually with headphones on and loud music. It takes my mind off of being lonely in some strange way. I close my eyes and imagine every little detail. The impact of the punch to my face. The sweating. The blood dripping down my eyes. The exhaustion and fatigue but refusing to stop. The harder I get beaten the stronger I feel.…
1138	lonely	1	It's getting harder and harder to breathe...My mother is killing me Moving out is not a feasible option right now. I'm a 29 year old male who currently is struggling financially. It could take quite some time before I'm able to move back out. Therefore, I live at home. At the risk of sounding redundant, I do contribute. I refuse to consider myself a "victim". **There has not yet been a hard fucki…
1139	lonely	1	Ever feel like you'll die alone? Fading off into darkness drifting in and out of consciousness... Sigh. Male here. 29 years old. Not a virgin. Have had several relationships but definitely not a shit load. Most of my friends either have steady girlfriends or have settled down. I've tried everything imaginable to find a significant other but still no luck as of lately. It's almost like I don't des…
1140	lonely	1	The only place I never feel lonely is in my imagination My entire life I've never really had the words for this. It's very difficult to explain but I'll try my best. Usually when I sit in silence and tears begin to come down I have these thoughts. My imagination is like my dreamscape where I make anything I want to happen. It's like making a movie instantly with an unlimited budget. There are a f…
1141	lonely	1	Keep quiet and suffer in silence This has been the code I've lived by since I watched my father die. He didn't go out peacefully and it ended on a rather bad note. As I recall we never exactly saw eye to eye on anything. I hate that he went out with a whimper and blamed others for ALL of his problems. It was on this day I vowed never to be like him. "Had I a dozen sons, I would rather eleven die …
1142	lonely	1	Does anyone ever end up with their first choice? Is life an endless game of chasing? Alright so I'll be perfectly honest here: I'm 28 and have only had one long lasting relationship with a girlfriend (lasted 14 months) and there's just so much about this part of life I still feel I haven't had the chance to enjoy yet. I'm trying so hard to stay positive here but I get this tightness in my throat …
1143	lonely	1	What (if anything) brings you a sense of inner peace when you're feeling lonely? I'm extremely lonely but no longer to the point of blaming myself. It wasn't long ago I was at that stage though. It's going to sound silly and a bit cliche but music has a major impact on how I think and feel. It's not the lyrics I'm listening to though. It's the sound of the lyrics combined with the instruments... …
1144	lonely	1	What are your last thoughts in bed before drifting off into sleep ? I'm 28 M and I've never told anyone this but I hug my pillow and think of a love interest. I've been single going on four years now so it gets agonizing not having any affection with a girl. Sometimes it will be a girl I'm currently thinking of but I just imagine us snuggled tightly and in a comforting silence. There's nothing el…
1145	lonely	1	Has anyone else gone legit insane from loneliness? I've been isolated for a good 8 years now and I think the loneliness and isolation is taking it's toll on my mind. I have severe depersonalization and derealization and now and get bizzare thoughts every so often.
1146	lonely	1	Are some people destined for a life of isolation? It's honestly impossible to make friends from scratch in your 20s. I don't even know where to begin. The typical response to this is join a club which does no good. The same goes for dating. Such is life for us.
1147	lonely	1	Did you have "Normal" coming of age/teen experiences growing up? By this I mean were you a normal teen who hung out with friends and did stuff and had your first kiss/dating and all of that. I never did anything. I was in complete isolation as a teen due to all my problems I had then.
1148	lonely	1	Where are you suppose to meet girls after college? I don't see how this is possible for someone with little to no friends. School seems like the last real place to try to meet girls.
1149	lonely	1	At what point in your life did the loneliness consume you? [removed]
1150	lonely	1	Is getting into a relationship at my age pointless? I'm 22 years old and have never had a girlfriend or done anything with a girl. I had severe social anxiety as a teenager and dropped out in sophomore year and got my GED and am in college now. While i am a lot better socially I still have a non existent social life and making friends at this age seems impossible. I feel like if you don't have a …
1151	lonely	1	Sick of living off of fantasizing the life I shouldÛªve/couldÛªve had. Does anyone else do this or feel like this? IÛªm tired of it. IÛªm essentially living in a different reality, because IÛªm regularly daydreaming. It sucks, because I know itÛªs not going to happen, even if I had the opportunity to make it happenÛÓitÛªs just not going to happen. This is a huge reason why IÛªm suicidal.…
1152	lonely	1	It feels like IÛªm the third wheel, but thereÛªs no relationship. Just watching day by day, by day by day as people smile with their loved ones, or their friends. I envy those people. I meanÛÓI donÛªt know much about these people, I donÛªt know if theyÛªre truly happy or not, but damn...at least they have *someone* to talk with or smile with. Because IÛªm at rock bottom, and IÛ÷m complete…
1153	lonely	1	So lonely, itÛªs embarrassing. [removed]
1154	lonely	1	Tired of reaching out IÛªm so sad but IÛªm done being the only one trying to keep the friendship alive. ItÛªs so sad because we use to be really close :(
1155	lonely	1	Upset I (18F) am so upset. How do you deal with somebody who has lost interest in you? At one point this person was talking to me everyday and now they barely respond to me? It is so upseting because I just don't know what I did wrong.
1156	lonely	1	"There is someone out there for everyone" feels like a bullshit platitude Well, I'm new here. Maybe it'll be cathartic to post my thoughts as I'm in a bad place. I've been pretty lonely my whole life and I'm no spring chicken. I'll be 40 next year. I try to go out and make new friends, meet women from clubs and activities, and I just end up getting shut down at worst, generally disappointed by fa…
1157	lonely	1	Got used to being lonely I think i just accepted that being alone all the time is ok for me. Or my brain is just playing tricks on me, I don't know. Most of the time i enjoy being alone, nobody cares about what I am doing. At school people will obviously nitpick everything I do. But they won't have reason to talk bad about me because nobody really cares about me in the first place. But sometimes …
1158	lonely	1	Everyone has left. All my life I've never really made real friends, never got invited to stuff, no one really wanted to hang out with me and stuff I guess. Now I'm proud to say people invite me to things but i say no all the time?? I really promise not to do that to myself anymore but the problem is the few people that invited me are now like completely gone to uni and stuff and I'm just lacking …
1159	lonely	1	IÛªve felt really shitty the past few days With nobody to turn to. My only distractions are computers and music.
1160	lonely	1	Sometimes I like school But other times it just reminds me of how lonely I really am
1161	lonely	1	I feel... Nothing really. I just feel numb tonight. IÛªve just been lying in the dark staring at my ceiling for awhile now. The only thought in my head is the thought of me not existing. I feel like IÛªve failed at everything, but IÛªve learned to accept it. IÛªve accepted how much of a failure of a person I am, and IÛªve accepted how worthless and unwanted I am. IÛªve accepted that IÛªll …
1162	lonely	1	Sometimes I just feel so unwanted [removed]
1163	lonely	1	At night is the worst I was feeling alright for most of the day, but here I am at almost 2am still up in bed alone with my thoughts again. I have to be up in 5 hours but I just canÛªt get to sleep. My mind just races at this time and it makes it impossible to sleep, no matter how tired I am. When youÛªre alone at this hour it feels even worse and you have to find some way to deal with it. Somet…
1164	lonely	1	Loneliness seems to be my only friend IÛªve always been one to spend a lot of time by myself. Lately I wake up, go to school or to work, then come home and go to bed. I was feeling more motivated for awhile to do even simple things like homework and cleaning my room but all that seems to have come crashing down. I donÛªt even know how to put into words how I feel. It feels like IÛªm an outcast…
1165	lonely	1	I honestly donÛªt know how much longer I can hold on [removed]
1166	lonely	1	I sometimes feel the world just looks past me Does anyone else ever feel this way? Like you're so boring you don't matter, and I feel selfish for saying it but sometimes I just want people to pay attention to me, and it annoys me how society has made it so trying to speak to people you don't know is creepy, how the fuck else am I supposed to make friends? Sometimes I see lonely people and I want …
1167	lonely	1	Does it ever end? [removed]
1168	lonely	1	Everyone is just a selfish liar. And I am lonely af. (Excuse me my mistakes, English isn't my 1st language) I'm 18 since 2 weeks, my mental health (which was shit for 5 years now) is getting worse and worse and I realised how shit it is. I like hanging out by myself in malls n shit but I have so much stuff to talk about... I may be socially outcast, depressed and anxious but that doesn't mean I d…
1169	lonely	1	I never wanted things to be like that. You met me at my worst. I wasn't conscious at all. I didn't think forward. My realisation that I actually really loved you came late. After I got better. After you gave up on me. Now you're gone. You don't seem too happy. I wasn't able to give you what you wanted. It wasn't even much. Yet I still failed. Today, I'm still not on my best, But I'm working on it…
1170	lonely	1	Honestly, the only reason I want to end my life is because I hate my body, I'm mentally ill, not only depressed. There's just no point in living for no one for me. I realized how much having a gf helped me live my life like I should, it made me much more organized, I had no problem doing my chores or anything. Now I just lie in bed, sleep all day and play fortnite to kill time, but life feels lik…
1171	lonely	1	I'm just lonely I'm still a kid, but I feel so lonely. Me and my dad had a good bond, but he left. My sisters and cousin moved out and so I only really got my mom and my cat. I also got my aunt, she's chill, but she's at work most of the time. Me and my mom have nothing in common so we have nothing to talk about. Kids now in days don't really go outside so I have my online friends, but sometimes …
1172	lonely	1	Idk what to write here tbh Honestly I just want someone to say im home to, just someone who genuinely enjoys me as a person. I have friends, but I fall asleep every night alone in bed listening to music looking at Instagram. I'm also only 15 and I just get so mad sometimes, but I don't know how to put it out. Sometimes I just want to punch someone, but... naw. I have my mom, but we don't really g…
1173	lonely	1	I have been escaping loneliness for 16 years with video games. I have been escaping loneliness for 16 years with video games. And its left me a wreck. Video games don't even work all that well anymore, the effect has dulled over the years. But they are all I have. &amp;#x200B; As I get older and my health dwindles I know that my chances of ever making some kind of human contact is slipping away. …
1174	lonely	1	Can men be friends with women? The reason I ask is that when I try to find friends, in particular on Reddit, and I have been trying for a looong time now, I mostly get women messaging me back. And it never works out. The few men I get aren't all that interested in chatting, they just want to shoot off their opinion in a post and go, and the rest of the men don't speak very good English and are fr…
1175	lonely	1	I have not had a friend for over a decade I had a couple friends once, its difficult to remember those days in the haze of my messed up mind. When I started high school in 2003 they left me for other groups and I have been alone ever since. My mental health issues started to manifest - depression, anxiety, OCD, and with nobody to talk to I turned to video games and movies and have done nothing bu…
1176	lonely	1	Been alone 16 years! Sweet 16! Yea thats right, 16 years alone. No friends, no conversations, no company, just me, my computer, and a million cups of tea. And I few gins I won't lie. What a horrible time. At this point I don't want to kill myself because I think I should get a prize for wasting so much time. Anyway, thats my story.
1177	lonely	1	I just wish I could have a friend and intimacy before death I just wish I could have a friend and intimacy before death. To experience what it is life. They are some of the fundamentals of being human. I know it won't happen, but we will all go through an endless cycle of trying to find people and failing.
1178	lonely	1	Male 28, NZ. Been alone and isolated for 16 years. Male 28, NZ It has been a loooong stay in my purgatory. 16 years of isolation feels like an eternity. I'm not sure I could even speak to a human now, or how a friendship works. My only escape from depression and anxiety is video games and the internet. If only I didn't have work, I could use escapism 24 7. There is no way out but death so I'm wai…
1179	lonely	1	Been alone for the past 16 years. No friends, just wall for conversation. Been alone for the past 16 years. Being lonely really does kill you. We as humans need company. God has it been awful. It has been one loooooooooooooong nightmare. I am going insane, every year that goes by with no human contact I loose some more marbles. I don't know how I made it this far but if I could go back in time an…
1180	lonely	1	Been alone 16 years now, no friends, no partner. It has been a loooong stay in my purgatory. 16 years of isolation feels like an eternity. I'm not sure I could even speak to a human now, or how a friendship works. My only escape from depression and anxiety is video games and the internet. If only I didn't have work, I could use escapism 24 7. There is no way out but death so I'm waiting for it, l…
1181	lonely	1	anxiety ÷¼ü÷¼ü just went out with a buncha "friends". was okay at first but one thing led to another and anxiety attack and from there everything just got worse. stayed alone for most the time. (better for them) i couldnt face anyone for the rest of the night. i felt so fucking lonely and even if i got with everyone i still felt lonely i couldnt shake the feeling. now's the time where i'm t…
1182	lonely	1	lost a close friend [removed]
1183	lonely	1	whoever said love is blind was one ugly desperate motherfucker. thankfully iÛªm ugly, desperate, 300 other terrible adjectives, and a cascade of depressive emotions.
1184	lonely	1	Fuck this event the earth did the tour de france around the sun who the fuck cares itÛªs whatever why do we have to celebrate it? do i have to end up lonely? the last 3 days of 2018 have been hell. i just want to know that someoneÛªs there. idc if you arent really there and i probably wont talk to anyone but i just need a cuddle buddy or something like that. i just feel like nobodyÛªs there fo…
1185	lonely	1	wanna talk i wanna talk to someone. like over a call not text. i just wanna vent a load of shit and say it out loud. i want someone to hear me out. but iÛªm scared of talking to the person i care about. iÛªm scared theyÛªll hate me or judge me. iÛªm scared because i dont want to start their 2019 with negativity. itÛªs getting too much i need to let it out before i let it out physically.
1186	lonely	1	Old and lonely I'm 50 and most of my life I've had plenty of friends but in the last 5 years everything has turned for the worse. 5 years ago I was married, in love and living the dream. Since that time I've been divorced, father died, had a traumatic brain injury and almost died, married and divorced again, met my soulmate and lost her too. Now I'm suffering from anxiety and major depression. I'…
1187	lonely	1	Another day Just another day. Same as yesterday. Nothing good. Nothing bad. Just the tears. The silence. Sad. I could go out, but I stay in. And then, tomorrow, all over again.
1188	lonely	1	I am depressed I canÛªt fuck any of my whores and exÛªs No car. CanÛªt spin plates
1189	lonely	1	I really miss having someone to talk to About 2 years ago I started talking with a girl on reddit. I enjoyed talking to her and eventually she flew out to see me. Those were the last 2 days I remember I was happy. I donÛªt think IÛªll forget kissing her on the balcony at night and smoking cigs together. Or when we walked and held hands. Or when we just stayed in bed together for hours. Even tho…
1190	lonely	1	Hope Everyday is dark and I have no hope. The dark blocks any light, I really want to end it tonight. I hate this loneliness, nothing will ever change until I put a bullet in my brain.
1191	lonely	1	Remember if she doesnÛªt text you back for hours or a day it means she doesnÛªt give a fuck about you and never will Quit being an idiot
1192	lonely	1	I got drunk and now I have 4 girls Interested in me [removed]
1193	lonely	1	I am losing my mind It seems everyone else can find someone except me. I see ugly guys and heroin addicts and they donÛªt have problems finding someone at all. Meanwhile I canÛªt even get a match on 4 dating sites or a reply. IÛªm not sure what IÛªm doing wrong maybe IÛªm not doing enough hard drugs or IÛªm more hideous than the guy from notre dame. I feel like everything about me is garbag…
1194	lonely	1	YouÛªre lonely because youÛªre not attractive If you were attractive you would be able to get the girl you want. Never forget youÛªre place and sub humanity. Imagine being an attractive guy. Everyone treats you good, always getting invited to parties, hundreds of tinder matches to choose from, constant validation. Total heaven on earth. Everyday I day dream and wish I was better looking. Attra…
1195	lonely	1	IÛªm too depressed and lonely Lack of intimacy and sex is really making me miserable. I donÛªt know what to do IÛªve tried online dating but itÛªs not working out. IÛªm currently drunk but even drinking isnÛªt helping me anymore
1196	lonely	1	I am so pissed off right now I have 3 girls who want to see me but I DONT HAVE A FUCKING CAR. I am so pissed off at my dad for not giving me my car IÛªm going to ignore him until I get my car back. Now IÛªm going to have to get blackout drunk alone just to forget about this bullshit. I am getting cock blocked.
1197	lonely	1	If you complain about loneliness when you have a partner I have no sympathy for you Like really? Real loneliness is fucking isolation and having no one to talk to.
1198	lonely	1	Who else missed out on the high school and college experience? I am really really depressed and low today and I canÛªt leave my bed because I canÛªt stop thinking about this. I missed out on high school parties, bonfires, prom, young love and doing crazy fun shit with friends. I missed out on college, spring breaks, more parties, and traveling with friends. I am so fucking bitter and I hate eve…
1199	lonely	1	Jay BazzinottiÛªs answers to: What am I missing out on in life if I donÛªt have a girlfriend What do you miss if you don't have a girlfriend? You miss everything. EVERYTHING. It doesn't matter where you are or what you do, if you don't share the experience with someone else, you might as well have read it in a book. And I speak from bitter experience. I have been to 21 countries and 46 US state…
1200	lonely	1	Tinder is fucking garbage Even if i do get matches they donÛªt reply. I deleted my account and made a new one and one of the girls who didnÛªt reply matched with me again just. Fucking. lol. I donÛªt know why I do this to myself. I need to come to accept being forever alone. This is my 4th day sober and now I just got the urge to drink fuck this
1201	lonely	1	IÛªm giving up on dating I canÛªt compete with all the semi male models and male models There is no point in me trying to find another gf. Women have HUNDREDS of very attractive men to choose from on tinder and all these dating sites. Even if I got a new gf IÛªd just be paranoid iÛªd get cheated on and I would never be able to relax knowing they are probably talking to 10 different guys while…
1202	lonely	1	Women canÛªt relate to a mans loneliness When a woman claims sheÛªs lonely it usually means she has gone a month without a relationship and not one of her hundreds of matches is good enough for her. When a guy claims heÛªs lonely, itÛªs usually because not ONE women is interested and he has been alone for years drinking himself to death. You see women can choose to be lonely or not and men ca…
1203	lonely	1	I have accepted I will die alone
1204	lonely	1	I'm drinking alone and sad af Inn feel empty
1205	lonely	1	Do any of you hug a pillow to sleep? One time I sprayed women's perfume on it I am so desprate and shit.
1206	lonely	1	I am a very lonely fuck I have been sitting in my room alone for the past 7 years. 1 year ago I started drinking myself into a stupor pretty much all the time. I would even drink right when I woke up. I fantasize of a different life everyday. I fantasize about having conversations with people, traveling and making memories with friends, being an extrovert and having stellar social skills; but thi…
1207	lonely	1	I so no point to life without a girlfriend No matter how many beautiful locations I see, no matter what I do, I will always be alone. I will have no one to reminisce about these times with. Happiness is really only real when shared. I drink and do drugs, but nothing fills the void. I look at sentimental pictures of couples on old school cool, I see couples holding hands in public and I feel sad b…
1208	lonely	1	I drink to forget about being lonely A girl rejected kissing me last night now IÛªm chugging vodka tuck everything and everyone
1209	lonely	1	IÛªll never mean shit to anyone
1210	lonely	1	I just want to fall asleep and wake up next to someone who loves me in a cozy cabin away from everyone but no one will ever love me
1211	lonely	1	Everyone always gets sick of me eventually Whenever I think I've finally found a friend it never lasts because everyone always gets tired me eventually. I'm really upset and lonely now. I've no connections, no one to talk to about how my day went or whatever. It's just an endless stream of just trying to push through each day cuz I haven't got the motivation to kill myself. I've no one, not even …
1212	lonely	1	Lost my only friend Long story short he was slowly fading away but it was made clear tonight he didn't care to talk to me anymore. After that we cut contact and now I feel so alone. I also feel terrible about myself cuz he said lots of negative things about me and I was already feeling like shit about myself it's hard hearing it from someone else. I feel so unneeded and useless. I hate this. I ha…
1213	lonely	1	I'm so alone. I just want someone to care about me. [removed]
1214	lonely	1	Loneliness at Uni. This might be a long post. So I moved into uni accommodation on Saturday, and since then IÛªve just felt emotionally overwhelmed. I miss my family massively, none of my friends go to my uni, and even though my flatmates are nice I find IÛªm shrinking within myself more and more, which is what I did at the lowest point of my depression. Every time IÛªm by myself I cry, but I …
1215	lonely	1	I d'ont know how to feel its been since the new session in my cegep (i'm from quebec so i think cegep his the same for college) that i've been lonely i'm always alone, feeling sad and depressed. my old ways to react to my sadness was to cry, it make me gets off all the bad feelings (i d'ont know if you understand but wathever ) but now since i'm always alone i c'ant cry anymore and i d'ont know w…
1216	lonely	1	Feeling very lonely right now Right now i feel extremely lonely. I had terrible fight with my mother today. I texted her a smiley after, she didnt reply. My last relationship person is leaving town today for a looong time. All my friends are unavailable, due to their work and life. I feel so lonely. Its terrible.
1217	lonely	1	Just wanna feel wanted.. I just really need/want someone to talk to.. I feel super alone even in a big group of people..
1218	lonely	1	People who stay alone in school, or hide in bathrooms and hidden places....... What are your reasons for doing so? How would you react if someone equally lonely walked up to you and said they were in the same situation and wanted to be friends? I'm in the same situation except I'm too anxious to try and make a friend. I keep thinking that either they'll be mean because they've given up on people,…
1219	lonely	1	Finding happiness is hard The last few weeks have been really confusing for me. Its hard to process everything when it just zips by you in a flash. The entirety of my life I've never had many independent people care for me. I used to have freinds kind of but we would just stop talking. One of my co-workers is really chill but he has his own group of freinds so i dont really fit. I valued my broth…
1220	lonely	1	The kind of dreams I've been having for a few years now I was going to write this in my Diary, but this works as well. I just woke up from a dream where I was back in high school. I just learned that I failed last year and I was tacking on another year of high school. I just finished making my schedule for the new year and was heading to the first class. I sat in the class filled with unfamiliar …
1221	lonely	1	People Don't Hug Me I'm a 22 year old female and I'm just awkward. I noticed years back that girls who are friends hug each other a lot, and guys even hug their female friends. At the same time I came to the realization that no one really hugs me; not my few female friends nor my more plentiful male friends. That's in the past now though and I now have no friends to speak of, but I did start a ne…
1222	lonely	1	Starting to forget what it's like to have a friend [removed]
1223	lonely	1	I just want a male best friend who thinks I'm ugly so that we can remain platonic. Lol. I know I'm probably asking for something stupid. At my age, 22, I should be dating and considering marriage. I've just never been interested in either, especially since, by far, the best experience of a relationship in my life was a platonic one. Hmm...
1224	lonely	1	I fell in love with someone who doesn't exist. She had purple hair, she was cute and sweet, she absolutely loved those disgusting salt and vinegar chips, we rode around in a snowmobile, she loved hugging me. We had a whole thing together. Then, I woke up. Ok, thanks brain. Lemme just cry for an hour then head to school and put on a mask for 8 hours then go home and consider killing myself.
1225	lonely	1	I think i need to just separate myself honestly from everyone before i spread more negativity. I like to help people out and talk about their problems, i like to offer compassion and advice. I've also been working my dick off to improve my own life but it doesn't make a difference. I'm still extremely unhappy.
1226	lonely	1	Anyone just want to talk and share interests? I'm just feeling really alone. I'm down to talk through PMs and learn about you guys.
1227	lonely	1	Everyday is so quiet, peaceful and lonely I originally wanted to just make a post and vent about my problems but who really even cares. All of us are lonely here and have been for a while, I don't care to talk about steps I could take to better the situation. Everybody in these group of subreddits is unhappy and we're all just venting about our problems in an echo chamber with other depressed/lon…
1228	lonely	1	I want to watch IW but have nobody to go with I'm not a fan of Marvel or anything like that, I just feel like it'd be a fun movie to watch and am very curious about the hype. I won't go alone, I do many things alone but going to the movies will not be one of them.
1229	lonely	1	I don't see how it could get better The past 1-2 years have been really lonely. My 4 years in college turned out to be a slow decline into having no social life. I'm graduating in a month and I know that I'm going to the graduation ceremony alone, my family can't come either. I'm losing hope of having any form of a normal social life. I don't have any friends. It feels like I need friends to make…
1230	lonely	1	Someone I can send new music I discover Hey, I'm a big loner. I got out of a break up a while ago and have nobody to share or talk about music I find. It's one of the ways I connect most with people. If anybody feels the same and has time on their hands, hit me up! Edit: Ooh thanks for all the replies guys. That makes me super happy. I'm going to make a group and invite everyone. I'm looking now …
1231	lonely	1	It got worse... Long story short, I had unchecked mental disorders that ruined my first and only relationship. I still love him and never wanted to leave him or lose him, but I knew he'd be miserable if I didn't get help. Things just kept going downhill and it wasn't good for either of us, and I realized that I had to leave him. It was for the best. &amp;#x200B; I found out this morning, Septembe…
1232	lonely	1	Is something wrong with me? I am lonely, no surprise seeing as I'm posting here. I really, really do try to make friends and meet people, but I have no such luck. There are so many other people who seem to make friends with almost no effort, but even if I do manage to meet people, I feel as though I'm just a thing on the fringes to them, and they don't actually enjoy my company and don't actively…
1233	lonely	1	How do you cope with a lack of much needed social interaction? Maybe you communicate online much more than face to face? Or do you not cope at all?
1234	lonely	1	Christmas antics This year at Christmas I'm likely to be alone, that bums me out more than anything. Its my own fault, I have family to go to if I please. I'm one of the fortunate fuckers who is welcome at any family members table but here's the kicker : my exes birthday is Christmas eve. We always spent Christmas together just the two of us, I doubt I'll feel like going to stay with my mam or gr…
1235	lonely	1	I'm shit I have nothing to offer anyone, it's no wonder everyone leaves me. What's the point when I seriously don't give a fuck any more. I have a job but idc enough to actually do my job, I have a home but I don't want to be there. I'm fucking terrified cos I wasted my life, what's the point? I'm no good, I'm not good enough...
1236	lonely	1	Does anyone else feel toxic? [removed]
1237	lonely	1	Heartbroken À_À_... Today my partner told me that he wasn't sure if he ever wants kids. It is such a big important thing to me that I'm scared this is the end. To say I'm gutted is an understatement, I can't stop crying and I'm dying inside :( just wanted to share somewhere anonymously Clarity: he made it feel like we have no choice but to go separate ways as he'd be potentially wasting my time…
1238	lonely	1	I gave him everything And it still wasn't enough. And now I have to try and start again and I'm so incredibly lonely :(
1239	lonely	1	Cancelled on twice in one day Title says it all really, not only has my relationship imploded, my one friend managed to cancel on me, change their mind and then cancel on me again all in the same day. What are friends for eh? Lmao
1240	lonely	1	I'm so alone The evenings and nights are the worst... There's nobody here but me now that he left :(
1241	lonely	1	Alone :( Feeling shit again, not coping with my new situation at all this past week again... My friends don't feel like friends but to be fair they have their own lives to live. I feel so alone and lost :(
1242	lonely	1	Am i the only one who goes to the toilet and sits there for ages because i hate people seeing me walk aroind by myself I'm getting them late night feels, and wondering does anyone else do this in school/college?
1243	lonely	1	That moment when... You connect w/ someone for 3 weeks and in every possible way...except 1.
1244	lonely	1	Ever have one of those days When you get home and you know you need 3 glasses of wine and some hardcore cuddles?
1245	lonely	1	IÛªm tired of being invisible, despite my efforts.
1246	lonely	1	Polar Vortex I live in the northeastern part of the US. ItÛªs 1am and the current temperature is 3å¡ Fahrenheit but it feels like -7.
1247	lonely	1	Lightbulb Moment I have a very detail oriented job as an event planner. There are always little pieces of each event puzzle that need to fit in their proper place in order for each event to run as we intend. Could be something g as large as ÛÏbook the DJÛ or as small as ÛÏthe third e in ReneeÛªs name gets an Ì¬ not an Ì©.Û In addition to all those things I deal w/general administrative dut…
1248	lonely	1	Emotional Hurricane There are so many things flying through my head that I canÛªt focus on what to write. My depression and loneliness kicked in high gear this weekend after a really crazy week. ANXIETY My boss (whoÛªs tough but fair and I actually like as a person) went into the hospital for emergency abdominal surgery. SheÛªs very private so I donÛªt know ALL the details. TheyÛªre saying s…
1249	lonely	1	I need a hug A REAL one.
1250	lonely	1	Does anyone else get depressed and jealous when seeing couples in public?
1251	lonely	1	Will being a good person ever be enough? I was put in a situation where I could have easily taken advantage of someone having a bad day. He was having more issues w/ their girlfriend of 10 months and itÛªs not unusual for us to go to one another when weÛªre having a rough time (be it in relationships, at work or w/life in general. WeÛªve been doing it for about 10-12 years). Anyway, his frustr…
1252	lonely	1	ItÛªs happened again... IÛªve matched w/ a guy on Bumble about a week ago and weÛªve been chatting daily.
1253	lonely	1	Why canÛªt I just be ok w/ being alone? The desire to be in a relationship is so strong that I think I might explode (or have a breakdown). Life would be SO much easier if I could just be indifferent to being alone. As a result, IÛªm currently in a lonely phase and itÛªs making me depressed. Has anyone ever cured their loneliness? What did you do? How long did it last?
1254	lonely	1	I miss kissing
1255	lonely	1	Stress is beefing up my loneliness 2 weeks ago I got a call about my fatherÛªs brother. He was a cross country trucker until he was diagnosed w/uncontrolled high blood pressure which caused him to fail his physical. As a result, he lost his contract w/his trucking company and his rig. His feet and ankles swell to the point of not being able to get his boots back on; I think itÛªs congestive hea…
1256	lonely	1	Fucking Christ, itÛªs the most horrible holiday ever... ...goddamn ValentineÛªs Day.
1257	lonely	1	IÛªm seriously considering the purchase of an oversized teddy bear after Wednesday for cuddle purposes. TheyÛªll probably be on sale.
1258	lonely	1	Why is the notion of wanting an relationship SO taboo these days? Does wanting sex to mean something make me SUCH an undesirable person?
1259	lonely	1	Having a weak moment... ...thanks to a tv show. A woman was standing at a table, working on a project and deep in thought. A few moments later, in walks her love interest who joins her at the table. After they exchange a few words he steps behind her and wraps his arms around her waist and nuzzles into her neck. ItÛªs a scene weÛªve all witnessed before. If youÛªre lucky, youÛªve seen your pa…
1260	lonely	1	Older parents ItÛªs no surprise that the years are wearing on and everyone is getting older. As an only child of divorced parents and their parents (my grandparents) have all died, IÛªm all too aware that my parents are next. My Dad is in the next state over and is older. I live in the same city as my mother and sheÛªs younger than my dad. Even though theyÛªre divorced they both love me fierc…
1261	lonely	1	First-timer IÛªve been diagnosed as chronically depressed about a decade (more or less) ago. IÛªve worked w/ my therapist and IÛªve gotten myself into a good place over those years. IÛªm at a new job for about a year now and I love it, IÛªm making more money here (in 1 year) than I ever made at my old job in 13 YEARS. I got a new car. Working on completing personal projects. But IÛªm lonely…
1262	lonely	1	Lady Grumpy Pants IÛªve had an agonizing day, the drive home was murder and all I wanted was to walk through the door to be handed a glass of wine (or something stronger), then kissed and comforted... But I wasnÛªt and IÛªm sulking about it.
1263	lonely	1	Online dating is newest circle of hell (CAUTION: mini rant ahead) I mean, absolutely fucking brutal. ItÛªs extremely difficult to maintain an air of positivity when speaking to the 10th person who literally doesnÛªt understand what the word monogamous (and a few other, very simple, 20å¢ words) means. Other than that, some seem great but are 7 states away and/or we arenÛªt looking for the same …
1264	lonely	1	Sex dreams are the cruelest experience for a lonely person.
1265	lonely	1	Looking for a girlfriend [removed]
1266	lonely	1	They created "God" only to not feel desolate... Note: I use the google translator.
1267	lonely	1	How do I (30M) avoid her (26F) without her suspecting of anything? I'm going to try and keep this short. There's this girl I've had feelings for, for a long time. Because she lives in a different country we never found the time to develop our friendship to anything other than that and I never got a chance to tell her how I felt. We are very good friends and talk to each other a lot but nothing mo…
1268	lonely	1	My Loneliness Hi all, &amp;#x200B; I would like to share with this community the "boo-hoo" story of my personal experience with loneliness. I'm not hoping to get sympathy or attention and in fact I'm sure this will sound very melodramatic and self-pitiful. Still, who knows if many of you here haven'tåÊ felt the way I do in one way or another at some point in your lives. &amp;#x200B; Ever since I …
1269	lonely	1	Looking at the past I stayed up until 7am, going through old texts, pictures, videos, and just reliving memories of the previous two years. Life was so different back then and the people in my life have changed so much. Now most of them see me as a second thought, which I've learned to accept. I mean, most of them go to different schools (Since we have seven high schools in my town and it's just …
1270	lonely	1	highschool im so utterly petrified of the prospect of freshman year. i dont want to go, im terrified. i have no friends. i dont have a group to hang out with. high school is so big. what if i never find my way through? what if i dont find friends? or a group? i have three friends that i talk to, but one isnt in the same state, one goes to a different school, and one is in a different county. ive …
1271	lonely	1	high school is a lonely place ive been in high school, a freshman, for weeks and have yet to find any friends. i sit alone during lunch, reading a book, listening to music, people watching. the only ÛÏfriendsÛ i had completely cut me off to hang out with new people, which was heartbreaking. i hate living like this, i hate my life. i dont know what to do, i dont know whats wrong with me. people…
1272	lonely	1	dying alone? I am going into my first year of high school and my mother has told me that IÛªll never find a husband because IÛªm rude. Shes also said IÛªm a bitch and that I am cold. Other people I talk to seem to disagree with this. IÛªm just wondering if sheÛªs right? I constantly think about this. My greatest fear in life is dying alone. I want nothing more than to find a husband. I reall…
1273	lonely	1	somebody please help please help, im so scared. i recently posted on here talking about how lonely i was, how i spent every day at high school wandering around with no friends. well, i did find friends. kind of. it started by talking to a person, who I will refer to as L, in one of my classes. we grew closer, i suppose, and then one day, i started hanging out in their friend groups. it gets compl…
1274	lonely	1	I have no one I try to make friends and that always fails.
1275	lonely	1	I think I lost my only friend/s They started acting strange around me and being very distant and now none of them even talk to me anymore. I have been friends with these guys for years now and they know about my depression and the still choose to hurt me.
1276	lonely	1	Need advice? So I am deciding to go back to highschool for an extra year, I'm doing this to take a few more courses and get better marks. I could go to collage and do this but with the highschool I get these for free. I am a fairly quiet, reserved, introverted person so I don't have a lot of friends. The few friends I do have are moving on and getting jobs, etc. I am most likely going to be very …
1277	lonely	1	Need someone to connect with I'm going to start off with being honest, I am 17 year old male and need someone to connect with. I feel I have a lot of potential in life and need someone to talk to and share ideas and thoughts with. I am a very open-minded person, I love talking about life, music, art, traveling and learning about different cultures. Someone feel free to hmu÷¼
1278	lonely	1	Double Whammy So I go to a Community College in OC, California for about 2 years after living in KS my whole life. IÛªve been lonely since moving here, but it all flooded in today. I was walking through RalphÛªs (grocery) before class and I could feel myself starting to cry because the feelings of loneliness. IÛªm ~6ft, 232lb, 22 y.o man so I leave the store because I donÛªt want people to fe…
1279	lonely	1	Lonely young man. Help!!! Kinda rant [removed]
1280	lonely	1	I donÛªt really know anymore I apologize in advance for format, grammar, spelling, etc. I used to feel upset, happy, sad, and shit like a normal person, but I just donÛªt know what is happening anymore. IÛªve seen the few people IÛªve ever actually liked be dating one of my friends and the rare time I asked on of my friends out she said she was dating my other friend, who was a girl. So I was…
1281	lonely	1	Lonely as shit I like this girl for like 4 years and she was also my best friend. After a long time I got the courage to ask her out. Now I expected to be friend-zoned, but instead she responded with ÛÏI have a girlfriendÛ. In this momentous was just like oh... shit. Later on I met her best friend and she want part of the LGBT community and we dated for a while. After three months, right befor…
1282	lonely	1	Lonely male 27 years old having lost friends- feel lonely Hi, every one, I am a 27 years old ( few days ago ) male, living in India. From childhood I was quiet and introverted kid. In secondary and high school, I made a few friends but they was never too close to me, or I couldn't make deep relationship with them. I never had a GF in my entire life ( that's sucks...). During college I was depress…
1283	lonely	1	Little let downs At this point I feel like the problem must be me. I just got a new job and I almost missed my training today because my boss took forever to send me the address. I had tentative plans with a new friend today and when I checked in she had completely forgotten. This weekend I finally spoke to my ldr boyfriend about the fact that we hardly ever talk anymore. I've been gone for three…
1284	lonely	1	Being left in read leaves me extremely depressed ItÛªs been almost 12 hours since my boyfriend texted me and IÛªm already having thoughts of suicide. I know IÛªm being beyond unreasonable, and IÛªm self aware enough to not pressure my boyfriend or act any differently but that doesnÛªt interrupt my thought process. Having these extreme reactions to perfectly normal situations is exhausting an…
1285	lonely	1	that feeling when you realized all your friends ignored your text messages...
1286	lonely	1	Do you often write out or make up stories in your head so you can live in a fantasy to escape the boredom and loneliness? I suck at writing but i write a lot of stories and dont even finish most of them because i just write to feel like i am living through the lives of the fictional characters and worlds i create. I write for enjoyment and at the same time to escape the boredom and loneliness. Do…
1287	lonely	1	so lonely to the point i miss a stranger that called me on the phone you ever get that lonely a stranger's voice actually comforts you?
1288	lonely	1	did u ever have a dream you felt such a deep connection with a character in it that your loneliness actually disappeared? i had a very vivid dream of a boy who i have never met irl but i always remember this dream bc it waa the only dream i made a true friend and i wasnt lonely anymore. so in this dream i was at some kind of school/community centre? and everyone there hated and avoided me because…
1289	lonely	1	what time of the day does the loneliness hit the worst for you? for me its during late at night when its all quiet outside and im sitting alone in my room that the loneliness hits the hardest. how many nights have passed like this?
1290	lonely	1	you ever get that feeling like you wanna go to some quiet deserted place and just stay there? walk down quiet streets, look at the stars, the streetlights, empty roads. no distractions. maybe play a favorite music of yours to accompany you. just you and the quiet night. nothing else matters
1291	lonely	1	does the loneliness ever just suddenly hit you so hard you burst into tears? like ur just minding ur own business then you suddenly realize you have no one and it crushes you inside and you just start crying???
1292	lonely	1	i only hang out with my "friends" because i'm bored and lonely, not because I actually want to. anyone else the same? i just cannot for the life of me connect with anyone in a deep and personal level so all i can do is just kill time hanging out with people or if you wanna call them "friends" that i dont care much about. i just hang out with them because im bored and dont want to do things alone …
1293	lonely	1	So... what are you guys up to tonight? So IÛªm constantly lonely, but IÛªm feeling lonelier than usual today. But I also have social anxiety, which makes it extra difficult to speak to people. So I figured IÛªd step out of my comfort zone and just talk on here. Heck I may even get nervous and delete this post later, but I think this is a good step for me. So how are you guys? How was your day?…
1294	lonely	1	31 no marriage or girlfriend I feel like IÛªm slowly dying, like life is just passing by. Every single person I know in my life is either married or in a serious relationship. My co-workers said im the oldest one and ÛÏover the humpÛ. Im just freaking out right now dunno why
1295	lonely	1	Feeling super lonely today Im at work and I canÛªt seem to make friends. I talk to people, but its more in a business sense. I had someone I was talking to in a personal friendly way, but she stopped talking with me completely, like I did something wrong that pushed her away . Everyday I feel completely isolated and alone. I know I can talk to people, it just doesnÛªt matter, I still feel alone…
1296	lonely	1	Working 40+ hours a week for what? Im at work all day with an hour commute each way. I have no friends and I have a very hard time meeting women. Why do I do this? Why do I even try? If IÛªm gonna be miserable and alone literally everyday, why keep going? I think about suicide every day now and think how great it would be just to end this all. I donÛªt want to be in pain anymore, IÛªm complete…
1297	lonely	1	How long have you been alone or lonely? What do you do to tolerate it or at least survive with it? Ive been completely alone without any friends or gf for 3+ years now and its becoming impossibly hard with the constant thoughts of wanting to die and not exist. I commute to work everyday hoping I fall in front of the train and die instantly (im not good with pain). I know many people suffer from t…
1298	lonely	1	Anyone try Talkspace? Ive been recently trying it and it feels good to just talk to someone over text. Im too anxious to talk about my probs either in person or over phone so this feels the better option. Anone have success?
1299	lonely	1	Has anyone here learned how to accept and be at peace with being alone? It seems like the culture here in the US everyone is obsessed with being super popular and liked. It can make someone feel completely left out and isolated when you're on the quieter side. The only people you got around is family, noone really gives a fuck about anyone else.
1300	lonely	1	Anyone have lost opportunities that just eat them up all the time. I'm a very lonely person, and I don't tend to go out much and meet others. About a year ago I saw a girl who was basically coaxing me to talk to her.. Being as I'm very shy in these situations I froze and gave her a look (not intentionally) to leave me alone. As I looked away I saw the sad look someone has when they're being rejec…
[truncated: 12,845 more rows]
