# Supplementary material for: Understanding user communication around loneliness on online forums
Source: PLoS One. 2021 Sep 23;16(9):e0257791. doi: 10.1371/journal.pone.0257791 (PMC8460046; doi:10.1371/journal.pone.0257791)
Supplement: S3 File — (CSV) [file pone.0257791.s003.csv]

message_id	lonely_or_askreddit	is_lonely	message
1	lonely	1	my thing lately is sleeping as much as possible so i don't have to feel stuff So I took 3 benedryl and am smoking cigarettes and a little weed to hopefully chill out before I'm able to sleep. Sometimes I don't even fall asleep and I just lay in bed which sucks but the drugs also help so it's whatever. But right now I'm really anxious for no reason and kind of wanna talk to people to distract myse…
2	lonely	1	to everyone who called me their friend and said they'd be there for me......... wya Not here that's for damn sure
3	lonely	1	Anyone wanna be friends? I hardly have any friends except my cousin, my best friend from high school, and a couple internet friends, and I'd love to meet new people. I'm a 20 y/o girl, most comfortable talking to other girls. Message me if you wanna chat! I'm pretty open about myself and my life so almost anything is fair game.
4	lonely	1	Looking at my online messages and I saw how annoying I was. No wonder I didnÛªt have many friends.
5	lonely	1	What do you usually talk about to your online ÛÏfriendsÛ? I canÛªt seem to get the hang of online chats. Or talking in person either.
6	lonely	1	"Alone bad, friend good!" Do you find yourself relating to Frankenstein's monster?
7	lonely	1	Is it supposed to hurt when somebody doesnÛªt want to be your friend anymore? And youÛªre starving for authentic friendship.
8	lonely	1	Need genuine person to talk and listen to. I feel agonizingly lonely
9	lonely	1	Anybody from Morocco?
10	lonely	1	Anybody from Morocco?
11	lonely	1	Anyone want to smoke a joint or have a drink with me on video chat so I don't feel alone? Could use discord, snapchat or google hangouts.
12	lonely	1	Looking for Friends discord server | 18+ Only | Info Inside Hello all! I am /u/Tesselcraig, one of four administrators running a Discord server named "Looking For Friends", or LfF. We're just over 100 members strong and always looking for some more dedicated people to come and chat! We are LGBT+ friendly, and we welcome the people from all walks of life - lonely people looking for friends, gamers…
13	lonely	1	Looking For Friend - an 18+ Discord Server Hello all! Bastion, Vaperius and myself (Tesselcraig) have decided to put together a Discord server named "Looking For Friends (LFF)". We are LGBT+ friendly, and we welcome people from all walks of life - lonely people looking for friends, gamers looking for partners, and people who just like to chat. However, to protect ourselves and the community, we h…
14	lonely	1	I need to stay away from social medias... Usually I'm okay with being single until I hear about people being happy and in love. Then I get jealous and sad and lonely. I feel like crap now. I should probably sleep this off and hope I don't feel the same way tomorrow...
15	lonely	1	Why now during Christmas? I was fine being single until I met a girl a few months ago. We became friends and I grew a crush on her. I didn't tell her though. Now she moved far away. I miss her and wish I could have spent Christmas with her. After meeting her, now I wish I wasn't single. Been a while since I last hated being single. And now today, the big Christmas tree in Manhatten turns on. I se…
16	lonely	1	I really miss being with someone. I'm recently single (broke up about 3 weeks ago) then moved in to an apartment for a little while and I'm alone here. I'm having a really hard time adjusting to being single again and especially with nobody to talk to in person. I've gotten buzzed or drunk every day except for last night for 2 weeks now (ever since I moved in). Being alone has made me think a lot…
17	lonely	1	Another day in the Marine Corps I'm in the marines and it's tough meeting new people. I love the guys in my squad to death but staying in the same place with no time off makes you feel isolated.
18	lonely	1	Tired of living a lie and being alone. I'm in a somewhat abusive relationship. Two years ago he punched me because he couldn't handle my trust issues and my OCD. But we stayed together through it. We've been together 5 years. I'm 22. Over this time my amount of friends has dwindled to 1. I moved away from my family to be with him after graduating from college because he got a job in another state…
19	lonely	1	College. I'm a senior, about to graduate. I go to a huge party University. This weekend is one of the biggest party weekends in the country, and everyone just rages the whole week before. The professors even crack jokes about telling who's hung over/still drunk. I'm sitting outside in my hammock, listening to all these darties going on around me, seeing Snapchat stories of them all, and haven't b…
20	lonely	1	Lonely abroad Hey guys, I'm studying abroad now. The program is 3 weeks in and I'm feeling like nobody is connecting with me. People are friendly but not that familiar, you know? I feel like everyone has a "best friend" within the group but me. I was the last person asked to room together, for instance. I don't know what it is, if I've done something or I'm just inherently unlike able, but it's s…
21	lonely	1	Usually I'm in a good mood.. Usually not minding that I'm single. Then there are times like now where I wish I had a girlfriend. This sucks, I wish I could stay single and happy..
22	lonely	1	If you need someone to talk to... I'm here :) Hey I'm Thomas, I'm 15 years old. I decided to post this, I don't mind talking to almost anyone. I know my age might throw some people off so I decided I would just post this. So if you feel comfortable talking to me you could message me. I can go from messages on reddit to skype, to e-mail. Whatever feels comfortable to you. (I don't have a phone so …
23	lonely	1	Feeling the Perpetually Single blues. So, I go back to college in about a week, as does this girl from work that I like. I've had her number since before the beginning of summer, and we've been talking at work and texting back and forth somewhat regularly. She's a quick responder which is nice, but she never initiates conversation. I decided today to stop wasting my time on her. This week is the …
24	lonely	1	18m. Feeling Unwanted. Need someone to talk to.
25	lonely	1	Miss my ex, no motivation, and depressed. My ex girlfriend broke up with me about two months ago, a week before my birthday. For a few weeks I got better after dealing with the breakup, but now I just miss the hell out of her. She cheated on me. SheÛªs now with that guy and I know she doesnÛªt give a fuck about me. I fucking miss her. I own my own business and IÛªve been slacking the past week…
26	lonely	1	Girlfriend of a year broke up with me today, just want some company.
27	lonely	1	Does someone just want to here me rant I'm so lonely, I've tried to brush it off and it's just getting worse and worse and I just want to explode
28	lonely	1	What happened to me? I was one of the most popular kids in Secondary School (11-16), in all the sport teams, making everyone laugh days were boring without me, parties most weekends, being invited ecerywher
29	lonely	1	How to get used to it? I was always the popular kid when I was at school, always made people laugh was always the first to get an invite but it all began to change, I got my first job at 17, working full time over the summer, and I just stopped getting invited to places people just forgot about me, fast forward to I'm 20, and I have no one not a soul. It's heart braking I just want to be involved…
30	lonely	1	A video on the effects of extreme loneliness. we can all relate to this one. by Michael on v sauce . it starts out slow but its an interesting watch I think you will notice some of yourself in this video.
31	lonely	1	I'm at that anger level of loneliness frustration turns into rage. Ill be awake for awhile just wallowing in it.
32	lonely	1	Here I am again, being lonely. wuzz up!? wanna pass some time? tell me whats on your mind.
33	lonely	1	It's sad that Catfish makes me jealous I just want someone I can talk to for years and love and maybe meet. But I don't think that it'll happen anytime soon. My 18th birthday is coming up and I'm spending it alone and I just hate thinking about how I've spent all 18 years alone.
34	lonely	1	DAE Get excited to see a text message Then see that it's your service provider with your bill..
35	lonely	1	What's the song that describes exactly how you feel when you are lonely I'll start:
36	lonely	1	I will never fit in I have never fit in. I moved away in 2nd grade and lost my friends. I tried to assimilate but by then everyone already had their group of friends. There was no room for me, the outsider. I moved back in 6th grade and I was excited to have my old friends back. However, there was no room for me. I was bullied constantly. I was naive and didn't understand the Family Guy reference…
37	lonely	1	I just found this sub and felt sad. Dont Spend This New Year's Eve Alone. I hope my words motivate you so i just wrote something here! So i read a couple of posts and to be honest i felt sad. I m posting this because i think it may help you. It is ok not to have that much friends, however, because most posts here have an aura of desrperation here's what i think. Find new hobbies. You will meet ne…
38	lonely	1	Terrible week now for a terrible Friday night. I'm just laying in bed crying... Wishing someone would talk to me, or show they care about me. But there's no one, there's never anyone.
39	lonely	1	I've been lonely since highschool, never contacted one person from their because they were all racist and bullied me. I'm always trapped in my own world of music and movies, I zone out alot, I think of a storyline of every song I listen to, partying won't help me, drinking alcohol won't help me, what helps me is that I write my own stories and stick with them. Never had a girlfriend, friendzoned …
40	lonely	1	I can't find people who share my interests I find myself just going along with their interests and vice versa where they don't feel strongly about mine. I wonder if people just "pretend" to like mainstream stuff like music, sports, games and movies to fit in.
41	lonely	1	Lonely from love Just realizing that the last person who I loved fell out of love with me long before I broke up with him. Just sucks knowing we will never be together. We just weren't meant to be together...
42	lonely	1	Everybody Hurts by R.E.M. Feel like it belongs here
43	lonely	1	How do you move on when you don't actually want to move on from a relationship? I just miss the person. I dont want to find another person.
44	lonely	1	Another bad day. A familiar setting again. Alone with some beer watching T.V. cause I can't sleep. Supposed to go out got blown off as usual. If I didn't have to work a double I could have gone out with some people in a club I'm in. Even though I hate that club. I'd still feel lonely even if I was out with them. I probably feel less lonely now then I would if I was with them. I'll spend tonight h…
45	lonely	1	Can someone just talk to me for a little bit? Anything you want.
46	lonely	1	I have friends but I'm still lonely. I have plenty of friends. I can't talk to anyone for one reason or another. I wish I had someone to talk to. I shouldn't say that, I wish I had someone special to talk to. Someone who knows me and cares. I'm in this stupid club at school that I don't fit in with. Most of the people in it I don't even like. I feel more lonely and out of place there then when I'…
47	lonely	1	The more time I spend with people the more alone I feel. The way I feel is my fault, probably. Family, friends, I feel disconnected from everyone. I have no one to really talk to. I don't want to talk to a shrink and I appreciate when people on here reach out. It is such a nice thing to do and we truely have a great community of people. However what I want is for someone I know to reach out and l…
48	lonely	1	Today I took a step forward, in my opinion. Today I basically cut someone out of my life. Now I know that seems like a bad thing. However this guy is a bully disguised as my friend. He causes a lot of problems for me. Picked on me, I trusted him he used what I'd tell him in confidence to hurt me. After today I decided I didn't need or want him in my life. I'm sure he knows it to because one of ou…
49	lonely	1	Somebody talk to me. About anything
50	lonely	1	I dont do drugs, Dont smoke, I dont have a bike.. Im not like the cool kids. I'm a 17 year old, I've always been introvert but believe me I try more than other people, maybe its just because people dont like me or I'm not interesting. My girlfriend is like super popular I dont even compare to her she has so many friends, I have like 4 friends who are just friends we text we dont even meet anywher…
51	lonely	1	I've reached a new tier of loneliness and being pathetic as I cried over my browser crashing after talking to someone great on Omegle Three days ago I was on Omegle, which is pathetic enough in and of itself. Usually, the people there are 12 years old or gross white or Arab guys with their dicks out. However, I found someone wonderful. We talked for about an hour, about domesticating chipmunks, a…
52	lonely	1	Damn everyone in /r/exmormon is depressed all of the sudden Oh wait. For some reason baconreader keeps opening up this sub.
53	lonely	1	I wonder if there is a sub for lonely people? yep. +1 sub Married and lonely... bleh. My wife has been slowly getting worse and worse mentally. Post partum depression is brutal. She also goes on PMS like benders where she HATES me and the kids. I take it a day at a time, but damn, I miss her.
54	lonely	1	I was so accustomed to making double portions of ramen when I had a girlfriend, now I end up looking at half a bowl of ramen that I can't finish.
55	lonely	1	At the var alone again. This seems to be happening more and more I'll call "friends" but I always end up here alone.
56	lonely	1	It's 3am and I'm at the end of my last ten pack. As the subject say's I'm at the end of a ten pack and almost a crate of beer. I miss having people to talk to.
57	lonely	1	The worst part of the day *Sees cute couple. wishes he had something like what they had wishes someone cared. Wishes he had that special person to brighten up his world. Realizes that's never going to happen, falls into depressive lonely trance. beggins to want to be cuddled and comforted and then realizes thats not going to happen either. seeks distraction but there is none*
58	lonely	1	So it's 12am and I am having another episode of depression and loneliness. [So here is my story for anyone who wants to read it.](https://www.reddit.com/r/Needafriend/comments/4hl4g1/long_read_but_this_is_my_current_fight_that_i_am/) So as I said its like 12am and I am having another episode. For a while of the last two weeks, it was going really good. Something that makes me really happy is when…
59	lonely	1	I am so tired of this shit! I am so tired of feeling this alone and Depressed. I am falling for this girl. I am so afraid of rejection that just them not replying fast enough absolutely scares the shit out of me. I don't want to feel this way anymore. I feel so hopeless. It makes me feel so alone and I have no one to talk to right now. I am so tired of falling it always ends the same.
60	lonely	1	Hope has been the only thing I had in the past months, and hope tends to fade away I don't have a dime, it's hard to find money for food. I have very few friends, with whom I have very ambiguous relationships. Don't want to get into the details on this. I spend most of my time alone. I'm a music producer, or at least I'm trying to be. I quit theatre school a year ago after a severe period of depr…
61	lonely	1	I've lost her and theres not one person I can turn to for support Not one friend I can pick up the phone and call. No one I can have a night out with to help me forget about it. Just an empty flat, four walls and alchohol. I'm gonna drink myself stupid tonight but then what? She is literally all I had. I don't think I can go on. I can't cope.
62	lonely	1	Dont upvote, I just want to type my thoughts. I'm in my second year of college. I don't drink, I don't smoke, I don't do drugs, and I don't party. I'm a Computer Science major that likes to play airsoft and video games. To be frank, I just don't see anything in my future. I don't have any friends, I have crippling anxiety, and my parents aren't really there to help me through it. They just tell m…
63	lonely	1	Why are dreams so unfair? I tend to obsess about guys because I never ending up dating them. I also choose ones that are way above me in attractiveness-level, no surprise there. These guys just tend to live in my mind where I play out scenarios between us. It's a lonely existence. My most current obsession that I'm trying to get rid of is my manager at my last job. He was the archetype for my typ…
64	lonely	1	Silly love song that makes me cry I heard John Legend's "All of Me" today over a loudspeaker. I love his work. Beautiful music like that affects me very deeply, but that song in particular makes me feel a twinge of sadness whenever I hear it, partly because the lyrics, but mostly because of his passion throughout the song. I can feel his love for her in each inflection of his voice. Combined with…
65	lonely	1	Just wanted to get this out of my system. This is gonna be a bit of a doozy, so if you like coherent sentences and well put together thoughts- then this post isn't for you my dear. Anyway, I'm 17/f here we go: I feel like I'm missing out on life, If you can really call what I've been doing living. These last few years I've been home-schooled. Think of every single little stereotype you've ever he…
66	lonely	1	Hello. Talk to me. Vent to me. Tell me a secret if you want to. Get something that's really nagging and clawing at you out in the open. PMs and comments of any size and shape are welcome. I myself have felt this horrible nothingness bore itself into me. But these past few days I've been starting to feel something very warm. It's the only way I can describe it. So I don't care if this post is weir…
67	lonely	1	My normally outgoing personality is fading in a new town Thanks to a wonderful job offer my boyfriend got we recently moved from San Diego to Santa Cruz. IÛªve never lived anywhere but SD, all of my friends and family are there. At first I was ok, it was a new adventure and I was hopeful. I thought ÛÏIÛªm so outgoing and everyone mentions how personable I am, IÛªll make friends in no time!Û…
68	lonely	1	Everyone knows me but I'm so alone Hey there Uni female 22 y/o here. I'm pretty out there. I can confidently say a walk across my campus will result in at least a few people knowing/sparking a conversation with me. It's funny, because when ever I walk with someone they always comment on how "I know everyone". But its such a scam. "I know everyone", but only know them. I am incapable of getting cl…
69	lonely	1	Why does it seem everyone hates me? I know not everyone will like you, but why does it seem *nobody* likes me? I just sit in class alone, barely talking to anyone, yet everyone has to frown at me, scowl, or generally just avoid contact with me or be rude to me. Why? What could I have possibly done to provoke these feelings in everyone?
70	lonely	1	I don't mean anything to anyone So far it's been a really depressing summer. Just me locked up in my room all day barely getting up and counting down days until school. The hardest part about this was that I still haven't seen any friends at all, and gave a few of them a call. Turns out they do they don't care whether or not I talk to them at all, and apparently I'm "just a school friend" and I s…
71	lonely	1	Night owl, early morning here, anyone wanna text on kik? I'm really bored right now and talking would be nice
72	lonely	1	Wanted to share this video. https://youtu.be/u_VDl_2Fk44
73	lonely	1	Making friends is hard. I moved to a new school about a month ago and I don't know how to make friends, I'm so lonely I just want someone to talk to that isn't a stranger for once.
74	lonely	1	Excuses Before finals week, I told myself that people had to study and weren't free to spend time with you But I still saw them going out with other people. Right after finals week, I told myself that people wanted time alone to unwind and relax and I should let them have time alone. But I still saw them going out with other people. On weekends, I told myself that people had work to finish or chu…
75	lonely	1	Mistaken identity Gloomy day staring at my phone when it buzzes. Oh. A message! I guess I got my hopes up. i'm sure we've both gone through / are going through really intense hard times, whether it was a prolonged period or short span or just a daily battle to live i just want to say this: you are so loved, so treasured, sorry if it sounds clichÌ¬ but you are a whole universe and sometimes u forg…
76	lonely	1	I just want to know how it feels like to I just want to know how it feels like to be popular. People seek and enjoy your company. You don't have to stare at your phone for hours hoping for someone, anyone, to send you a message and ask how your day's going or start talking casually. You don't go to bed thinking that if you disappeared, people might not even notice or care. I just want to know wha…
77	lonely	1	Help get her out of my head There's a girl I met awhile ago. She and I were friends for a couple years, then there was quite a bit of drama for a short while and she's been incommunicado for months (to be fair, I was away for most of the summer). The thing is, I didn't realize how much I appreciated her being in my life until the start of this fall. Looking back, she and I weren't ever very good …
78	lonely	1	I spent the summer surrounded by over sixty of the coolest people I've ever met, now it's done and I'm only in touch with a handful, and back to my old routine at home. This summer, I worked at a BSA camp, earned next to no money but I met so many cool people and spent the entire summer with them. However, the seven weeks of work are done, and now I'm back to my old routine of Redditing all day, …
79	lonely	1	Bored and lonely How is everyone doing this evening?
80	lonely	1	Weekends are especially difficult No work, no people around, no distractions. It's all just way too many cats, overeating, and benadryl naps. Starting conversations with people is hard due to anxiety, and a lack of basic self-confidence. It's easier online, but keeping those conversations interesting is also difficult. When I'm alone, I hate myself more. I guess I just need a distraction. I'm sur…
81	lonely	1	Manic Being manic is difficult because during manic episodes you can routinely spook new people with whom you are trying to make a genuine connection, which then leads to depressive episodes wherein I feel stupid for even trying. I want someone to be there for me. Someone who understands my various neuroses and can calm me down when I need it. I also want to be here for that person. I don't want …
82	lonely	1	I'm lonely but it's been so long since I had someone I wouldn't even know what to do if I did
83	lonely	1	Let's talk, how are you doing? Tell me someething. Anything may it be a joke or story. Ask me something too if you'd like.
84	lonely	1	Does anyone want to be my penpal? (15M) Every time I make this post, the conversation never takes off. Hopefully it works this time...
85	lonely	1	Filled with rage, jealousy, and fear when I see people having fun with others **This whole post is a run-on and kinda pointless. Ignore me.** Back in school it used to be limited to the popular guys all talking to my crush whilst I sat scared at the back, talking shit about them to people in similar circumstances. Now, when I've given up on the thought of love and happiness, it just brings me pai…
86	lonely	1	Somewhat lonely I suppose I guess it's nothing severely. I just felt like expressing myself through typing this. Well, on school I knew a few people. I chat with them every now and then, but most of them live like 50 minutes (by car) or more away from me and I'm a poor student so I can't afford to take the bus that often. I have one good friend that lives 30 minutes away and we hangout every now …
87	lonely	1	moved to a new city, don't know what to do with myself until grad school starts Classes don't start til September 26th, and I am bored and have basically no friends. Here's what I've done so far: -Checked out some of my course books in advance, doing reading in preparation for one of my classes -Found a cheap place to live - yay! -Cleared ivy and weeds out of the two planters, planted some vegeta…
88	lonely	1	Don't judge a book by it's cover Hi. I'm a 28 year old female with not one friend. I assure you im not a crazy person or serial killer lol. I live in Brooklyn,NY. I have a boyfriend that lives in Long Island.When we met almost a year ago I was a smoker and still am. All of a sudden this is a big issue for him and he has stopped talking to me as much as we did. He says it's cause he cares and does…
89	lonely	1	My birthday is coming up in a few weeks. IÛªll get a card from my MIL and I know my husband will take me out to dinner. I know I have less to complain a lot than some but I havenÛªt had a birthday party since the early 1980Ûªs, never gone out for drinks, nothing. IÛªm in my 50Ûªs and this is just getting more and more depressing. [/rant]
90	lonely	1	Feeling like a fuck up I guess? Idk man. First I am going to be 19 in 2 days and I'm going to start college soccer conditioning (incoming freshmen) in July 24th. I'm not saying I have the worst life but idk, I wish some days I wasn't here. Some days I feel like I have no one to turn too, no one to listen. I get so frustrated with my learning disability and how it affects my grades. I feel stupid …
91	lonely	1	I almost started looking into a Masters program only to back out of my meeting at the last second because I realized I was only there because I was lonely and was just looking for a way to be around people
92	lonely	1	I need everyone here to meet this family. I found them on YouTube and it has really been lifting my spirits to watch them grow. I am prone to being lonely but when I watch their videos I feel like I am there sitting at the table with them. I get to see their beautiful transformation. I want everyone here to know about them.
93	lonely	1	Why is it so hard to make friends? I'm at a new college for grad school and I just don't have any idea how to make friends. I want people to care about what I'm up to instead of just being polite. I want to have that connection with another person that everyone else seems to have. I want someone to come up to me and ask me what I'm working on instead of leaving me alone.
94	lonely	1	'Evermore' from the new Beauty and the Beast adaptation completely blindsided me. "Now I know she'll never leave me Even as she fades from view She will still inpire me, be a part of Everything I do; Wasting in my lonely tower Waiting by an open door I'll fool myself she'll walk right in And as the long, long nights begin I'll think of all that might have been Waiting here for evermore!" Almost c…
95	lonely	1	A Chat Group for Everyone on this Sub Me and a couple of others who met on this sub and we created a discord group.
96	lonely	1	Dog trouble I had to take my dog in to be put down yesterday. It hurts, and I hated doing it, but now I feel empty inside. I regret not giving him as much attention as I could. I regret not being able to help him near the end. He could barely stand, barely hold his head up when someone came to the door. We brought him in, wrapped up in his favorite blanket and on his favorite dog bed (he was sort…
97	lonely	1	Lonely and young still. I graduated HS this year and all my friends moved. It's been 4 months and I don't have any close friends. I workout about 5 times a week with my cousin but it's nothing ever personal. I have a girlfriend but I can't even see her (Her parents). I'm so lonely. I just talked to her and she has all these plans with her friends. I've hanged out with 1 new person I met but she m…
98	lonely	1	Just moved, two months and no good friends, dating went terribly, dating makes me feel worse I'm 23, female, attractive, smart, outgoing, literally never had problems making friends until I left school and suddenly I'm in the real world and I don't know how to do it. How the fuck do you make friends. At least for a year I lived on a tiny island where there was no one my age with anything in commo…
99	lonely	1	If I made a Kik group would anyone join? I saw a post about having some sort of chat group and it looked like people were interested, but I don't think it happened. So if I made one would anyone join? Just for friendly chat, being able to talk to people that know what you're going through. Maybe help things be a little less lonely. Edit: No one has responded yet, but I made one anyway. #lonelyred…
100	lonely	1	This time of year sucks. With my birthday and Christmas coming up, it just reminds me how lonely I am. I don't have friends, no real birthday plans. I wish I had someone to throw me a party, I haven't had a real one since 8th grade. I'll probably just have dinner with my parents, probably my boyfriend, if I even see him at all or I'll go to the casino with my grandma again. I really need some fri…
101	lonely	1	My high school's graduation was today I dropped out earlier this year (my senior year) because I went to the hospital for suicidal ideation. After that I got something similar to a GED. I feel some regret and feel left out. I'll never know what it's like to graduate and the excitement leading up to it. I feel a lot of regret about my adolescent life in general. I had a normal amount of friends up…
102	lonely	1	This sub makes me feel a little better Feels somewhat good to know I'm not the only one who feels this way.
103	lonely	1	Starting to have dreams about imaginary people who want to talk to me, just to wake up and find out they don't exist Anyone else had this happen to them? It's strange. Really conveys a feeling of lonliness. The people in my dreams are all so nice and interesting and friendly, and when I wake up I try to search for them - they're not there. They're just products of my imagination. My brain is tryi…
104	lonely	1	Choose life, choose a mate, choose a job. And being an avoidant. Avoidants desire friends/relationships but can't get over their social anxiety. Me in a nutshell. I think my current honest need is to get laid - I need physical contact, to be held, fucked, all of that - and that's really hard to come by. Ugh. Never mind family pressures to get married. Fuck them all.
105	lonely	1	Where can I find friends? Anybody has that feeling when you around people and you want to go home and then feel lonely and want to be with people? I tried to make friends in bars, but every time I get closer with somebody they become boring to me. I don't know where else I can find anybody whom I will like. I don't go to any meetups, because I have depression and none of the activities interest m…
106	lonely	1	Expulsion of my corroded mind I'm constantly thinking about ways of making friends, getting into social circle. But I don't have any interests and I am nothing. When I talk to people I'm always afraid that they know how hollow I am. I am afraid when people ask my opinion, because I don't have one. I don't think I have a personality, it's a pile of random thoughts and desires I can't control. I do…
107	lonely	1	We can be friends [https://discord.gg/QVc6HAj](https://discord.gg/QVc6HAj) you can complain
108	lonely	1	We can talk [https://discord.gg/ZDx2RJD](https://discord.gg/ZDx2RJD) But don't complain too much
109	lonely	1	What happens now...? I'm a 19 year old male that just got out of a 4 year relationship. I am going to pointlessly explain my situation on r/lonely because I need to tell someone how I feel or at least write about it. I don't think a lot if people will read it on here and that's mainly why im posting it on this sub. (Warning: this is going to be fairly long, so I apologize) ...so around 4 years pr…
110	lonely	1	IÛªm on the verge of a mental breakdown, IÛªm fucking DESPERATE for human contact I have no friends, and aside from my son, no family, no SO, no nothing, itÛªs literally driving me insane, I know now what people in solitary confinement feel like ItÛªs starting to scare me, because IÛªm starting to care about my life less and less, IÛªve been drinking extremely heavily(not an alcoholic, just…
111	lonely	1	The worst part about being alone and lonely, is KNOWING that youÛªre alone and lonely I have literally zero friends, and no family, I eat alone, I sleep alone, I play video games alone(there is only so much GTA one man can play before it becomes boring, for the record, IÛªm trying to 100% VC right now), and I work on cars alone I donÛªt think anyone really knows how it actually feels to have n…
112	lonely	1	Do you know what itÛªs like to be all alone in this world? Spoiler alert! It sucks. I have zero friends, and no family, I donÛªt know where they are, and IÛªm not a big family man(mainly because I didnÛªt really have one), lived on the street, in abusive relationships, have literally no one to talk to, I have bipolar, ADHD((which every doctor IÛªve been to refuses to treat either of these, I…
113	lonely	1	I am completely alone in this life, I literally have no one, no family, no friends, etc Well, I have a family, but we do not talk or anything, I have no friends because I hate the world, and I hate the world because I have no friends No one to play PS4 with, no one to argue with, eat with, laugh with, play board games with(I play monopoly by myself on my laptop with computer players, which isn't …
114	lonely	1	I'm a 22yr old male with a good degree from a good university but I feel like I have no idea what I'm doing and go to sleep unfulfilled and lonely. I feel guilty saying it, because I know so many people have it much worse, it just consumes me.
115	lonely	1	Anyone ever notice that the first suggested subreddit in the sidebar for this sub is one for prostitution (escorts)?
116	lonely	1	Starting Over Hey Reddit, Merry Christmas to those of us that celebrate it! I just got out of the Hospital yesterday. Last Sunday I decided I didn't want to deal with my issues anymore. I attempted suicide. I've since been put on medication and I've been getting better. Coming back home has been an odd experience to leave it at that. I came home to find my girlfriend left me, couldn't deal with m…
117	lonely	1	Stressed So I don't hang out with many people because of my anxiety and health issues. I used to have a good amount of friends when I was younger but after a lot of struggles and depression I just distanced myself from everyone. I just wish I even had someone to text with let alone talk to.
118	lonely	1	My life is lonely...and hard times are ahead. Me and my wife's work schedule are to where we only get to spend two days of each month together. We make enough to get by and we have a little toddler boy, but on my off days he's usually in daycare and I have to work around the house and make sure all of the adult things get done before I can get him. I can't get hardly anything done if he's there b…
119	lonely	1	Another shitty date... Missing my ex Just came back home from another shitty date. I miss my ex so much. I don't know why it was so easy for him to move on and find someone else. He is actually happy. I have been on many dates and i still can't find anyone. I am giving up. Maybe there is something wrong with me.
120	lonely	1	i am bored. anyone free to chat?
121	lonely	1	I just miss her so much Does it ever get fucking easier?! À_À_À_À_
122	lonely	1	Nobody ever contacts me Some friends, amirite
123	lonely	1	Had been having a pretty fun conversation with a person I haven't seen/heard since high school 3 years ago, but now she suddenly doesn't respond. She was a girl in my HS class for 4 years, and we liked each other (not romantically I mean) but weren't friends. Now I sent her a message last week (facebook) like "hey it's been a long time" and we've had a pretty fun conversation, but now she suddenl…
124	lonely	1	Iv'e lost who I was I used to be a fun person, full of laughter, love, adventure, passion. Now I feel as if I've become a reflection of my former self with only the bad parts showing. I moved to the worst possible state and the worst possible town. I dropped out of college, had some major health issues, got pretty far in debt due to medical expenses. I had a few minor surgeries and one big one fo…
125	lonely	1	Fantasizing about meeting someone honestly helps me Normally I'm not one to get hopeful or think positive but lately I've been having good thoughts. I really feel like I'm going to meet someone soon. But lately I've found myself fantasizing more and more about all the stuff we'll do when I finally meet them.
126	lonely	1	Alone in one of the most well known cities in the world Even with 2 million people in my hometown of Las Vegas, I cant seem to find anyone to share my day with. I cant shake this feeling that I'm going to be alone for a very long time
127	lonely	1	I thought i win, then i lost So, i have this girl at my bus stop every morning. She looks innocent, not very beautiful but who am I to judge. So, I kinda find her cute, for months I sometimes took a short look pretending to look for the bus and was shy. Then today I finally asked her name. "Celine" Alright, nice :) Or so I thought. I felt like I can do anything. After that I just sat there next t…
128	lonely	1	Given up So after being lonely for 18 years ( nearly 19) i give up. I cant find a gf, I cant bring myself to talk to women i dont know, i feel like i would only annoy them, possibly theyå«ll go around telling everyone how creepy i am. Im tired. I dont want to live anymore. Everytime I man up and go out, i fuck it up by being quiet. I just wander around the city, sit on a bench and / or listen to …
129	lonely	1	Head is full, can't stand the world The world is shit. I mean! Wtf! I can't even begin to express how frustrated I am. Everyday, politicians lead us into total annihilation in Germany, I got harassed by 10 fucking refugees that wanted money from me today. Lucky I had my knife, pull it out and they stop cornering you. Anyway. I feel alone. People I used to go to school with have moved on or ignore…
130	lonely	1	Cant we connect here? Hey, I'm currently playing portal 2 and being a gamer, the concept of "matchmaking" is old school. Why can't we use that here. Some of us are lonely because we have few or no friends. Or maybe seek love. Why can't we ask for that here. Maybe we have 2 people that can help each other... Please don't stone me for that! But I'm just trying to help everyone here. That's my natur…
131	lonely	1	18 and trust noone. Last hug 10 years ago.. Im tired of being alone. All I have is tech shit. Being a gamer sucks! I said it! Fuck my only hobby. Fuck me! Fuck everything I stand for in life! Fuck honesty! Fuck atheism!
132	lonely	1	Feeling a bit down. Hey guys. Is anyone around for a chat? It's almost 1 am here, I'm with my family for Christmas and I've gone for a walk. Found myself a mile from the house having a bit of an existential crisis. I just feel so alone even though I've been surrounded by love and my family all day.
133	lonely	1	Nothing has changed in 6 years Here I am, 22m, sitting in my small corner of a workspace and I have to stop. A wave of feeling cascade through my seashore of my mind; the creeping insecurities and crushing realizations that I am a hermit. I hate this about myself, I have tried to push the envelope and put myself out there, but I cannot escape how fatiguing maintaining friendships is. I can't esca…
134	lonely	1	Hello guys :)
135	lonely	1	What's your favorite thing? I really love people. I think people are cool and mostly wonderful, possibly the most wonderful things in life. I don't know how to make friends and that makes me sad. No, that's not quite true. I don't know how to make friends in college, and that makes me sad. It used to be easy, but that was when I saw people I'd known since elementary school for hours a day. I let …
136	lonely	1	Does anyone else talk to be they aren't necessarily fond of but appreciate their attempts to communicate? I know there are some people in my school a lot of people think are annoying, they aren't rude or anything and don't really have any reason to dislike them. I almost always try to have a good conversation and just appreciate they want to talk to me. Even if I'm not really interested in the su…
137	lonely	1	Do you ever get turned off to the idea of trying to meet new people because the thought of hanging out with other lonely people just makes you feel more lonely?
138	lonely	1	do you ever feel like you've emotionally exhausted all the people in your life that you could confide in? On top of feeling like a broken record and getting bored with hearing my own bullshit, I feel like I've run out of people to actually talk to about my problems.
139	lonely	1	Doubt this will work but what the hell. M46 divorcee looking for NSA intimate encounters. I am still working on becoming a stronger better man after a year of dealing with the end of a crappy marriage. I miss intimacy and I crave connection with another person. But I am in no place to offer more than enjoying the present moment. If you are in a similar place, can we connect?
140	lonely	1	Feeling shaken after recent break-up Just feeling so angry because my girlfriend left me two weeks ago. Maybe three now.
141	lonely	1	23/M/no friends :/ Well I divorced from my wife about 2 months ago. Since I met her I lost all my friends and now that I am single I have nobody. I am a 23 year old male, fit, with a good job, a decent and healthy lifestyle and decent looks and yet I am so freaking lonely because I have no idea how to make any friend. I am not in any group or activities where I can meet people, not even in my com…
142	lonely	1	Just tired 20m I spent $15,000 on school and then getting academically dismissed. Have to move back home alone. Any girl that I care about either cheats on me or rejects me. Im told I have a big heart just hate how I always get hurt. I just always end up feeling alone. Sorry for the rant
143	lonely	1	whining I have never had friends outside of temporary ones in a class as a child.
144	lonely	1	Isolated, anxious and alone IÛªve been on summer holidays for two months now and IÛªve met with my friends only 3 times. Literally nobody contacts me, if I hadnÛªt asked to meet with my friends now nobody wouldÛªve reached out to me. I just feel so desperately unwanted, I know that nobody ever really wants me around, at best IÛªm tolerated. I continually see pictures and videos of my friends…
145	lonely	1	For anyone feeling down. This always makes me feel a little better. https://www.youtube.com/watch?v=Nq8loZlpa_8
146	lonely	1	Having no friends really sucks... Especially when you are 29 and everyone around you has some sort of social life.
147	lonely	1	Co workers stopped inviting me out I've been at my job for about a year now and for the first 6 months my coworkers invited me out occasionally for drinks. It was fun. I don't have any friends and it felt great to actually interact with people. As I started to be more comfortable around my awkward social self started to come out. This is when I noticed that when I tried to invite them out nobody …
148	lonely	1	Lonely as fudge, Have anxiety and the wife is leaving for the day, going to lose it if I don't have anyone to chat with. Anyone interested in maybe chatting on skype or something in the morning? I could really use some friendship.
149	lonely	1	I feel the craziness coming on I have had numerous psychotic episodes, but this has all been in my car. I have to claw my way out. I'm reading that there is other people that feel like me. There is no solid answer. My sanity is sweeping away as I notice through illusions and traps. My interpretation of this is that life sucks. Oh, how I wish I could grab onto a belief. What makes me truly sad is …
150	lonely	1	you can delete this if its too irrelevant Im wondering if there is a support group for people on Reddit where people who haven't had much luck in love could meet one another under the pretenses of interest in a serious relation ship/marriage within 5 years; you see I am quite isolated from my peers and have as been kind of depressed about my loneliness and lack of romantic success
151	lonely	1	can someone please talk to me on face time?
152	lonely	1	well I'm all alone on a Friday night who'd like to face time ?
153	lonely	1	Well I dont want to make this post too long but basically I dont think I did well on my most recent ochem exam and am afraid of getting a bad grade since only the final is left; I have been incredibly anxious and in serious physical pain from all of this I constantly consider suicide all of my friends and relatives are too busy to discuss any of this to me and when I was upset yesterday my mother…
154	lonely	1	is anyone up for a skype /facetime ?
155	lonely	1	Family is out of town. All friends are busy with prior engagements. Ex pops up on newsfeed. I thought I'd be preoccupied with school, but I can't get over how I'm feeling right now.
156	lonely	1	Trying to kill love. I'm starting to realize that replacing love feelings for someone with hate and giving yourself reasons to hate the person is hard. If hate is the only thing that can save me from this weakness that is love then I will use it even if it destroys me on the inside. Its a wrong to use against a greater wrong.
157	lonely	1	The two friends I had are gone, I'm always alone now. One moved 5 hours away from where I live. I didn't really care about him anyways, he was kind of an asshole. The other one is on a five months trip in his home country. Theres also my Muslim aquaintence, who's always with that Syrian refugee now and doesn't give a shit about me anymore. Everyday in highschool I just sit on a bench waiting for …
158	lonely	1	I just want to give up. I am stuck with an apathetic, hateful family and no emotional support from anyone I know. I cant really talk to anybody about it without making them overly concerned, or resulting in them thinking I'm getting too personal, assuming I could in the first place, because I was in raised to be unnecessarily suspicious of other people. I feel like giving up. I don't even know if…
159	lonely	1	How old are most of you? Why are you on this subreddit today? I'm 19 and I noticed that I lot of these posts on here are around the same age as me. How old are you and why are you on this subreddit today?
160	lonely	1	I can still feel her holding me... I didn't know it would hurt this bad. I feel nauseous. I feel like I was gutted by a dirty knife. We were just a summer fling. I was on vacation from the U.S. and she was visiting her parents for a week. It wasn't supposed to be more than flirting and having fun. But, from the moment we met, we both felt something deep for each other. And it was more than physic…
161	lonely	1	I choose to be lonely/alone because it's easier than trying or getting hurt I used to be pretty outgoing, not extremely so but I could chat with strangers as a party, etc. After going through depression and suicidal thoughts for about 3 years I finally got out of it (though I can feel it around the edges a lot still) and I have cut myself off from others in a lot of ways. I have a few close frien…
162	lonely	1	My friend group just imploded all at once. Only have/had a small group of friends, but just yesterday underlying tensions between a couple of them blew up and now they're not talking. Nothing I can do, just feels like shit. Likely the end of any/all of our group activities.
163	lonely	1	I'm 33 and have never been on a date I guess I'm just a fucking loser. I wish I could be human but I guess I can't be.
164	lonely	1	I feel weird for doing this, but I feel it gives me comfort. I've been making figures out of clay lately. They're vaguely human shaped (no faces and no hands/feet because I'm not that talented) and only as tall as the tips of my fingers. After they're done I don't really do anything more but just have them around and I sometimes pick them up and look at them because it just feels comforting. Obvi…
165	lonely	1	About loneliness: Do you use any tool to track data like mood, sports you do, quality of social interactions, etc? Working on understanding myself, I've been looking into apps to track certain data on myself and find correlations etc. Does anyone use a kind of tool like that? If yes, which one? And what data are you tracking?
166	lonely	1	Commitment-phobia? Hello all, Wondering about why I'm still single, I just discovered the concept of "[commitment-phobia](https://en.wikipedia.org/wiki/Fear_of_commitment)". This doesn't seem to be a psychological term, but as I understand so far, it can be a mild form of [attachment disorder](https://en.wikipedia.org/wiki/Attachment_disorder). Did anyone else here explore this as a cause for you…
167	lonely	1	An idea that popped up: Do we need something like Alcoholics Anonymous for lonely people? For those who don't know Alcoholics Anonymous: From [Wikipedia](https://en.wikipedia.org/wiki/Alcoholics_Anonymous): Alcoholics Anonymous (AA) is an international mutual aid fellowship whose stated purpose is to enable its members to "stay sober and help other alcoholics achieve sobriety. [...] Close to 2 mi…
168	lonely	1	We're brainstorming about an "unalone hackathon": Trying to come up with ideas on what we could do to help lonely people. Want to join in? Hello all, Over at /r/unalone, we're brainstorming about the idea of a "hackathon" on what we could do to make people feel less lonely. We hang out (online) every Saturday and currently discuss very openly about how to best approach this. We feel like we've fo…
169	lonely	1	Are there any online tools / apps you use to help you deal with loneliness?
170	lonely	1	Survey on Loneliness
171	lonely	1	U.K. Appoints a Minister for Loneliness I know that this site is not about news, but I'm think that this is something that may be of interest for some here: https://www.nytimes.com/2018/01/17/world/europe/uk-britain-loneliness.html
172	lonely	1	Is there any subreddit on actions / support to get out of lonelyness? Every now and then, I think that I should do something to get out of loneliness, take some action. There are subreddits on fitness, on self improvement, on finance, on getting disciplined. Do you know of any subreddit that is action oriented about how to get out of loneliness? Any place to share ideas, knowledge etc, and where …
173	lonely	1	I created a new subreddit on how to find out of loneliness. You are invited to join /r/unalone It's great that there is a subreddit like /r/lonely. But looking for a space where to share ideas and thoughts about getting out of loneliness, I took the liberty to create a new subreddit. Looking forward to discuss and exchange with you on /r/unalone.
174	lonely	1	Just got an acceptance on an offer for a condo My whole family's really happy for me, and I got all the "yay we're so excited" texts. But all reactions in real life are just like "yeah no shit you got a condo, good for you." At least that's how I perceive it. I texted my friends and they were all like "congratulations", but in the end I can tell no one gives a shit. If I had a significant other, …
175	lonely	1	Does anybody else get lonely days? Every few weeks, for a day or two I'll feel really lonely and isolated from everybody I know. It doesn't matter how much I interact with people. I can spend all day chatting to my closest friends, and still feel distant from all of them. Like I just can't "click" with anybody. I fucking hate these days so much.
176	lonely	1	Going out alone, need help I am going out tonight; to make some friends and hopefully a nice girl. I haven't been out for 3 years now (I am in my twenties), does anyone have some tips?
177	lonely	1	Thought This reddit page wasn't relevant for me anymore, I was wrong. God it sucks
178	lonely	1	My method to deal with lonelyness I never had any friends. I am always on my own. Yes, I had some people who I talk to at school but never spoke to them after school. Since I an older I go on a vacation alone and people often ask why and I explain it brief. My method is; how I look at the world, I enjoy the little things and I always try to be productive. For example I met a few people today at t…
179	lonely	1	Happy new years for all the lonely hearts, I wish you the best of 2016
180	lonely	1	The "happy" holidays I am lonely, I have no friends, no girlfriend and two brothers to whom I rarely speak. One brother lives somewhere in Scandinavia and the other is a happy Disney character person who listens to K-pop. So I just have my parents (i am 19 by-the-way). I don't care that I don't have friends as long as I don't feel lonely. However the holiday season is always the worst. Firstly ev…
181	lonely	1	I think I've sat in the silence too long and now I'm not sure how to talk.
182	lonely	1	No one to talk to about issues that aren't even that big of a deal. I feel like it's ridiculous to get so broken up just because I don't have any confidants to confess my problems to. I have dad issues. But nearly *everyone* has dad issues. Some people have problems with both their parents, and some people don't even *have* parents to have issues with! Just thinking about it makes me wonder why I…
183	lonely	1	All of my "friends" threw a party, without me. Today is one of my friends' birthdays. I made her a present. She liked it. I see tonight, on snapchat (which I don't usually use because I'm not good with that stuff), that they're all partying and having fun together. It looks amazing, and everyone had a great time. I knew switching schools would be tough, but not this tough. After two years, I fina…
184	lonely	1	Does anybody else pretend to be an introvert to seem more normal? I just don't want people to think I'm a loser. I hang out with people whenever an opportunity arises, but it's rare. I wish someone would get coffee with me.
185	lonely	1	I decided to vent here about my personal experience with loneliness. [LONG!] 1 in 5 Americans are lonely. I am one of them. There are many factors in my life that put me in the situation that I am. And there are many ways that it all has affected me. I'm loosing it. First I'd like to discuss the factors that have contributed to the problem. The best I can really do to be honest is to organize it …
186	lonely	1	I remember promising myself this time last year I wouldn't be alone next Christmas Well next Christmas is just a couple of weeks away, and not only am I still alone, but am reduced to sleeping on a friends sofa because my own flat is completely uninhabitable. Every year I fantasize about spending the holidays with someone special. Going into town to look at all the Christmas lights, snuggling up …
187	lonely	1	In relationship, still lonely. I am in relationship with my bf (I am female) for nearly a year. I love him even longer than this. Whenever we are together I feel really happy... And thats the problem. We used to be a team, doing everything together. Now he got his bff back and they are the new team. Now they are doing everything together. We used to game together and cuddle in the evening watchin…
188	lonely	1	It's a vicious cycle. So, I'm new to this sub and I was hoping to see if anyone could relate to this. I've realized over the past couple months what has been happening to me for the past year. I broke up with a girl for reasons I don't want to talk about right now, but this made me lonely (as well as question my decision to leave her). And being lonely did not help my self esteem, I just felt (fe…
189	lonely	1	Does anyone else have absolutely no social interaction/relationships whatsoever? Everything seems so pointless. I don't know how it is with most of you people, but I feel that I have been living in isolation and seclusion this past year. I'm in uni, currently 20 years old, and I literally have zero conversations everyday. I wake up in the morning, arrive late at lectures, once in class I never fu…
190	lonely	1	Lonely in university. Says it all really, when I first got in I thought I would have the time of my life. Guess I was wrong. No one wants to talk to me, and it doesn't help that I'm awkward. Its gotten to the point where I spend days at a time talking to nobody in real life, I talk to myself or sing songs so I don't forget my own voice. I have become depressed because of this, some days I spend i…
191	lonely	1	The semester's over, and I just spent an entire week basically alone in my room. As the title says, I just spent a week alone in my room, only going out to buy food and immediately coming back inside. I had very minimal social contact ( I think my parents called me once or twice, and a friend chatted with me online) but other than that, I literally had zero social interactions online and in real …
192	lonely	1	1 year later Today, exactly a year ago, my best - and at that point only - friend killed himself. I moved to this city to attend university in 2013, but I have a lot of self-esteem issues. To this day I have not made a single friend in this city for that reason. Up until August 2015, this old friend I knew from middle school was the only person keeping me company, despite us living in two complet…
193	lonely	1	Pain Just want to tell you what the biggest pain is to those who will never experience it, if you are curious. Waking up and realizing that the girl was just a dream. 20yo here and never kissed a girl.
194	lonely	1	This just sucks It's my birthday today. Just turned 17 so a few relatives called I had two people tell me happy birthday and that was it. I lost my mom this year in March and it doesn't feel the same. She was the emotional one who always made things special. My dad tried and I do appreciate it but I just miss her. I'm not in touch with any of my friends except one guy and I don't even think he li…
195	lonely	1	IÛªm tired of working through OSUÛªs support group system to get social interaction. Who in Central Ohio/at OSU wants to meet the fuck up and stop being lonely. LetÛªs fucking do this. Hi. IÛªm a freshman at OSU. IÛªm fucking lonely. If youÛªre reading this IÛªm assuming you are too. LetÛªs fucking go out. ThereÛªs arcades, thereÛªs Pins, thereÛªs whatever. This awesome city is filled …
196	lonely	1	I feel empty every time I drink I drink to get happy. But it doesn't make me happy. It makes me feel empty inside. And I long for human contact. For a friend to speak to, in person. A girl to talk to. A mate to exchange jokes and stories with or something. A group of friends to talk to about a movie I saw a few months ago. A group of friends to drink with. Someone forgiving who can just sit there…
197	lonely	1	Can't sleep. Too empty. My wife moved out two weeks ago, and I'm having a rough go of it. It's not necessarily over, and I'm trying to respect her space and give her time. I'm just so lonely here in this dark house by myself, trying in vain to sleep. She's my best friend and I haven't talked to her in two days. That's the longest we've gone without speaking with each other in 7 years. I miss her …
198	lonely	1	Just feeling down tonight So my sister is getting married Friday and today the couple, my parents, and I all went to dance lessons. Of course I did have a partner. This is where I began to feel lonely again. It had been a while since I had felt it. I am going to the wedding with my ex, Sarah, (we are on good terms), but I still care deeply for her and I want to make a move on her (after the weddi…
199	lonely	1	Feel hopeless Im a young guy whose incredibly lonley. This has lead me down a path of self harm and worse. I just dont connect with people. Im shy and awkward but even after getting slightly better at talking with people that dissconnect is still there. Someone who finds me in any way appealing is a very rare thing and its even rarer that I'll like them back. However to make things worse I have s…
200	lonely	1	Im so alone, mostly when Im with people. Im 19. It can't relate to anyone and feel as if I'm drifting through life and everyone has a plan and goals and things but i dont. I see the world move around me leaving me behind with only myself to talk to. I guess I'm sad reddit, I guess I'm sad.
201	lonely	1	I'm starting to overcome my loneliness but I have relapses. .. I grew up alone most of the time , and this phase was marked by abuse sexual and emotional. And an absent father and an over expecting mother did not help this situation. My mom managed to break off most ties with family and so on so I grew up by myself most of the time. Since she was working I spent a lot of time by myself. The only …
202	lonely	1	If I had the chance to be alone on another planet, I would take it. I'd be happy that I was alone.
203	lonely	1	I have alot of friends online but none in real life Honestly this hurts so much, I just want to do things outside. Go to bars, movies, just hang around at my house. Honestly I could be suggested anything and I would probably be up to it. All my friends have moved away, I'm just alone at the city. I have so many friends online but none I could actually do stuff with in real life. Hurts so much, am…
204	lonely	1	Happy birthday to me Happy birthday to me
205	lonely	1	20 M, please give me advice I am a 20 year old guy. Generally well mannered, I enjoy helping people and one of my passions one day is to work for an NGO. However I have never been kissed or had a relationship ever and I am in my third year of college. Although I have many acquaintances and a few male friends, I do not have a friend who really checks on me often, I have no friend who I think will …
206	lonely	1	Love songs make me really sad, not because I can relate to the lyrics, but because I don't know what it's like to be loved back in the first place A song about becoming disillusioned in a relationship might make one of my friends sad because they've been in a relationship that didn't turn out how they hoped it would. A song about a bad breakup might make another one sad because they've been throu…
207	lonely	1	Just feeling alone After going to college and leaving gaming behind, I never felt lonely like this before. Just suddenly it is not easy to contact my old friends (I am currently living in another country so does my friends). I do make quite a few friends here but it is just not easy to meet them. Some acquaintances are pretty bad influence (drinking and drugs) so I am not really close with them e…
208	lonely	1	I'm not lonely until the weekend I'm 16 and just finished sophomore year, and I've been dealing with loneliness for about 1.5 years now. The thing is, in school, I have enough "friends," or at least people who I talk to that seem to like to talk to me. But the second school gets out, I'm alone. No one texts me back (and if they do, it's just one word responses, and I can take a signal). No one as…
209	lonely	1	If you're lonely and want people to talk to, get on the new discord chat! https://discord.gg/NMdeHu warning: brand new. Hoping enough people join at once so it's self-sustaining, and not just me there. all alone. lol
210	lonely	1	I'm lonely. I'm married and I can't hear well. I have to read lips. My husband won't speak up and I am tired of screaming "What?" all day. Today was bad, I just wanted to interact with him and after four hours of "Please speak up" or "Please say my name first so I can read you lips" I just gave up. I came home and went to bed. He works out side the home, I work from home and rarely see anyone. My…
211	lonely	1	It never feels like someone is there for you when your down The world is so big, yet sharing your real feelings when your sad or depressed feels like it's against the law...or certainly takes more courage than u seem to have at the moment. Why does it feel like the only place you can really open up and feel safe is when your paying someone by the hour. I just need someone who I feel safe with...t…
212	lonely	1	Loneliness and Anxiety So i'm curious, has anyone else had there anxiety severely worsen due to loneliness? I have near constant panic attacks now, in spite of being medicated, facing even the smallest things for the next day seem to border on impossible for me (with regards to anxiety anyways.) Also, another question, because I dont want to make another reddit post (I feel that's overdoing it) D…
213	lonely	1	Ways loneliness have made you a worse person? This is my second post on this sub today, but fuck it, you know? So loneliness has made me an awful human being. - I'm becoming antisocial. No, not asocial, I mean antisocial, in the purest sense of the word. I care less about you or anyone else day by day. I'm turning into a fuckin sociopath. - My mental illness has become far more pronounced (Schizo…
214	lonely	1	Totally Alone I can't trust my parents, I can't connect to any degree with other people my age (I'm 17) because of my mental illness, and I had a blowout argument with a family matriarch today. I feel empty and totally alone, I lost my last fw allies today, and I can't get out o the house because my parents are afraid of letting me learn to drive. Is there anything I can do to rid myself of this …
215	lonely	1	I miss my old friends. So im gonna try to make this quick I used to live in Georgia (I now live in Texas and am in grade 11) in freshmen year, i plugged into a group of people for the first time, I had a great group of friends, we were a diverse group of people with varying interests, but we all just- clicked with each other. Well I had an abusive father, he would beat me and never let me see my …
216	lonely	1	To be a shadow I honestly don't know why I'm even writing this. to put it out there? to vent? to be noticed? Anyways. Hi I'm the shadow in the corner of the room. quiet and observing. The person everyone walks by or avoids at all costs. I recently moved to South Korea in pursuit of a better job so that I can pay my college loans. Coming from a low income family and having people tell you "Oh yeah…
217	lonely	1	Married, but never felt so lonely. I've been married for 4 years to the woman that I love. We had a child together and all went well. However, things slowly started changing about years a go. It's been going on for a while as well. Divorce has been brought up, and I don't want to go through with that because of my son. I work full time in a crappy job for her to spend all the money on yarn and st…
218	lonely	1	[20/M] When you "lose" the breakup. All throughout high school, I had friends, a lot of them. Looking back, I realized that I'm the epitome of "peaked in high school". Towards the end of senior year 2 major things happened: I lost my younger brother to suicide, and I met K. I thank god every day because I probably would've ended killing myself if I didn't meet K. I think the fact that she was the…
219	lonely	1	My dog is no longer enough But he's still all I have.
220	lonely	1	Holiday's are always the worst no matter how good everything else may be. I was running on a high for the past couple of months but it has quickly faded because of the Holiday. I've got the tools/abilities to make myself less lonely but it's going to be a lot of work and a long journey. My maturation and growth was stunted because of a sleep disorder I've had since I was a toddler and wasn't caug…
221	lonely	1	Oh Weekends...What a Catch 22 You Are
222	lonely	1	12:30am Spilling Open (just a little) [Listening to this song at 1230am](https://www.youtube.com/watch?v=t7aLPQEfrFE) I'm up at 1230am.... crying... listening to this song... Wishing for something.... something that never could really exist again. Maybe it never existed before. In my mind: just a landscape, the rain, a window, a blanket, something. A reason? An all night conversation. Me, sneakin…
223	lonely	1	I spend most of my life alone I've had relationships in the past, but the last four years have been immeasurably dull and depressing. Depression has affected my chances to finding work and thus I'm always skint. Without money I can't even go out and find anyone and my confidence has been ruined. I'm a borderline alcoholic, angry and sometimes feel like throwing myself under a bus. I don't even kn…
224	lonely	1	Does Anyone Else Feel That They Don't Deserve To Be Lonely? It's kind of hard to explain. Sometimes there are factors that cause people to be alone such as having no interests, less than average looks and other factors. I'm not saying people should be alone for those reasons either but being relatable in some sense is helpful when it comes to looking for friends and etc and people are just shallo…
225	lonely	1	Lost everything... My wife and I split up a few months ago. At the time I was happy to be out of a hostile situation, but the enormity of it is settling in. I lost my wife (who was really my only family), my home and every piece of furniture I had (sleeping on a leaky air mattress). My money is extremely tight and I'm barely keeping my head above water. I have no one to talk to at all. I don't fe…
226	lonely	1	Ugh... 29/M decent looking, sweet, caring, and kind. Honestly depressed, low self esteem, and low self worth... FML I donÛªt know what to say... I just donÛªt want to be alone any more... being lonely only seems to feed my issues...
227	lonely	1	Just wanting to make new friends We can chat here, or on kik. message me. 21 male, usa. I like animals, video games, bowling, fishing, camping, and other things.
228	lonely	1	Feeling left out. I really don't feel loved by most of my "family." I feel like I'm treated as an outsider who's a joke. Why? Probably because they view different people as "weird." I'm not a damn joke, I care about people. I love my friends. If I had a girlfriend, she would be soo happy. I would move in with her into a nice place, and she would wake up every day to someone who would be there for…
229	lonely	1	I'm married, with a family, and I still feel alone. I feel that nobody can understand me as it will take too much time and nobody in my world has much free time, including myself. I've been thinking for myself for so long I have my own values and perceptions that often do not align with others, so I can neither provide or recieve comfort. Finding relateable common realities in others seems like a…
230	lonely	1	If you came to this sub to post something, consider commenting on other posts. Chances are you came here looking for some validation. Others probably did too.
231	lonely	1	Anybody up for chatting? Pm me. 31 male. Looking to chat with anybody. Weekends are hard on all of us, so figured I'd give this a shot.
232	lonely	1	Tips on making 2019 less lonely? After the horrendous emotional roller coaster that 2018 was, I want to make 2019 at least slightly better. Any tips? So far I'm starting with therapy. I am hoping to get a hold on my depression and overall sadness.
233	lonely	1	I have nothing. I'm 31, legally blind and now single. I started going blind about 5 years ago. One thing they don't warn you about becoming disabled is the loneliness. At first it was easy to deal with. I still had a lot of friends from my non blind years. Then as time went on, they started to fade away. In the beginning, I was ok with it - a lot of them started to settle down and start families.…
234	lonely	1	Some nights are tougher than others I don't know. I can't even explain how I feel. I just feel drained. Worn out. This year started off with so much potential. Met the girl of my dreams. Started over in school. Was making progress in moving forward with my blindness. Then things started getting shitty again, leaving me with nothing. No girl. No friends. No support group. Nobody to really lean on …
235	lonely	1	How do you become not lonely? I've posted about it before but I recently got out of a toxic long distance relationship. We were together for about 9 months on and off. We broke up for good recently and I'm not sure what to do. A lot of people say, 'just get out there' but I don't know how. I don't know how to pick the piece back up. I don't want this to be my reality anymore. I just don't know ho…
236	lonely	1	I'm alone I'm 21f and have no friends that are in the same place I am. My only friend is 30 and married with 3 kids. I had a boyfriend of 2 months but we broke up 2 days before Christmas. I am over him but now I just came to the realization I'm single and have no friends. I'm 98% sure I will be single on Valentine's Day. I don't know why that bothers me but it does. My sister is in a relationship…
237	lonely	1	This song always helps me when i feel lost Within Temptation feat. Xzibit - And we run
238	lonely	1	A Lonely Idiot Just throwing things into an online void, because I hate journaling. My fiancee and I just got into a fight, and I can't talk to her because she is asleep right now. My bones ache, my head hurts, and my throat is tight and I just want to be distracted, and nothing is doing the job. No one is available for obvious reasons. I feel so low, and I just want to throw up and I want to die…
239	lonely	1	I just don't like this In studnet accommodation. Party for the accommodation on. People pre drinking in canteen then going out. I'm just sitting in my bathroom crying. I know I should go to them. Talk to them. But I'm not friends with any of them. I just don't know them. I find it really hard to go and talk to new people in that kind of situation. I have very few friends in the accommodation. All…
240	lonely	1	It must be nice Not even necessarily sad right now, but I just realized how nice it must be to not have to be the one to organize things. It would be so amazing if someone would ask me "hey you wanna go get taco bell or something" just because. Aside from school, I'm not really with my friends very often at all because I'm just tired of having to ask people again and again as if it's some sort of…
241	lonely	1	I use to be okay with being alone... Now its just so hard. I try to avoid drinking so the bad thoughts stay away but I cant stay consistent. Most of the time I wish I was just done instead of constantly living alone. I just wish I had a life I could care living for instead of just having school as a substance...
242	lonely	1	Loneliness...what's worth living for? When you post to Facebook asking anyone "is there anything in life worth living for" and no one responds....I can't help but feel completely alone. And that's on top of the usual never having a girlfriend and the feelings for a crush never being mutual. But I don't feel like discussing that anymore.
243	lonely	1	When you can't talk to the person you want to. When the one girl you want to text most in the world, barely wants to text you back. You can't help but feel like someone upstairs wants you to suffer. And experience this loneliness feeling forever.
244	lonely	1	Just put me out of my misery. I'd rather be put out of my misery, then continue to be teased and receive mixed signals from a pretty close female friend. Loneliness is one thing. But to feel like someone higher up really doesn't want me to be happy and would rather just watch me suffer, is just something else all together.
245	lonely	1	Have any of you taken the Myers Briggs assessment? I think it explains my loneliness finally. As a part of team building exercise at work, I took the Myers Briggs assessment and learned I'm a ENFJ. This stands for Extroversion Intuition Feeling Judging. Good news: 1. I'm a Helper and derive happiness from serving others. 2. I have a gift of expression 3. I always try to cheer people up 4. I alway…
246	lonely	1	M/19 Lonely. I had to end things with my girlfriend, realized how empty my life really has become. It all happened so quick. I met her at university in February. She was from the US, and I from Canada. She and I grew close quick, real quick. Things were amazing. There were so many qualities and interests we shared. She was the perfect person. She and I both moved home for the summer to work. Five…
247	lonely	1	Anyone ever feel very lonely, but hate people at the same time? It's a weird paradox for me. Here I am painfully aware that I would like to seek relationships and bonding, but my distrust and suspicion of people kills that. I'm just so very tired of being alone
248	lonely	1	If not for music accompanying me, that empty seat on the other side of the table would be the end of me. I eat alone countless times, for seemingly an eternity. Music has literally saved my life. I'll be forever grateful for that.
249	lonely	1	I think I'm invisible I'm 36 and have a job. I go out but don't meet anyone. I truly feel like I'm totally invisible. I don't think people notice me at all.
250	lonely	1	Numbness? (22F) HereÛªs some context: my now ex boyfriend was the only person I had, for social interaction and support. Currently IÛªm in the psych ward for hurting myself and I realize I have no one to call... he broke up with me before calling the ambulance but still wants to support me by visiting me... At least before I was on the meds I was able to drink and distract myself. I had a best …
251	lonely	1	I'm so fucking lonely it hurts So recently i completely fucked up with this girl and she completely hates me, and now I feel incredibly lonely. I'm an introvert but I've literally never felt a pain like this in my life and it really hurts. Even smoking weed doesn't help. Pls someone make me feel better
252	lonely	1	I can't talk to anyone without feeling like they're looking down on me I feel so stupid and ignorant of everything
253	lonely	1	how much I remember back in school how I wished I had the "stuff" to ask girls out I remember a suggestion to change things about myself and shed away the unattractive parts I soon found out you can lose yourself and remove the very humanity that made you I shed everything away to become more appealing more desirable and I lost the reason why I started I shattered my soul until it could be broken…
254	lonely	1	My very own /r/lonely post Hello, everyone. Over the last couple months, I've been seeing a counsellor. I went primarily because my job offered 5 free sessions through an Employee Assistance Program. As years of my life past by with anxiety and episodes of depression, I loved the idea of counseling. I just never pursued it until recently and I gotta say, I don't like it. The first couple days, I …
255	lonely	1	Nobody wants to talk to me I hate posting these things, but I'm just frustrated. There is something about me that turns people off and I have no idea what it is. It is upsetting me because I just can't seem to make any meaningful relationships with people. I've been trying to chat with multiple people on FaceBook for about a month now and there's always a point where they just stop. No "talk to y…
256	lonely	1	Christmas time
257	lonely	1	Today I turn 21 I turn 21 today and I've had few family members send me a happy birthday message or called me but I don't have many friends so it would me a lot to me if anyone could just leave me a message.
258	lonely	1	17 [M4F] I just really want some one to talk to. I have Snapchat and discord.
259	lonely	1	Lonely married guy in NW Ohio Well, I will keep it short and sweet, unless I meet someone nice to chat with. I am a 37 year old husband and father. My marriage is in a bad way. Mistakes on both our parts. We don't communicate very well, don't get intimate often at all. We have had some horrible things happen that I think contribute to our problems. I have made valiant efforts to get her proper he…
260	lonely	1	Feeling lonely, looking for friends I'm a 19 year old male looking for some new friends to chat with. I'm especially looking for female friends, but I'd appreciate a response from anybody. I'm extremely lonely after deciding to take a year away from school. I have intense social anxiety to the point where I literally can't talk to people I don't know. I'm looking for some internet friends to talk…
261	lonely	1	I'm just so sad. My ex found someone else within 20 days of us breaking up. I know it shouldn't matter to me but I just feel so sad about it. I thought we broke up for good since we made each other miserable but now I can't sleep bc I just miss her so much. Wasn't it the right thing to do? Is yes, then why am I so sad? Why am I so miserable without her even though God knows we grinded each other'…
262	lonely	1	I wish I were special to someone I wish I were someones centerpiece. Someone who thought of me first and what I would think. I wish that person was also my centerpiece. I wish that person existed.
263	lonely	1	Loneliness is like emotional abuse but your own body does it to yourself. I (think I may) have friends, but no constant social circle, or a group of people I regularly hang out with. I wasted the past years and while IÛªm a completely different (and hopefully much better) person today than I was in 2016, I still suffer from severe loneliness. I do almost nothing on weekends and envy those who go…
264	lonely	1	I crave human interaction but I have no friends. Anyone else feel the same way? I really feel like I'm destined to be alone forever.
265	lonely	1	I'm so close to giving up. I have no one in my life. I feel so alone and I have been for years.
266	lonely	1	I do not feel like an outsider. I AM an outsider. And it fucking hurts. As time passes, hope dwindles faster. I hate myself.
267	lonely	1	Anyone else feels unworthy of love and friendship? I surely donÛªt. ItÛªs not meant for me.
268	lonely	1	I want a social reset button. If there was a way to start all over. I fucked up all the past years. ItÛªs hopeless. I want something new. I want to do it again. I would press that button. I want a new canvas. New people. Maybe I wouldnÛªt fail so miserably this time. But I still have anxiety problems so it would most likely still be a dead end.
269	lonely	1	I canÛªt even listen to music without feeling like shit and feeling great at the same time. I love music. I really do. But love songs make me feel like shit. Songs about friendship make me feel worse. I canÛªt listen to any song about friendship, especially ÛÏThatÛªs What Friends Are ForÛ and ÛÏYouÛªve Got A FriendÛ without breaking down. ItÛªs gotten that bad. Help me.
270	lonely	1	I feel like a background character no one cares about. I THINK I have friends. Hopefully. But the problem here is that while they may be friends, I donÛªt get invited to anything they do. IÛªm less than a background character. I donÛªt exactly know why. IÛªm kind of scared though, I really donÛªt want to miss out on being young and doing all the things I want to do. I just want time with oth…
271	lonely	1	weekly discussion thread Hey, I decided it would be nice to create a thread for us to all talk in one thread about general stuff. If this turns out to be a success, IÛªll continue, otherwise IÛªll delete.
272	lonely	1	it physically hurts it really does hurt deep inside, but iÛªve become an expert at hiding it. i just want someone.
273	lonely	1	I feel unlovable. No one will ever love me. The problem is, I canÛªt feel or receive love. I just shut down when people show even the slightest bit of touch or anything. I donÛªt know why IÛªm so broken like this. Help me.
274	lonely	1	Nothing numbs, comforts, or distracts me from the loneliness anymore. I am severely starved. It has caused me to fear what I crave. Please help me. I fear seeking help. My time is running out to make the most out of my life and prevent me from having a horrible future with no social circle.
275	lonely	1	Scared for whats to come. Today has been such a hard day. My dad went to the doctors a few weeks ago for something and had to go to the hospital for scans they phoned up today and he had to go to the GP surgery again and they basically said that its not what they thought it was and that it is most likely a cancer of some kind. I really dont know what to do! Just as i was getting over one problem …
276	lonely	1	Lonely and antisocial at the same time? What is wrong with me? I work from home, I'm divorced, and my kids are older (college and high school), so I spend a lot of time alone. I have friends, but I usually only see them on the weekends. My last relationship ended in April. I guess I could invite people over during the week, but half the time I don't shower every day, because I work at home and ju…
277	lonely	1	Removed my birthday in FB Well, I removed my birthday in FB. And today's my 25th. I got a handful (literally, only less than 10) greetings, but they feel more meaningful. I didn't really go out or anything today, I ordered cake for delivery and, yes, that's what I had for dinner. Also binged on my favorite tv shows. Maybe a year ago or so I would've cried my eyes out on being alone on a birthday,…
278	lonely	1	Yup, also lonely. I moved last December to a different country. It's been 6 months and I still don't have "friends". I have work acquaintances, yes, but they all have their own families and most are older than me. I don't think I'll ever find friends I can go out with here. I'm already used to being alone, but there are just nights that it feels a bit lonelier than usual. I think I'll get a dog.
279	lonely	1	It's the time of the year Second to Christmas, birthdays have always been one of my tough days. No matter how I try to hype myself for it (get my nails done, buy a gift for myself, etc), the moment I wake up I always have the urge to cry. Here's a lonely shot of tequila, for a lonesome 26th. Cheers.
280	lonely	1	Music for the lonely What music do you listen to when you're lonely?
281	lonely	1	What's your opinion of people who move to new cities for work for remain hermits who stay mostly at home on nights and weekends?
282	lonely	1	When you aren't the nerd I mean I have acne,some extra pounds oily a bit thin hair and some peace fuzz on my face that makes me think of androgen sensitivity,I dress like a 12 years old kid(at least this is what I was told by some fashionable girls) and people who probably see me,think of me as the nerd. I mean I have to be the typical nerd,right? For some reasons I cant really explain to myself …
283	lonely	1	23rd birthday, IÛªm at work lonely. No one has said happy birthday on social media, and yesterday wouldÛªve been mine and my first real girlfriends 8 months but she broke up with me a month ago. Life has sucked this past month. No other way to put it. This birthday doesnÛªt even feel like a birthday. IÛªm working overnight with two people I donÛªt talk to. We all pretty much stay to ourselve…
284	lonely	1	Lost, lonely 27F letting her sads out Not sure what to say. Just I'm lonely. I don't have a tight knit support system. I usually just numb myself to this general feeling of sadness inside and endure. Lately it's been really getting to me. My life has no direction. I wish I had guidance. As a 27 year old, I'm probably not unique in feeling this way. My social skills aren't the greatest. I have a b…
285	lonely	1	Listener seeking talker Anybody want to chat? Tell me about yourself and anything that's on your mind.
286	lonely	1	I was on the bus today. I was riding along, and not a care in the world. Okay, I was a bit tired but nothing out of the ordinary. I looked around and I realised how lonely I was. Old people have each other or friends. Mothers have children, a couple have each other. Then I thought about work. Everyone has either a partner or lots of friends, or children. I've been wanting to go on a holiday for s…
287	lonely	1	Lost everyone, but I feel like it was for the best? *BASICALLY JUST A RANT* When I turned 18 I left my hometown, off and on for a couple of years I moved back and forth between my hometown and Oklahoma city where my mom lived. I was born and raised in a decent sized city in Colorado. The city is known through the the state as a ghetto town, it had the highest rate of teenage pregnancy, school dro…
288	lonely	1	I probably chose the worst friends possible Since college started I have made a few friends on my floor, but they're all fucking degenerates. 2 of them have already flunked out and won't be returning next year. One is an egocentric maniac who can't handle non-exclusive activities. Another smokes weed with his girlfriend all the time but he actually has a job and if i had to hang out with one of t…
289	lonely	1	I prefer to be alone, and it suits me. I have a business where I travel all over the US and Canada, with my own cargo van, delivering high value cargo. My trips can be as long as 2 weeks, dropping off, picking up new cargo, and taking it long distance. I like it. It doesn't require much personal contact at all. I call in to my dispatch office here in Toronto every 4 hours to keep them updated on …
290	lonely	1	Interesting article https://www.theguardian.com/lifeandstyle/2017/oct/28/relationship-virgin-never-boyfriend-single?CMP=fb_gu
291	lonely	1	In need of help. Don't know what to do. Hi, sorry if I'm doing something wrong here. First time poster on this sub. I have been at college for about 2 months now and I've been nothing but lonely. I live by myself for starters and I know that doesn't help but there really isn't anything I can do about it right now. My girlfriend goes to school here too which helps, but I can't rely on her to be wi…
292	lonely	1	Any lonely linguinis in Houston? Though what do people do together anyway? Sit and talk?
293	lonely	1	I took a chance today and I failed and looked like a fool! First time I've done this in 6 yrs. It scared me. I already knew the outcome before it happenned but I did it. Now I feel stupid and like a fool and hurt and sad and all the negative thoughts immediately flooded in... but I did it. I can know that I did it. To top it off I told 2 people I know about it and guess what happened? They lectur…
294	lonely	1	I donÛªt usually post this kind of thing thing but I think IÛªm holding back of tears right now and kinda just wanna post here Using dating appÛªs is weird. IÛªve been lonely for years but I just saw a girl on it who seems in every way my style and now IÛªm literally thinking crap if I could only meet her but IÛªve been using said app for a few days and have yet to get a single match. IÛªv…
295	lonely	1	I just realized that i have unrealistic expectation towards absence of loneliness There were few periods in my life when i wasnt feeling as lonely as i do now. I had two ex-gfs and one ex-friend with whom i had active online communication. Now i have a few friends with whom i also have communication, but its not as active as it was with them. My new friends more often go offline, dont share a lot…
296	lonely	1	Reasons behind sudden strokes of loneliness? I cant understand why some time ago i felt perfectly fine while spending time alone and had fun all by myself, but now i feel this constant emotional pain because of realizing the huge size of my social isolation.
297	lonely	1	How to stop being so dependent on people? I've read a lot of times that with getting older comes the apathy towards people opinions and relationships. Why i dont feel it? I am 23 years old already and people upset me as much as they did when i was a teen, if not even worse. Recently i tried to become acquainted with some girls at social network. Each of them turned me down one way or the other. O…
298	lonely	1	Every day i work in empty office Every day i work in empty office. My work requires being everyday in small and empty office, where my boss pays a visit maybe 2-3 times per month. After working here almost 4 years i start to wonder how it affects my mental health. What do you think folks? Anyone else works alone?
299	lonely	1	What can I change? So i started off with a lot of friends,and everyone seemed to like me.As the years went by people started to find me annoying and clingy,so I started getting more and more annoying.The only way people interact with me,is if I interact with them.Nobody invites me,I have to make arrangements and it seems that i'm everyones second choice.What can I do?
300	lonely	1	Are there ever people who are always there for you? So, I'm lonely, same reason everyone is here I guess. It's hard to say exactly what's bothering me, but one thing is that I feel like there's no one who is really there for me. I had friends, good friends, for a while. For me, they were, "I'm always there for you forever whatever may happen," -level friends. Apparently not so much. It been a LON…
301	lonely	1	Wanna talk to somebody? Hello, So you just returned at an empty home after a crappy day and would like to chat with somebody? Or maybe you haven't gone out of your bed yet and don't feel like doing so? Or everybody envies you your perfect life and you you feel like there is nobody to talk to? Or maybe you just want to scream FUUUCK at the top of your lungs, aloud and clearly? Or perhaps you want …
302	lonely	1	feeling lonely, let's kill some time How about you break your daily loneliness routine and drop me a line?
303	lonely	1	Feeling like second place to my partner lately I'm very sure it's just my head being weird but she has been hanging out with her best friend a lot more often lately than she usually did. It's never bothered me before because I always knew she loved me and we've been together since we were 16 and she would text me or message me on discord while they were hanging out but lately she doesn't really m…
304	lonely	1	It really is so simple It's unfortunate really. The crippling low we all know, baring it's teeth. We reach out, we try to confide, but we lose it. No more attachment than we began the day with. The lasting intentions being wiped away and you'll begin again tomorrow. Wreaking havoc like we all do, as if yesterday's promises weren't so much as whispered. At the end of the day I've grown used to sle…
305	lonely	1	I'm too used to being alone. It hit me tonight, after seeing a string of comments on a facebook post. It was between a "friend" who I stopped talking to because I just got so used to being lonely/depressed that reaching out and socializing felt foreign. I convinced myself that none of these people "understood" me, blamed my state, blamed the people, blamed everything but myself. The more I isolat…
306	lonely	1	I want it to end. I'm sick of it. I'm sick of the loneliness, I'm sick of crying myself to sleep, I'm sick of being unable to find happiness in anything, I'm sick of trying to look cheerful and hiding the shitty cuts on my arms, the constant thoughts of being dead, seeing everyone else live better lives, not feeling loved by anyone and feeling different and isolated and tired. I just want it to s…
307	lonely	1	I am having a hard time accepting that I have to connect with people and it is a human need. I am about five months sober, back working in my field, providing for myself and working both AA and ACA. This keeps me quite busy. I have seven housemates whom almost never see me. I see plenty of people throughout the day and I have no real deep connection to any of them. I think I keep moving not out o…
308	lonely	1	I disgust myself I'm 17 I went on a camp with scouts, met a nice girl, we hung out, had things in common like being cynical, made fun of people who tried, it was lovely, she's fucking 13, the one fucking connection I've had in years and she's 13, I don't know why I even tried, anything I do is just gonna be constant fuck up, I should have just told her to fuck off, I'm fucking disgusting, I hate …
309	lonely	1	Does anyone else go through skype rejection/skype abandonment I find that since i got skype a few years ago about 90% of the people i had added either don't want to voice chat or are never on. They told me to add them so i did. they said they'd talk to me. but they're never on. I'd have people on there for months, and i'd hear from them like twice a year. but they really wanted me to add them. Wh…
310	lonely	1	I've been trying to find friends on discord and i'm struggling to do so. I feel so alone. being 30 something, chronically disabled, no job or car. house bound for hours, 6 days a week i just feel like giving up people drift away people say i'm clingy the friends i used to have months ago i lost touch with discord i thought would help it's hard to make friends on reddit i feel so lonely i got rid …
311	lonely	1	I thought discord was the new way to make friends. More and more often now i mention to people on reddit subs like 'Needafriend' 'makenewfriendshere' that i have discord. They tell me to add them on discord but then i find out that they never really use discord. Either are busy with work or school. I find that almost all the servers i'm in are not really active. I was hoping to make friends on di…
312	lonely	1	Do you ever wish you were a balloon that could float up above the sky and float into the clouds? You could float up so high that no one would see you...and you can just drift away. That way you wouldn't be a bother to people. You wouldn't have to deal with friends drifting away.
313	lonely	1	I feel lonely I work on writing romance novels so i can cope with the lonelyness..but it only goes so far. i just wish i had more people to talk to.
314	lonely	1	I'm an extrovert. There seems to be very few extroverts out there. I feel like there's very few people out there that enjoy talking to other people vocally.
315	lonely	1	Do you feel lonely today? Does it feel like some days..friends are like sand slipping through your fingers. Like you try to hold onto them but they slip away.
316	lonely	1	I learned today that i'm too old for Discord servers. I feel left out and alone. Today i learned that to use discord servers you gotta be under 25 years old (i'm 33) You gotta have a steam account cause everyone talks about steam games. You gotta use 'Dank memes' on a regular basis and know what the memes mean or you will feel extremely stupid. You also have to know 'Twitch' lingo. I'm a 80's gam…
317	lonely	1	For those that use Discord, do you enjoy it? Is it as fun as you thought it would be? I got discord a few months ago. It seems like a lot of the channels... i go in there and i generally feel like an outsider. I find that people really don't like talking on it. There's either no one in voice chat. Or there is one person in voice chat and you go in there and think they can talk but you find out th…
318	lonely	1	How do you cope with lonelyness? I have a few online friends but today for some reason i just felt distant from people. Social media today that i use, seemed really quiet. My hubby works two jobs. I sometimes feel like a bother to people. I feel like i'm on an island alone.
319	lonely	1	Has anyone else struggled to make friends their whole life? Question for those in their 20's and older. Like i've lost touch with all but one friend from high school. I really don't hear from anyone i went to college with anymore.
320	lonely	1	Do you ever wish you had more internet friends? Do you lack friends in general? I have a few internet friends. But IRL in person friends.. don't really have any.
321	lonely	1	Today is one of these days... When I suddenly start thinking about my current state of life and how lonely I am.... Im 21F, no friends, I never had problems in high school to talk to people, but for some reason the group of friends I used to hang out just splited leaving me alone...this has happened quite often... Now I live in a small town, I have this feeling that I need to move on to another p…
322	lonely	1	I miss being touched I used to have dreams about sex or lust but now in my mid twenties I just have dreams about cuddling or sitting with your arm around a girl watching a movie. Shit hurts
323	lonely	1	I am destined to be lonely? After all I've beeen through I'm starting to believe I'm supossed to be lonely in this life. Every close friend I had it's starting to live a life without me there, every girlfriend I had found their love of their lives after we broke up, every relative I had grew a normal human being without me interrumpting. I can't do it no more, I sign off. Goodbye everyone, I love…
324	lonely	1	I cosplayed. [It is the one on the right.](https://www.flickr.com/photos/hitokiri_ace/33045274040/in/album-72157681293422936/) I expected Naka to change my life. Get to be a girl in public. Get to meet people. I worked so hard on my makeup and cosplay, and people noticed. And now, 3 days later, I am alone again. I am already working for next year. I am already working on everything. I am working …
325	lonely	1	I think I'm too picky when it comes to choosing friends? I also think my expectations may be too high. I just want a small group of friends who get me. People who share the same interests as me. People who share similar music taste, style, or humor. Hell, I'll take even one. I used to have a some friends but I cut them off because they just treated me like shit. I also had nothing in common with …
326	lonely	1	I like to be alone? It's March Break and I have no school for a week. I've been staying home for the past few days and I'm loving it. I feel like whenever I'm at school, that's when I feel really lonely. I have a few friends here and there but we're not close and we don't hang out or anything. But I've realized that being around others just gives me social anxiety and I'll keep over thinking abou…
327	lonely	1	Do people ever ask you to hang out? I'm kinda a loner in high school. I'm not quiet or shy; I still talk to people around me. However, I don't have a group of friends. Hell, I don't even have one real friend. I definitely have a lot of acquaintances and "friends" who I only ever see at school but no squad. I usually go home for lunch because I live near my school. I wasn't always a loner. I used …
328	lonely	1	No real friends in high school, just acquaintances Here's my situation: I have no friends. It wasn't always like this. I used to have a lot of friends in elementary and middle school. After middle school ended, my family moved to another city and I started high school there. I tried making friends but it just never happened. I would put myself out there and hang out with groups here and there. Th…
329	lonely	1	Learned a lesson on loneliness in high school I like being alone to reflect and charge myself from time to time but recently I've been feeling really lonely. I guess I've always felt lonely in high school but I just repressed the feelings. Now high school's almost done and I'm realizing that I really missed out by not socializing more and putting in more effort to form friendships. I kept on maki…
330	lonely	1	It's ok to be alone It's ok if you don't have any friends. It's ok to feel lonely. It's a natural feeling that everyone feels. Don't beat yourself up for not having tons of friends. Don't get jealous of seeing other people's friendships. Nothing is ever as it seems. And just know that you will eventually make friends. People who understand you and people you can connect with. It just takes some t…
331	lonely	1	I keep pushing people away because I constantly fear being alone. I've made good friends and had decent family connections but in the end I always get a nagging feeling of lonliness and then I push people away. It's like an awful self-fulfilling prophecy.
332	lonely	1	Does any straight curious guy want to talk (no nsfw)... Hey, I'm bored and I thought I'd throw this out there. I'm a masculine gay guy and could answer your questions about life, gay sex, etc. I know sometimes you're embarrassed to ask. If you want. I can call you if you're in North America.
333	lonely	1	Some advice to lonely people from someone who is lonely too trying to help... I have reached out to many of you and here is my take...If someone is trying to help and reach out to you, telling them that your busy watching a movie or doing other tasks doesn't make you sound like a sincere person. Also don't initially go to mistrust is someone is trying to teach out (especially if you ask for someo…
334	lonely	1	If this helps, gay guy here attracted to introverts... Hey, I like putting smiles on faces. So, if ur gay, lonely and cute. Chat me up...I'm in Canada btw. WHere are you?
335	lonely	1	WhatÛªs preventing me from continuing my gay whoring is that a 19yo boy likes meÛ_.
336	lonely	1	I'm lonely, but I don't want to talk to anyone.
337	lonely	1	May I invite you to /r/sadrants? If you just want to vent about something in your life that makes you miserable, head on over to /r/sadrants.
338	lonely	1	This is the worst time of year for me Kissless virgin, 19M, have no one who likes me, I'm not close with family. I raise a glass (or, more accurately, several bottles) to those of you with loved ones in your lives. Never forget how lucky you are. Happy Holidays. Edit: If anyone wants to talk, PM me. I've got nowhere to be.
339	lonely	1	a quick vent every day i dread getting up cause i know its the same damn slog. go to college, come back, eat a tasteless bowl of noodles sit alone and play whatever game i can muster the 'bothered-ness' to. at this point all i feel like is pure shit, i see all my peers surpassing me, socially and physically and even when it comes to my college work. i try my damn hardest but all i do is get beat …
340	lonely	1	Is it bad that i only have online friends ? Hi i suffer from anxiety and a little bit of depression, I am 15 years old and as the titles says i only have online friends. I don't know why but i feel so much more comfortable chatting with people online than talking to someone in real life, hell right now i just finished a 8 hour skype call with my friends, I don't know why it's either nobody me or …
341	lonely	1	My Theory "Blanks (also known as Untouchables or Pariahs) are a extremely rare breed of human psyker, even in the explosive populations of the Imperium, and average about 1 or 2 on the average planet of 10 billion inhabitants, with many planets never (or go centuries without) having one be born at all. They function as anti-psykers, having a warp-becalming presence which fucks with people's souls…
342	lonely	1	A poem I wrote while feeling lonely in life today "Loneliness Is Emptiness" . Miles I've gone With no one to tell Of when life is sour Or gone so well.
343	lonely	1	Can't stop thinking of how lonely I am Past few weeks it's all I can think about. At home, at work, in bed, just lonely. I'm going to shop around for therapists soon but until I get one I need a way to clear my head. How the fuck do I stop these thoughts? Even watching TV or playing games or something. I can't get my mind off of it
344	lonely	1	I jut don' feel like it I've tried so many times to motivate myself to do well in school and still fail from being lazy, I've felt helpless for so much time trying to become to social to at least get some friends. I've tried to become a better person for so long ending up not knowing at the end who I am and hating myself. All and more I've "tried" to do for so much time that maybe I'd rather not …
345	lonely	1	Is it too much to be paranoid? I'm pretty rational and know that I feel lonely because I'm not good at being social. But at the same time, I really try. Try being friendly, outgoing, interested, invite people to trips, anything. Somehow people just don't stick to me. I seldom get texts unless I text first, when I do is usually about school or something like that. I can have a wonderful day with s…
346	lonely	1	In Shanghai for the week with knowing no one It sucks when all the people you love are on the other side of the globe and when you're up they're asleep. And most popular sites are blocked like Facebook, Twitter, and Instagram and Google so you can't even surf the web. Not being able to speak Chinese sucks as I can't even communicate with the locals here. So thank you, stranger, for hearing me out…
347	lonely	1	I'm beginning to feel like my existence has no affect on this earth. First off, I know people are going to discount my feelings because I'm not an adult. So here it is: I'm 17. I don't do anything. I don't know how to do anything. I'm really bad at making friends, to the point where the only people I talk to are online, and sometimes I'm not sure if they even care about me. I'm probably in the sa…
348	lonely	1	I.. honestly have no idea what to say.. but I need help. This is gonna be a little bit ranty, but also a small cry for help. I was bullied from a young age, I'm 17 in just under a month. Bullying stopped in high school, but ever since then I've felt alone. I don't know how to make friends other then online and I don't know how to actually make meaningful friends because it feels like the "friends…
349	lonely	1	Well- hi there. I'm McHorseyPie. I'm an 18M who's lonely. :( I just posted a similar post to another subreddit so I'm just going to copy paste what I said there. :) I'm not really sure what about myself to post so.. here goes. I'm nerdy, I like computers, cars, movies, tv shows, netflix, cameras, and other nerdy stuff. I'm not really that interesting, but there is a twist to me- I'm also a heavy …
350	lonely	1	Everyone said University would be better Everyone said when we went to university we'd get friends, friends like us that wanted to study the same thing at the same university, friends we'd make quickly and closely. I'm sitting in my room, 6 months left of higher education and I can't actually think of one friend I've made at university. I tried everything, I went along to societies, I joined spor…
351	lonely	1	Sadder and sadder by the day IÛªve begun feeling increasingly more and more lonely as days go by. Besides my one cousin who I talk to almost daily, but they live two hours away, I have no other local friends. For as long as I can remember IÛªve just been feeling this overwhelming sense of loneliness. It doesnÛªt help that IÛªm an only child and have a very hard time making friends. I spend mo…
352	lonely	1	What does Reddit do when they feel lonely? Feeling pretty damn lonely guys. 20y/o M all I do is go to school and work because ever since I graduated high school all my "friends" disappeared to live their own lives. Only two people I still talk to are 2 stoner idiots that think more of themselves than what they really are. So I avoid being with them so long because all they ever want to do is get …
353	lonely	1	Recently dumped My girlfriend of three years and I recently broke up. I'm accepting of the situation but I'm extremely depressed and lonely. I want a meaningless no strings attached rebound really badly but have had no real luck with Tinder. Tinder just makes me feel worse actually because I don't really get any matches. I feel so unattractive and unwanted. Idk I guess this is a cry for help.
354	lonely	1	Only a few lonely hearts here as well! I am surrounded by people and yet lonely! Logged in here only to see that out of thousands of subscribers there are only 11 lonely hearts around. No doubt I am very happy for the once who are not around but at the same time I am depressed and really sad about the fact that I am.not among them.
355	lonely	1	No time or money for friends or relationship So, I just realized that I haven't been out in approximately two months. Before that, it might have been more than two months. I have a pretty busy schedule where I go to school full time, have an internship, and work on the weekends. I barely have enough time to sleep--I've resorted to taking sleep meds just so I can pass out immediately instead of to…
356	lonely	1	Every night I feel like I'm falling endlessly with nothing to grab on to I hate night time. I don't know why it makes me feel so alone. Isn't that fun? I try to make friends. It's going very slowly. Nothing seems to stop that nighttime hollow loneliness though.
357	lonely	1	I'm scared that I'll keep being cold and distant I'm in college and don't have many friends. I've recently started dating this guy who was one of my friends, but it's been very casual and it makes me kind of sad that I can't seem to be very nice or affectionate. He is really nice, but not all that affectionate either I guess. Other than him and my roommates, I only have a couple of other friends.…
358	lonely	1	I recently was told that i have an abnormality in the memory part of my brain. I just have no one to talk to. So I'm here. I've lived a fucked life. I'm 19; My parents did drugs while I was in the uterus I watched my mom get raped My dad never taught me even how to tie my shoes, let alone anything else My parents abandoned me when I was 16 My first girlfriend cheated on me with 3 other guys I've …
359	lonely	1	25F always lonely
360	lonely	1	25f/ny
361	lonely	1	My girlfriend is out on a date right now, and doesn't know that I know about it. This has happened before, so I guess that's the end of this one. The thing is, the part that has me bummed is that she's out being social with someone while I'm not. All I really have time for is work and sleep, and all of my friends moved away after college, so I'm pretty much on my own. I've got to move out now, an…
362	lonely	1	The girl in the supermarket I'm a divorced male, starting to get used to my new life. I have a good routine going; work in the daytime, come home for a snack and some relaxation, play tennis in the evenings, then shower and play on my phone til I pass out. I get the kids on the weekends too. But, I find myself to be very lonely. I crave female companionship, and I am not talking simply in the phy…
363	lonely	1	Feeling like life is not worth living I feel very lonely most of the time. I make many efforts to connect with people, but to no avail. I try to get my coworkers to hang out, but they are not interested. I text my ex wife, but she rarely responds back. I text people I know, but they ignore me. I go on dating sites and look for people to talk to, but my messages go unreciprocated. I usually feel o…
364	lonely	1	Having Trouble Making Friends Ever since I got divorced nearly two years ago, I have been feeling very alone. I quickly found that the few friends I thought I had simply avoid any attempt I make at communicating with them or spending time with them. I got a new job recently, but my coworkers do not seem interested in hanging out after work. I joined the gym, which gives me somewhere to go, but I …
365	lonely	1	Is it a good idea to use Tinder? I am (obviously) a very lonely person. Would you recommend downloading an app for meeting people, like Tinder or Wiith (wich is like Tinder, but for meeting friends)? I'm not sure if it would actually help.
366	lonely	1	Feeling of being al alone Does anyone else always feel alone. Like i have a small family butt i dont fit in. My collegues ( sorry for my englisg its not my native language) i dont have any click with. Mostly i sit by myself. My phone only lights up when the is a app notifacation.
367	lonely	1	Whats next? I think im done. I feel like im in chains and the key is forever lost. The chains seem unbreakable. No reason to move forth as the chains add no room for movement. I am 23 and still young yet i feel old and hopeless. Hair has thinned, weight has been gained. Someone mistakened me for a 35yr old. My parents never let me experience the world. They have no faith on me whatsoever. I was t…
368	lonely	1	I think I'm reaching my limit I'm always left out when friends get together and it kind of bothers me. I'm tired of constantly having them say, "we should all hang out," only to have them go and hang out without even considering to ask me at all, but then ask me to help them with their plans. I am constantly being left out, pushed aside, and forgotten by people who are supposed to be my friends. …
369	lonely	1	16m. Dont know what to do during school breaks when im lonely. I have just finished my first year of highschool but during the schoolbreaks this past year ive done nothing but skipping lunch hiding somewhere. I want to find something productive to do but i got nowhere to go. I have literally zero chemistry with anyone in my class no one are into the same thing as me and im pretty much barely frie…
370	lonely	1	Please removed if not allowed but I want to offer my services.
371	lonely	1	I tell my friends I don't use social media because I don't like it, but in reality I don't use social media because I know that nobody will care about my post. Getting about 1-5 likes on an instagram post seems so painful, then seeing all my friends go into the 30s effortlessly just kills me.
372	lonely	1	Going through my first divorce, wow, it hurts. M4F I have never felt this lonely, like my world just crashed. I thought a womanÛªs perspective might help. Just to chat about it. I work a lot so I am not ignoring you if I donÛªt respond right away.
373	lonely	1	Happy loneliest day of the year
374	lonely	1	I feel miserable :( So I just finished watching the movie "Passengers" and in that movie the two characters played by Jennifer Lawrance and Chriss Pratt fall in love. Do not ask me why but after the movie I felt so sad, I got so attached to them in this movie so some reason and I wish I had the connection that they had (even though its a movie) All I can think about now is how Jennifer Lawrence i…
375	lonely	1	Having no one to share anything with An awesome movie I just watched, a thought-provoking tv show, a video game with a heart-wrenching story. A cool shirt I just bought. My birthday. My new job (hooray!). All for no one to see, hear about, talk with. The only way to avoid feeding the lonely black hole with endless anxiety is to just not think about it at all.
376	lonely	1	Lmao guys are worthless Socially girls are worth something and guys are worth negative. What's the point of trying to interact with people
377	lonely	1	Sometimes I think that my life might turn out alright and then I remember that I'll never meet someone that cares about me like I care about them
378	lonely	1	I'm drunk and I hate myself and there's no fucking point lmao I met a girl tonight, the first time ive ever made progress with a girl in about a year. She's gone now and I have no number/ co tact with her. So it takes me a year to take one step in the right direction and then back to square one. How many more years before a I get anywhere? How many more years after that until anything lasts? No g…
379	lonely	1	Being a guy means you're seen as a dime a dozen and barely worth anything/taken for granted. The difference in trying to find someone is ridiculous Here's a comment I saw a minute ago on Reddit "dating is crazy for women. I could find a new date every night of the week if I wanted. I've actually gone on two dates in one night. I feel bad for guys sometimes." There's also those studies that say th…
380	lonely	1	I feel like an imposter whenever I'm in a social situation I'm not supposed to be here. All these people know each other and like each other. I don't belong here. I don't know why I'm here. I don't know why I try
381	lonely	1	Why try when I know that any relationship will end with her becoming disinterested and either becoming cold or just cheating? Why subject myself to that awful heartbreak?
382	lonely	1	Why would anyone choose to be with me?
383	lonely	1	What's the point of putting in constant effort of nobody is ever going to put in effort for you It gets tiring trying to be your absolute best all the time and trying to get out there and be outgoing. People just evaluate you and take their pick between you and someone else (never choose you). Nothing changes and nobody cares if you give your best. What's the point of trying so hard when it's so …
384	lonely	1	I have absolutely nothing to do this weekend and it makes me so sad
385	lonely	1	If I could choose to cease to exist rather than being alive I would choose that
386	lonely	1	Being male means you're inherently worthless in a social sense
387	lonely	1	How am I supposed to find someone out of college when I couldn't even find anyone in college? I had no social life in college, a situation where you're jammed together with thousands of other young people your age with tons of freedom and free time. What prayer do I have without that advantage? Why even try? I feel like I missed an essential experience
388	lonely	1	Why stay alive
389	lonely	1	My whole life I've tried my hardest (and often failed) to not lose people and to keep them close. I just wish there was someone who didn't want to lose me
390	lonely	1	I can't imagine a world where somebody cares about me and values me enough to choose me over the endless others It's like a silly fantasy, it's not even something I see as happening in real life
391	lonely	1	Haha I'll never be worth anything real to someone why bother being alive :)
392	lonely	1	It feels like every song is about love
393	lonely	1	Everyone I know is moving in together, getting engaged, making plans for the future. What's wrong with me? All of my cousins had met the person they wanted to spend the rest of their life with by the time they were my age. 2 of my closest friends just moved in together. One of my cousins is getting married this year and one just bought a house with her fiancÌ©. 2 other friends of mine are both pr…
394	lonely	1	What to do when you're in a situation/place/job where you can't really meet anyone and that won't change anytime soon The only people I talk to are at my job, and my job is not social at all, we get our instructions for the day and then work apart. I live in a place where there's nothing around activity wise. People I used to know moved away. I wish I could work towards finding someone but I just…
395	lonely	1	When you think about being alone and how you're going to continue being alone, how do you stop from wanting to kill yourself? This is a real question
396	lonely	1	I get sad or upset when I see couples being happy together. It's pathetically petty
397	lonely	1	I'm the person that someone might eventually settle for when it doesn't work out with the ones they actually wanted
398	lonely	1	I cannot imagine somebody feeing lucky to have me I'm a dime a dozen. People sift through me to find the people they actually want. I wouldn't want me either
399	lonely	1	Whenever I see a story about beating depression, it always seems to include a line like "I couldn't have done it without such a supportive partner" So I guess I can't do it then
400	lonely	1	I don't like myself
401	lonely	1	Lost Both of my parents have cancer. My dad was recently diagnosed and my moms breast cancer from 3 years ago metastasised. I'm moving in a few weeks for work, but I don't know the location yet. I've gained 7 lbs in the past month and I'm desperately fighting off my eating disorder, but the extra weight isn't helping. I feel like I don't know who I am anymore and I'm losing any grip on my life th…
402	lonely	1	Where can I find new friends? I've given up with my old friends. We always get into this cycle of fighting and getting back together, and there's a bunch more issues with the relationship. I don't wanna be in this shit anymore.
403	lonely	1	Tfw no gf :(
404	lonely	1	Does anyone else's only source of self worth come from sex with other people? M/18, I feel that way the only time I feel good about myself is when I manage to get into someone's pants. Keep in mind I'm not exactly good at that I haven't slept with a lot of people. I have zero friends irl, so I have no one to talk to. Girls don't really like me that much because of what I'm assuming is my shitty a…
405	lonely	1	Ive been with you for years and... Tonight. I am so happy Guys ive been lurking and posting on similar emotional subs like r/rant. Just communities that are accepting of the hard time we humans go through. Angwah I think I'm past the hard lonliness. I'm still lonely. I still feel that emptiness in my soul but I'm not depr3ssed about it anymore. Ans thats huge and a large part of what helped me ge…
406	lonely	1	Hey there reddit, I don't know what the deal is with me. I'm sad, very sad. I hate what I am, I'm overweight and I feel ugly. I feel like I've never really made friends throughout school (I'm 19) I only have one friend I've known since elementary, and we really don't get together a lot. I talk to people at my college, but I feel like I make friends and it stops there, I've never hung out with fri…
407	lonely	1	[30,M] feeling a little lonely, anyone want to text? If you're bored or lonely too hit me up (312) 998-0012, my name is Zee.
408	lonely	1	David Dobrik's vlogs make me so sad [This video popped up in my recommended](https://www.youtube.com/watch?v=PDzMhOwm_bw) David Dobrik is probably the same age as me and he's living this amazing life with incredible friends, tonnes of money, hot girls, awesome parties. The guy's got it all This video pretty much sums up how sick his and his friend's lives are. And then there's me. The poor, lonel…
409	lonely	1	Fuck this envy Sitting in the library today at college A girl comes up to the guy sitting across from me. She just wraps her arms around him and kisses him on the forehead, then she stands there talking to him for a minute with her hands on his shoulders I packed my shit up, left the library and just burst into tears. I feel so embarrassed and weird It just really got to me. It made me realise ju…
410	lonely	1	The Trans. It's me. It was always me. Why I never connected with anyone right. Why all my friends were girls, even though I was always into military stuff. I'm trans. I'm trans and I'm lonely, because I feel like there's nobody out there that could ever even like a weird, barely-on-hormones, not-at-all-cute transgendered girl that obsesses over anime and tanks and stuff. So I'm lonely.
411	lonely	1	Live alone. Work alone. Could it get any more lonely? I drive to work everyday to an office where no one really socializes. Im the youngest there and have nothing in common with anymore. After work I come home to my house where I live alone. I feel lonely almost every day. I don't have many friends, just a few. The hard part is I LOVE being social! I love being out of the house. I love talking to…
412	lonely	1	How do I stop asking myself "what's wrong with me?"? I need to switch my brain off but I can't. I'm 25, male and never been in a relationship that's lasted longer than six weeks. I've been out with plenty of girls two or three times but they all end up deciding that I'm not what they're looking for, which is fine and it's nobody's fault; but you can only hear it so many times before you believe t…
413	lonely	1	Painfully lonely and fundamentally unhappy with life. Ill try to keep it brief and will fill in details as requested. So im 25/m and cant date. Not because im terribly unattractive although my personality doesnt quite fit mainstream standards (free thinker, dont give a shit about the status quo). Anyway i dont think i am my limiting factor. My mom lives with me and doesnt work or ever leave the a…
414	lonely	1	Conflicting thoughts I don't know what to feel... Some days I'm the happiest camper alive and other days I feel like nothing even matters. I'm just so *lonely*. Not in the sense that I dont have friends, because I have no shortage of friends. This makes it even worse because I'm surrounded by those who love me unconditionally, and I just feel empty. I have these conflicting thoughts regularly and…
415	lonely	1	College All my friends recently left for college and my dream girl too. She liked me but she didnÛªt see the purpose of a relationship with an end. My friends keep the streak but theyÛªre really gone now. TheyÛªre enjoying themselves cities away and IÛªm alone in a community college. ThereÛªs no friends to be made there because making new connections is so hard and there are so many old peop…
416	lonely	1	How do you keep friendships? Still feel lonely and struggle with anxiety. My first year at college sucked. I transferred this year and did find one or two friends I guess. I play ball a lot with this one guy, and we basically talk basketball all the time. Thing is this semester seems I have to invite him all the time to hangout and just fear he ahtes me and might've found new people to hang with.…
417	lonely	1	Back to being lonely I was so lonely and hungry for love. I was depressed and just wanted to drink my sorrows away every night. Then I met this wonderful girl. I've never loved any person as much as I loved her. 4 months after the official breakup. I'm over a period of severe depression and a period of suicidal thoughts and self-harming. I was ok for a little while. ...but now I'm back to being l…
418	lonely	1	Just feeling extra lonely lately Well as the title says IÛªve just been feeling real lonely lately. I have one friend and for a few weeks we were texting it up crazy man. Like at least everyday. Then all of a sudden she just stopped texting me. WeÛªve had a few convos here and there but nothing of the caliber of beforehand. She used to be the main conversation starter and now she says nothing a…
419	lonely	1	Shouldn't be lonely... I shouldn't be lonely, but I am. I have a wonderful SO, a better relationship with my parents than most, and am surrounded by people at work and school. I think it's those last two places that cause the most problems for me. Everytime I make a friend at work, they end up leaving the job. Everytime I make a friend at school, it doesn't last long past the semester. I have a h…
420	lonely	1	Is it possible to make real friends if you don't go to college/university? I dropped out of college after a semester, I studied music and found I wasn't enjoying the program/it wasn't worth the investment. In order to make friends you have to see people often, and I feel like the only way to do that in my situation (20y.o) is through school. I have a lot of acquaintances but I live too far from t…
421	lonely	1	I'm lonely. I don't have a family, and I don't have any friends who really get it. My whole family is dead. My mother, father, and both of my dogs were dead by the time I was 19. My grandparents are all dead. My aunt tried to steal money from me, and then died. I have a brother, but I'm not any more closer to him than I am any of my friends. I'm kind of drunk right now. I'm working on writing stu…
422	lonely	1	Pretty sure I'm going to die alone I guess I'm okay with that. I don't have a family and I don't really have too many friends. If I were to die right now nobody would notice for probably a few weeks. The way I look at it is that there have been nearly 200 billion human beings who have lived and died on this planet, and the vast majority of them died painfully and unfulfilled. So any suffering I m…
423	lonely	1	Conflicted I want to talk to someone and have them want to talk to me, but on the other hand I don't feel like being bothered with things as insignificant as people.
424	lonely	1	Can someone please talk to me I have no one here, and people where i used to live barely talked to me when i lived there, now that i left no one contacts me unless they want pictures, i just want to talk to someone and hear their voice
425	lonely	1	Chat I just want to talk to someone before I die, hopefully by the end of this month time edit
426	lonely	1	I just miss being with people Everyone I have been close friends with has moved away recently. I'm finding it difficult to talk to anyone &amp; my anxiety has increased tenfold
427	lonely	1	Trying I've made the mistake of watching "Horace and Pete." If you've seen the show you know. I'm 24, and haven't had a relationship since 2003. Of course those relationships didn't mean anything, but they're all I have. I long to love, but feel a bleak emptiness and disconnect to grasp what I desire. I go through waves of being happy. I have friends and a career, but I truly believe I want to kn…
428	lonely	1	Just got stood up for the second time It is from the same girl for the second time this week. It's a good thing I have whiskey on my side. I spent the last seven days looking forward to 2 hours of alone time, which is something I have endless amounts of.
429	lonely	1	As you can tell I'm an, optimistic person, lost in depression. I'm working through it, but I will achieve my goal. Ll
430	lonely	1	I am full of love, and nobody wants it.
431	lonely	1	I have never experienced being loved and probably never will. Some of us are not made for love, and are destined to stay alone forever. Anyone feels the same way?
432	lonely	1	I have never had any friends in real life. I am 18, I've been introverted since I was a kid. I would shy away from social interactions, but I paid no mind to it since I don't have much in common with people anyway.. However, the loneliness is starting to take a toll on me.. I want to experience love and find a soul mate. I feel as though i am just a shadow passing undisturbed through the day. I s…
433	lonely	1	Meh. Meh.
434	lonely	1	24 | Gay Male | Wish I had a best friend. Hello, I really am just writing this to get some things off my chest. Maybe to feel validated? I dunno, I just know I wanna type this out. As a kid, I was always popular. I had abundant friends and acquaintances. I don't remember much from my childhood, but I remember that. Sometime during high school, I became pretty depressed about my civil rights in th…
435	lonely	1	She won't answer my texts So I've been here multiple times ranting about my whole group chat fiasco. Update at that situation by the way: the group let me back in after almost of month of exile, it was really awkward and I was only there for a week before I lost my shit a few days before Christmas and left for the final time. I deleted all my social media and any accounts they could find me on an…
436	lonely	1	Back again I unsubscribed from here a while ago, since my life seemed to be going pretty well, but here I am. Back again, feeling bleh. It's 1 AM as I'm writing this, so maybe I'm just going through one of those late night rough patches that I go through sometimes, but who knows. I don't really feel like going into too much detail, but essentially, I encountered some people from my past that I th…
437	lonely	1	When loneliness sets in. Been sitting in my room fir the past week alone and its not gonna end anytime soon. Im 25, just moved into a house with a few people i dont really know, i live in florida but my family is all in washington state and i just lost my job. Ive been laying here, staring at the ceiling, wishing i had someone to talk to. A girlfriend would be nice right about now... Looking for …
438	lonely	1	I Made A Subreddit With You Guys In Mind The name of the subreddit is r/Castawaymates I've been lurking on this thread for a long time, longer than what my current account implies. I know there are subreddits similar but the one I created are for those are friendless, lonely, depressed and want to find someone like themselves. Thumbs me down if you want just know when I created the subreddit I th…
439	lonely	1	feeling sad and lonely Hi... I'm new to Reddit, I came here in search of friends since I don't have many, I'm not feeling too great at the moment so having someone to talk would help
440	lonely	1	I just want a close female friend, not a girlfriend. Romance ruins everything. I'm not looking for a relationship. I just want someone to hold at night. I want someone to cuddle and snuggle with. I want a female friend whose not afraid to be close to me and makes me feel like I'm worth something. I want a girl to hold me while she tells me how much I matter to her. I want someone to share a deep …
441	lonely	1	How lonely are you? Loneliness is supposedly very common in our society, but the feeling is obviously unique to individual. I myself feel like I live it my whole life. I have friends and colleagues I see often, even everyday. But that doesn't mean they know me, nor that they want to know me. I feel like i'm living in a bubble, where everyone can see me, but no one knows me. I have come to peace w…
442	lonely	1	I have no friends and I really want to feel loved or noticed. I have no friends, I'm 17 male in high school. I have a hard time introducing myself to people. I've gotten used to being lonely but sometimes It just hits really hard and I feel hopeless. I get really excited whenever someone even says something simple like "hows your day." I long for the feeling of a hug or just someone being interes…
443	lonely	1	Socializing is a chore I wish it wasn't, but there's too much anxiety that comes along with talking and keeping up a conversation. I have no friends. The longer I converse, the more anxious I get and want it to end. I worry too much about what I say. I'm content with staying home all day. Is there someone else out there like me that would be completely content with your presence even if no words …
444	lonely	1	I was wondering, can we do a Valentine's gift exchange on here? Something like the Secret Santa for Christmas, but just our sub. I know I would feel better knowing I got something from someone who knows what it feels like to never get anything on a day where everyone else gets to feel loved.
445	lonely	1	I hate this life Someone asked me to be their DD for the evening but then changed their mind and said they were going to Uber downtown instead and asked if I wanted to go. I jumped at the opportunity and got dressed thinking they would come get me (seeing as I have no car) when the time they stated came and went I text and she said "I'm taking a Uber to my friend and we're going downtown". So I o…
446	lonely	1	Is it bad that I'm just used to this now? I remember I would feel so lonely I would cry. I used to dread Fridays because I knew the weekend was coming and I would have to spend the next 2 days alone. I have no friends and no ladies interested enough in me to want to hang out with me. Now I'm just like, "whatever". The evenings when I get off of work and have no one to talk to our hang out with? O…
447	lonely	1	This cute short seems like it was tailor made for this sub, hope it gives you guys a little hope. (Link in comments)
448	lonely	1	I've gone from having no females interested in me to three! I hope it doesn't seem like I'm trying rub it in you guy's face, but since Saturday 3 different women have shown interest in me! One just hit me up on Facebook out of the blue! She is the most likely to lead to a relationship, we've been talking pretty much nonstop since she fell into my inbox. The next is someone at work, she seems like…
449	lonely	1	Hi everyone! Leave a comment saying where you're from! Some of us may be in the same city as one another, if so that's potential to get together sometime and possibly make a new friend!
450	lonely	1	I just found this sub today and I'm loving it! Not that I'm glad everyone is lonely, it just feels really good to know that I'm not alone; that there are people in the world who understands the way that I'm constantly feeling. It's like I've found my people! Next time I get that feeling of loneliness and despair I now have someone I can turn to and explain it to and you guys will know exactly wha…
451	lonely	1	Does anyone else feel generally optimistic about their relationship/friendship future but still have pangs of loneliness regularly?
452	lonely	1	My grades are finally coming back up, but I don't feel happy at all. I just feel alone. One of my old friends has just left my life and since then I just feel so alone. I mean, I've got two friends who I talk to pretty often, but I still feel so lonely... We were so close, we would talk every day but for some reason we just...stopped. I don't know what happened. I just want someone to be that clo…
453	lonely	1	Lonely male post break up Last week I broke up with my girlfriend of 4 years, and this week has been hell. My friends are all busy working or live far away from me. I feel so lost, so alone...and I feared of being alone here without someone. I hate this. Is anyone out there?
454	lonely	1	Anyone live in Sydney and want to go to a concert with me? I'm going to attend the Green Day concert next week, I haven't bought my ticket yet but I have no one to go with and was going to go alone so I'm wondering if there was a kind stranger who would want to go with me?
455	lonely	1	Does anyone send a message to someone they care about and then proceed to actively check for a reply only to see they've read the message and ignored it? Makes me want to fucking die
456	lonely	1	I always seem to fall for the lonely ones Or atleast the ones that look lonely. They don't even have to be pretty, I just automatically fall for them. And as it turns out, none of them are THAT lonely to spend any of their time with me.
457	lonely	1	Of all the people out there, with different personalities, I'm the only one that's left alone. Now, before I say anything, please note that I'm not an asshole. I never judge other people, I do my best to help others in need. I even had a best friend who was confined to a wheelchear and I helped him every day for eight years. I consider myself a nice person. But then I see them. A guy that went to…
458	lonely	1	How to enjoy life when you're lonely? I have absolutely no true friends and no love interests. Everyone else has them and that makes me lonely. So, how do I not care? I want to be self-sufficient. I'm sick and tired of always begging people for approval.
459	lonely	1	Does anyone here know a user named DeathstepIsMySoul? We used to talk before she deleted her account. She told me she was talking to two more people from this subreddit. I just wanna know if she's okay.
460	lonely	1	So lonely, what do I do and how do I cope? I've been so lonely my entire life. I broke up with a girlfriend a long time ago and it hurt so bad. I've finally figured out that I took it so hard because I simply feel so lonely all the time and losing her made me feel even more lonely (not to mention losing her was bad by itself). This has been a barrier my entire life. I don't do anything productive…
461	lonely	1	Alone in my mid thirties. So many years of trying for constant failure. Once again, I am broken. "Do what you love", "Do things for you", "get yourself out there", "get out of the house". So much generic advice. I spent the last couple of years religiously dieiting, exercising, and partaking in as many group events as I could possibly handle. What is the result? No time, for anything. Just consta…
462	lonely	1	Anybody want to start a new society together? I have been lonely for a long time, got NO friends, been trying to distract myself from the pain by watching Netflix, Youtube and playing video games. Obviously this has not helped me get through university (flunking out now). The last few days I have just been laying in my bed, browsing reddit. I have been on r/sucidewatch and reading quite a few pos…
463	lonely	1	Anyone from Toronto or the GTA? Checking in to see if there are people from Toronto or the GTA around here.
464	lonely	1	Housebound agoraphobia. I'm on day 53 since the last time I left my house and I'm feeling especially lonely on this quiet Saturday night, even more so than usual in my already lonely life. I hate being so down in the dumps like right now. Normally I can play video games and try to keep my mind off the fact that I'm trapped inside, though I'm still constantly fighting such crippling anxiety and pa…
465	lonely	1	I miss my ex Unhappy in a relationship. Unhappy out of it. It took me 19 years to get a guy and now I feel so unwanted and hopeless. I'm off to bed. It's been 2 months and I still think about him every day
466	lonely	1	Divided I've never posted here before but sometimes I come here to reassure myself that I'm not the only one in this situation. I'm a 21 year old man, when I was in highschool I went through a bad ending of a "relationship" and have been feeling lonely on and off ever since. I managed to maintain a few friendships since then, but have also moved several times due to my parents as well as my schoo…
467	lonely	1	Something I came across in a journal I found in my stuff. Its not mine. I don't know the origin. " I have changed. I am different. I am different not because I am not like the rest. I am different because I feel nothing. I do not feel hate. I do not feel pain. I do not fear. I have no desires, no fantasies, no hopes, no dreams. I am frigidly alone. They do not notice me, even when their fate is i…
468	lonely	1	Not interesting at all Scared to be alone tonight.
469	lonely	1	20/M. Just feel lonely and want to be heard. Well, now I'm an adult and no one really cares about me. I can stay logged into Facebook all day and I won't get one single message, I feel like I just slip away and nobody notices me. I always wish I had someone to talk to often, I can always message people but I feel like I'd just come off as needy or weird. I don't want to feel alone anymore and it'…
470	lonely	1	Squads/crews I fantasize about being in some sort of group. I want to be in a group that cares about its members. A group without a leader, but agreement. A group that isn't about sports or military. A group that wants to be a group, not because a group is needed to do something.
471	lonely	1	I just found this sub and it's awesome but sucks. I mean it's awesome that I found other lonely people but it sucks that there's so many other lonely people. I've been subbed to ForeverAlone for a little while and finally read one of their pinned threads that directed me here. I didn't realize that FA is a different kind of lonely feeling than the one that I have. My understanding is that their l…
472	lonely	1	I'm terribly lonely but came up with an idea that might be able to fix it I'm looking for someone to talk with me on here about why I am so lonely and then perhaps offer their own advice on what I should do to fix that.
473	lonely	1	Lonely and willing to listen to your own stories of why you are lonely. If you want someone to listen and comment on your situation or simply remain objective I'm happy to help out, I'm pretty lonely myself right now so it would be probably a good way to ease the loneliness a little for both of us.
474	lonely	1	Back to the Void This me just venting. I think I slowly go back to the void. The void of loneliness. The funny thing I didn't try to make one, just going with the flow. I didn't make any effort, that's my mistake. But deep in my mind keep saying, "the time you give to them is useless" I'm pretty sure that's because of my issues and I'm stuck with it. I think I don't have the power to remove 'my i…
475	lonely	1	Lonely or Empty? At this point Idk if I'm lonely or empty. All these things i've tried, try to be more social doesn't give any result. Here I am once again by myself. I always think the reason is because I don't really feel comfortable with people except my family. All my friends will go I think, they're not stay in my life. There's no point. Some of me said the problem is I lack sympathy. I don'…
476	lonely	1	I don't know what to do I just don't know what to do. This is my last year at university so I don't have much class, I stay at home all the time wasting my life. Watching tv series, movies, playing games. I barely talk to anyone. At this point I just don't want to do anything. My life is boring, I don't have nobody to go out with. If anybody want to talk right now, I would appreciate it.
477	lonely	1	I am isolated. This is just me ranting, how I feel in September. Since early mid September I've been literally alone. I spend most of my times just in my room. I am currently doing my thesis for bachelor degree, and I don't have any class this semester. So my this semester is finishing my thesis. But I can't do it, because I feel lonely. I can't function. Most of the times I just binge watch tv s…
478	lonely	1	My Feelings in control This is just me, a lonely person venting. Day after day, my life keep getting worse. I'm lonely right now because I lost my best friend that don't want to be friend with me again. It's my fault mostly. I have been in this situation before. When I'm still kid, my parent is busy. So I don't have nobody to talk to. I don't have friends, most of the people in my neighborhood is…
479	lonely	1	It hits every morning. Every morning my loneliness always strike me like a morning dew. It always like I'm half awake, and then I realize I am lonely. Then I'm awake with a hole in my heart. I'm not productive and feeling like sh*t. Damn
480	lonely	1	Go back to the Void I am going back to the void again. My throat is sore, shaking hands, heart beating fast, constant worry. Life seems impossible. My life is empty, it's just like woke up, doing my project, playing games, watch movies, sleep. Just like that again, again and again. I barely talk with people. Maybe just like half an hour a day. I am currently in my final year and I don't have much…
481	lonely	1	Friends could be deceiving. I should know it from the start. They don't care, they didn't consider me as friend. D*mn what's wrong with me. Always stuck to the same situation. Always ended by my self.
482	lonely	1	I feel like this my life is a big failure. This is just me ranting, it's a bit mess. I just hope after I let this out I will feel better. Tonight I realize that I'm useless. I have no close friend my whole life, my family live far away. This past 3 years, I try to make friend in university, but it's nothing. I made some and it didn't last. I left with nothing, I also didn't have much class, so mo…
483	lonely	1	I don't belong anywhere. First let me tell you about my situation. I'm 21/m, I have abusive mom and cheating father. My parents is still together and I don't live with thwm anymore. Since enter University, I didn't live with my parents. I live in another town. This is my last year at University and it's scared the sh*t out of me. I just have 3 friends here, one recently stop talking to me, the ot…
484	lonely	1	Morning Attack It never stop, every morning I feel really empty and realize that I don't have any friend to share my feelings. Everyday I wonder if I'm gonna survive in this life. I can't take it anymore. I literally don't have anything to do. Everyday I just stay at my room. I just go out on Wednesday because I have class, besides that I don't go out at all. I want to go out, doing activity but …
485	lonely	1	Visit this Sub Just how I feel about this sub. Sorry about my bad english. I almost visit this sub every night before bed. It makes me feel a little bit calm. At least I feel belong here, something that makes me forget about my detached world.
486	lonely	1	Accept the fact. At this point, I can fully accept my situation. I don't get frustrated about my situation. This is me, I don't have anybody to talk to, I am doing everything alone. Sometimes I feel sad, but that's okay. I also feel a little confident, doing something by myself. I think it builds up my confident. Doing something alone is not as bad as I think.
487	lonely	1	This is me Need some vent, my post bellow gonna be mess like my life. I barely talk lately. Maybe just 10 words a day, it's the truth. I start talking to myself again, many words in my head, but in reality I can count what I said. I have anxiety, depression and trust issues. I guess life is not on my side. I think my life difficulty is turning from hard into nothing. I can't do anything. I made p…
488	lonely	1	Life is crushing my Soul. Everyday I woke up and I realize that I'm all alone in this city. I have nobody and I am scared. Every morning, I have to make myself calm. Because this thought always haunting me, it feels like someone stomping on my soul every morning and I think it's not gonna stop anytime soon. All day I don't have anybody to talk to, sometimes I develop a conversation in my head wit…
489	lonely	1	My brain can't think, feel anxious This week have been hard. I can't think clearly. it's hard to be productive if you're lonely.
490	lonely	1	How to be calm when you're lonely? I just wonder, what you guys do to make yourself calm when something make you worried. Especially if you don't have anybody to share. I have this presentation for my bachelor degree, and I worried like hell. What make it even harder is I don't have anybody to share.
491	lonely	1	Going crazy It's been 3 days, but I haven't talk to a soul. Maybe I am going to be crazy maybe not. I have a mixed up feelings. I feel anxious, I feel bored, I feel sad, I feel nothing. I'm f*cked. Sorry for my harsh word. I just want to get it out.
492	lonely	1	I am dragging myself for a long time Since junior high school I've been lonely. I always feel that all this time, I'm just dragging myself. I have loneliness in my bag. I wish the world would kind enough to give me meaningful relationship. Pull me back from this monochrome life.
493	lonely	1	I hate weekends When I'm at work, I hope weekend come soon. But when I'm on the weekend, I didn't enjoy it. Always feeling ache in my chess. Because I have nobody here. always has this pattern for 2 months. I was thinking to go back to my hometown. But there is not much IT job in my hometown. I just feel stuck.
494	lonely	1	Literally alone, almost everyday. I have 2 internet friends, but I think that's not enough and it can't fulfill my social needs. Most of the weekends I just stay in my room, order food, and that's it. I can't function, I can't be productive, I can't do my thesis. Just endless watching movies, play games, and endless reddit.
495	lonely	1	I'm afraid to enter the next phase of my life. I always feel so afraid to enter the next phase of my life. Because I don't have anybody to share. I feel afraid, upset, happy, grateful, I let it twirl inside me. It feels so hard sometimes. That's why I hate to move on in my life.
496	lonely	1	Does work life is more lonely than uni life? I'm just want to know. Because I start work in January after graduation.
497	lonely	1	Does anybody feel like talking? I feel pretty lonely rn and if anyone else wants to talk I wouldn't mind at all :)
498	lonely	1	My birthday is in a few days. Feeling very lonely. When I told someone that all I wanted for my birthday was a hug, they laughed. I never wanted anything else, just for someone to hold me for awhile...
499	lonely	1	More strangers said happy birthdayon facebook than people i know. Lmfao i don't think i care that much, but makes me think. I am 19 now. I feel that since not even a card was given that my family doesnt care that much. Previously i cared about staying and not moving states or anything because i cared about my family and being near them. I guess this is good news and means i can actually do someth…
500	lonely	1	How the hell do people make friends Maybe i've made friends but never realized it (cuz its not a goal idgaf im lazy) but seems to me that its pretty hard outside of school. work (if you do) and home for a few hours. my social skills are alright idk im not awkward im confident idgaf about others opinions making me pretty real, calm and open minded. but i don't really have any. Any that i did have …
501	lonely	1	Help - The more people I meet, I more lonely I feel Am I the problem? I feel so lonely after meeting up with people whom I think I can be friends with. We don't seem to have anything in common except we both have kids of same age!! Help what is wrong with me
502	lonely	1	Seeing your best friend losing interest with you and getting super close with someone else is the loneliest feeling in the whole world...
503	lonely	1	Sophomore in college I have a number of friends, and I am decently emotionally independent, but I still find myself painfully lonely, even when I'm with my friends. I'll be having fun, but find myself waiting for an opportunity to get away or wondering when it'll end, despite craving more social interactions. I was wondering if anyone on here around my age (19F) would like to chat. Help me fill t…
504	lonely	1	Today I made friends with a girl that used to dislike me. after basically 2-3 months of her disliking me,I went and said I had nothing against her and wanted to be friends. she agreed and we even high fived. for weeks I backed off the idea of talking w/ her,but when I did the results were good. learn to be brave and actually talk
505	lonely	1	Any idea how to tell to a girl who knows I like someone else that I need someone to talk to from time to time and not make it sound weird? she knows I like someone else,I know she likes someone else,we are friends for 3 years by now and I want to tell this,any suggestions are appreciated
506	lonely	1	Yo,yo,yo I phased out of my lonely phase since I solved my problems with all the people that disliked me that I wanted to solve the problem between,and I used to be depressed. so if anyone has steam,ya can add me. getgetget my steamid:http://steamcommunity.com/id/novascorcher. I'd help anyone,yo. deepnote:yo,yo
507	lonely	1	Anyone who use steam my id is novascorcher,ya can express yourselves to me,I'm kinda bored lol
508	lonely	1	Hey peeps If you are lonely and have steam,dingding! I'll be here for ya to listen and talk and possibly play games I dunno
509	lonely	1	I am willing to help any person that is feeling down,lonely,or anything else really. You wanna express yourself? something bad happened? you need someone to talk? you had some arguement with someone? Add me on steam to talk all you want. my steamid is novascorcher for anyone interested. [please dont downvote me for no reason,g±ve reason and I am f±ne]
510	lonely	1	Decadence I have very little friend count IRL and my steam which is the only other social media thing I use,if you wanna add my id is novascorcher,everyone is welcome,isnt flooded with 100s of friends either. and every progress I made in terms of finding online friends has just stopped. I dont know why and how it just did. to the point where the last 2 steam friends ended up removing me one day w…
511	lonely	1	I have no female friends,and just noticed it if any female on steam is here,my id is novascorcher pls add me,I am lonely outside of just females anyways so we could talk n share
512	lonely	1	After making threads so much for wanting people to add me,I want to be useful. If you have steam,you can add me from steamid/novascorcher and need people to talk or tell your stuff to,you can add me,I would love to listen.
513	lonely	1	Need a friend on steam who can listen to me,since I need to talk to someone,and there is no real person aside from one of my 3 steam friends,so I want another one. anyone? thanks
514	lonely	1	Legitimate question Ban me from this subreddit so I don't access this place and have the urge to make fun of every single person here who think stepping out of loneliness is impossible,I myself did step out of it ya ignorant fucks,YO MODS,GET ON IT BAN ME
515	lonely	1	What's up fukaz
516	lonely	1	Flying solo for about two years and hating it The last time I had a girlfriend was about two years ago now, in college. We were together for about a month before we both felt we weren't really feeling it. Since then, I've tried to use several dating sites hoping to find someone. I've managed to meet up with three women since then, and none of them ever lasted past a second date. Most of the time …
517	lonely	1	Getting ghosted A few weeks ago, I was set to go to a concert with a few friends. I, however, hadn't gotten the message that the show was rescheduled until after the ferry to the city already left the docks, so I was set on an accidental solo trip. After landing, I get some food and hop back on the boat. Once I'd sat down, I hear a familiar voice saying hello. I look up and see a girl I used to w…
518	lonely	1	Antidepressants made things better but loneliness is still loneliness I recently switched jobs from working with a lot of great friends in an awesome environment where everyone was supportive and funny to working at home. I only talk to my boss maybe 15 minutes a day and no one else. I've had issues with depression my entire adult life and learned some great techniques and strategies to deal with…
519	lonely	1	A positive to being lonely As I see a new "sponsor a friend" event making it's rounds on Facebook again I'm kind of glad no one sponsors me. In fact anything that has made the rounds on Facebook where you have to tag a friend to do that thing has not affected me one bit.. so you know, silver lining?
520	lonely	1	I Have a feeling ill be forever alone. (23,M) As the title says. Ive never felt this lonely in my entire life. I dont have many friends as i kinda stopped connecting with most of them due to drug issues. I have yet to get into a serious relationship in my life and i constantly dread the fact that ill be single forever. Its just sucks. Im 23 years old now, turning 24 in september which is coming f…
521	lonely	1	friday... This is the day of the week that always gets me. I mean, everyday is extremely lonely for me, but friday, for some reason, really spirals me downward with emotion. I think about what everyone must be doing, all the parties, fun activities, the life. But here I am, in my room, I haven't seen anyone in two weeks. In fact I think I probably look cynical to the outside world. The more despe…
522	lonely	1	i'm depressed because i'm constantly alone, and i'm constantly alone because i'm depressed I feel like I'm stuck in a negative feedback loop. I can't get out because I don't feel happy with myself; with being alone. And since I don't feel happy with myself, no one wants to be around me. I guess my happiness is based off being validated or recognized in someway? Ever since I was 16, this has been …
523	lonely	1	Always on the road. I travel a lot for work, and while I interact a lot with sales reps, brokers, clients, etc., I'm always left feeling lonely as hell at the end of the night. I'm married, but my wife isn't big on talking on the phone and I annoy family when I call later in the evening just to chat. I have a lot of work to do, but just focusing on work and ignoring the loneliness only makes it w…
524	lonely	1	I feel so separated from other people I'm so out of place in this world. I've never met anyone who shares most or at least some of my interests. I know they're people out there who do, but I never encounter them. I'm always told I'm weird within any circle I join and I always feel like an outsider. I could try and often times do to blend in but it's so tiring and I can never maintain it. I wish I…
525	lonely	1	Choosing to be lonely The following post might come off as narcissistic (and IÛªm sure it is to a certain extent) so I apologize in advance. People enjoy my company because IÛªm hilarious, and I (at least pretend to) take genuine interest in things other people want to talk about. I think IÛªm better than people and donÛªt want them to enjoy my company, so I isolate myself. People always used…
526	lonely	1	The loneliness takes over... New life...not one of choice...I hate the feeling of being alone. I have some great friends but I want what I once had again...someone just for me, to lean on, to be with and to hold close.
527	lonely	1	I feel like I've made a huge mistake in going to college Ever since I've gotten here I've never felt more lonely. My suitemates often have friends over or go to friends' places or parties. I'm often invited but it feels like its out of pity. During this time my groupmates for my engineering class have become close while I've just...been there. They would rather refuse my existence. My online frie…
528	lonely	1	I've been home from college for nearly a month and I've only become more lonely When I came home from college I was so relieved because finals were over. But now...I'm so alone. All of my friends have been busy or bailed on plans. The one person who I talk to regularly is depressed and dealing with their own issues. Everyone at work is either a jerk or so unhappy because it sucks now that they ar…
529	lonely	1	How do I shake this feeling? How do I feel better? How do I survive being alone?
530	lonely	1	It's not getting any better. I feel utterly hopeless. I'm not even bothered if I wake up tomorrow. My daughter obviously prefers being with her dad. Any guy I meet is a total manipulative psycho. I'm fed up of crying.
531	lonely	1	My loneliness is driving people away I'm so sick of being lonely that when anyone shows interest my anxiety kicks into overdrive and I drive them away. I just want to be happy again but nothing brings me happiness anymore. Thought I had finally found a nice guy but scared him away.
532	lonely	1	How do you cope? It's beginning to really get to me. No one to understand, just going through the routine day after day. I want someone to talk to, curl up on the couch with, share decisions and ideas with. I'm in my forties now. Is it too late?
533	lonely	1	I have been lonely for as long as I can remember, and I've gotten used to it. When I was five, maybe six, I held a knife to my throat while my step-father napped on the couch. I stood there, trying to muster the courage to just *do it.* I couldn't. I was with a girl for six years. I was three months from proposing when she told me she had fallen for her D&amp;D Dungeon Master. That was probably m…
534	lonely	1	At the mall by myself. I do this a lot and don't even care if anyone see's me shopping alone...butt I am lonely. It would be nice to shop with someone.
535	lonely	1	Another night completely unwanted, IÛªm so sick of caring about people only for them to to give a fuck about me. And then people spew off stuff about how you need to be happy with yourself before you can be happy with others, fuck that; how the hell can I ever want myself if no one ever wants me? No one has proactively spoken to me or asked if IÛªm okay in months. WhatÛªs the fucking point
536	lonely	1	Being alone tonight doesn't surprise me But it still sucks. None of my friends ever pro actively talk to me, I don't have anyone to turn to anymore, and being patient for 'the one' just doesn't work. I feel like I'm out of options and I'm honestly just wondering what's wrong with me..
537	lonely	1	The holidays are always hard It always seems like I push through the rest of the year fine without some sort of emotional breakdown. But thinking about how I'm going to be alone for the holidays this year, and seeing everyone else happy with others just sucks the life right outta me, I'm never a priority to anyone, especially not this time of year, all I want for Christmas is someone to care, but…
538	lonely	1	All alone tomorrow, why do i always forget how much i hate this goddamned holiday ..
539	lonely	1	Just confessed my feelings to one of my only friend and she shut me down, so IÛªve got that going for me. I just want one single person to want to spend time with me,, i just hate being so fucking pathetic and needy, why donÛªt anyone want me
540	lonely	1	Why is it so easy for everyone else After a string of failed first dates, I finally hit it off with a nice girl and she seems great, we get along and sheÛªs funny and iÛªm optimistic. Earlier today she suddenly stops texting me out of the blue, i figure sheÛªs taking a nap so i go about my day, few hours later she gets back to me to let me know sheÛªs fucked someone else. Why the fuck is it s…
541	lonely	1	New City, new me I moved into a big city after living my whole life on the country side.(I'm 17) Even after a year I have no new friends am just alone all day. Then there is this girl my age, I wrote with all the time, she lived 500km away from and just moved here with her parents. Now we barely write and haven't gone out with her. I feel empty since I got excited to have one friend I could hang …
542	lonely	1	[19/M] Nobody likes me - falling into depression Hi It's my first time posting here so I'm going to give a little background about me. I am a 19 year old white male attending college but am currently on winter break. I have tried again and again to hang out with my so called "friends" but they always say their busy, yet I see them post on Snapchat them hanging out together. To be fair this isn't …
543	lonely	1	Liked by everyone loved by none
544	lonely	1	31 no marriage or girlfriend I feel like IÛªm slowly dying, like life is just passing by. Every single person I know in my life is either married or in a serious relationship. My co-workers said im the oldest one and ÛÏover the humpÛ. Im just freaking out right now dunno why
545	lonely	1	Feeling super lonely today Im at work and I canÛªt seem to make friends. I talk to people, but its more in a business sense. I had someone I was talking to in a personal friendly way, but she stopped talking with me completely, like I did something wrong that pushed her away . Everyday I feel completely isolated and alone. I know I can talk to people, it just doesnÛªt matter, I still feel alone…
546	lonely	1	Working 40+ hours a week for what? Im at work all day with an hour commute each way. I have no friends and I have a very hard time meeting women. Why do I do this? Why do I even try? If IÛªm gonna be miserable and alone literally everyday, why keep going? I think about suicide every day now and think how great it would be just to end this all. I donÛªt want to be in pain anymore, IÛªm complete…
547	lonely	1	How long have you been alone or lonely? What do you do to tolerate it or at least survive with it? Ive been completely alone without any friends or gf for 3+ years now and its becoming impossibly hard with the constant thoughts of wanting to die and not exist. I commute to work everyday hoping I fall in front of the train and die instantly (im not good with pain). I know many people suffer from t…
548	lonely	1	Anyone try Talkspace? Ive been recently trying it and it feels good to just talk to someone over text. Im too anxious to talk about my probs either in person or over phone so this feels the better option. Anone have success?
549	lonely	1	Has anyone here learned how to accept and be at peace with being alone? It seems like the culture here in the US everyone is obsessed with being super popular and liked. It can make someone feel completely left out and isolated when you're on the quieter side. The only people you got around is family, noone really gives a fuck about anyone else.
550	lonely	1	Anyone have lost opportunities that just eat them up all the time. I'm a very lonely person, and I don't tend to go out much and meet others. About a year ago I saw a girl who was basically coaxing me to talk to her.. Being as I'm very shy in these situations I froze and gave her a look (not intentionally) to leave me alone. As I looked away I saw the sad look someone has when they're being rejec…
551	lonely	1	The loneliness physically hurts. Im only 31 but i feel like I'm 60, everything hurts, my head is spinning from crying so much and I feel like dry heaving.
552	lonely	1	To the young men who are lonely. Good fuckin luck finding someone. Women only want rich assholes. You will never find anyone so stop trying
553	lonely	1	Do Men get lonelier more than Women? Im not trying to be sexist in any way and I know there are many lonely women out there. It just seems to me sometimes that it is much easier for women to seek out and maintain strong social support throughout their lives. They always have that girlfriend to go to for help, or they're much better at seeking help when they need it. Men on the other hand are afra…
554	lonely	1	When on a Tinder date for the first time in awhile. It was one of the worst dates I've been on for sure. It wasn't her at all though, I just lacked so much confidence, I just wasn't at all attentive or even listening to her, i was just quiet and felt awkward. I genuinely thought she was cute and she talked way more than I did, but when you lack self-esteem from feeling so lonely so long, it effec…
555	lonely	1	Moved to a new city with no friends. My room feels like i'm in solitary confinement. I have a habit of self-isolating myself if I'm stressed, anxious, or depressed. It's a habit when I was a kid, since I only had my room to feel safe from an abusive step family. Does anyone have any suggestions with very small steps to break this cycle?
556	lonely	1	Why do guys have to impress women? Every time i'm talking with women around my age, or on a date, I always feel pressure to 'perform' or appear super confident and suave... I can talk to people normally, i just feel women have super high expectations of guys and if I show even some signs of weakness then they ignore me, maybe I'm trippin', i dunno.
557	lonely	1	When you walk in public do you look down if people come towards you or do you keep your head up and look straight? Also if you decide to keep your head up do you make eye contact with others and say hi or is that weird?
558	lonely	1	HavenÛªt had a gf for 3 years. I know it seems petty, but each year that goes by being alone gets harder and harder. Sometimes I can just start crying from loneliness for no reason. It sucks, and I feel for anyone that feels that lonely pain deep in your gut.
559	lonely	1	CanÛªt watch porn or masturbate anymore Everytime I do it just feels so unsatisfying. I feel terrible afterwards. I canÛªt even get satisfaction from pleasuring myself, just so angry and confused.
560	lonely	1	Lonely guy with no friends/gf or wife. Im 31, turning 32 in a couple if days. I feel like thereÛªs nothing to live for at this point. Everyday is the same loneliness. I just donÛªt know what to do anymore. Im at work or commuting most the time, so Im away from home 12+ hours a day. I canÛªt seem to find any friends or activities during my time off, which is only Saturday and Sunday . The one g…
561	lonely	1	Starting to feel violent To start I wanna say IÛªm not a violent person and donÛªt intend to start hurting anyone. Although the negative thoughts of pain and wanting to lash out is strong. The longer I go being alone the more angry I feel because IÛªm convinced that everyone hates me and I donÛªt deserve any friends because IÛªm a shitty person. It just feels like I want to lash out because …
562	lonely	1	I unintentionally brushed someone off when they tried to talk with me. This was during a day I was at the gym and just trying to work out this girl comes up and just stares and smiles. It felt odd cause she didnÛªt say anything, I think she wanted me to say something, but instead I decided to look down and walk away. As I left, I heard audible huff come from her like I insulted her. This was rea…
563	lonely	1	I just canÛªt socialize... Ever since I was a kid I always wanted to play alone. Even growing up through elementary and middle school, I rarely had friends and I rarely talked to anyone. I always felt like the odd one out, the quiet guy, the weirdo. Subsequently Ive also suffered a lot of mental health issues growing up, ranging from cutting myself to ending up in a psych ward, twice, for trying…
564	lonely	1	Ask a girl out at the gym, she says yes then she ghosts me... So this girl flirted with me a couple times, I go up to her and ask for her number and she says yes. I text her bout an hour later to say whats up but it seems like she is completely ghosting me as its almost midnight and nothing, maybe i across as too needy? I dunno... whelp i guess going back to being lonely again À_À_
565	lonely	1	Was there ever a time in your life when you didnÛªt feel lonely? What was it that stopped those feelings? I just want to know what it was in others lives that made them feel fulfilled. Was it a relationship? Family and friends? Or all the above?
566	lonely	1	Has anyone tried meetup.com? Ive been isolated so long now that my mind is going places that scare me. Im so desperate to interact with people even in the most simple way. Everything is painful, IÛªm looking for something, anything. Has anyone found any success with meeting new people with meetup?
567	lonely	1	Is it odd for a 31-year old man to not have a wife or even a girlfriend, or really any friends? It jist feels like im not getting younger and at my current rate i wonÛªt meet anyone probably till im 60. Its so hard to just say hi to someone and start a conversation, i feel like that person would judge me someway and think IÛªm disgusting or stupid. ItÛªs not rational but its a pattern I canÛª…
568	lonely	1	High all the time so I donÛªt have to think about loneliness. I know that when i wake up every morning im going to be alone 98% of the day.... it makes me so hateful, angry and depressed that i have such a hard time talking to people and making friends. I canÛªt stand having those depressing thoughts that nobody likes me and im a piece of shit. I guess thatÛªs why i like getting high all the t…
569	lonely	1	When you look and smile at a girl and she frowns and looks away... Feels terrible... i mean I wasnÛªt trying to hit on you, it was just gonna be a smile and a hi. I might be and ugly terrible person idk.
570	lonely	1	I feel my life wasting away I literally can't leave my room, I feel other people are offended by my mere presence. The thought of having any meaningful social interaction with anyone, makes me break out in sweat and panic attacks. I do not understand why this is so hard, I was not always like this. Hope everyone is having a fun New Years, because I'm definitely not, im literally laying in my bed …
571	lonely	1	It's like there's no one to really turn to anymore. All the people that I felt genuinely cared about me have become distant, close friends, family members and the emotional attraction between my boyfriend is fizzling out even though we had so many amazing memories and both of us were happy in the time we spent together. Hopefully it will find it's way back but I really don't know. My relationship…
572	lonely	1	be happy remember you live in the 1st world have access to a computer and have time to blog about how bad things. Work, life, and relationships are all what you make of it so go outside and decided today is a good day
573	lonely	1	Is anyone willing to have a conversation with me? I have been feeling extremely lonely recently and would like to talk to someone.
574	lonely	1	Hello! Hi! I am Espeon, and I'm just looking to make a new friend :) I like history and video games.. I'm generally kinda quiet, and I care deeply about others. I have a pet rabbit and my favorite color is green... ... I suppose I'm just starting to ramble at this point, haha. Well anyways, if anyone is interested in saying hello, please send me a DM c: I will respond to all of the ones I get, I …
575	lonely	1	Hey. You there. You are special and loved and one of a kind. Yes, you. Please remember that someone out there cares about you, and everything WILL be alright. *hugs*
576	lonely	1	Dumped by someone i thought was the one... so surprised.. so confused.. Best relationship Ive ever had, made me happy, forgot about my Ex, and had my lust for life back, hadn't left the house much since losing my job in November. im 33 years old, descent looking, and broke... Even though i am unemployed, and don't have much extra spending money every month after mortgage, and bills. That didn't s…
577	lonely	1	Today I realized it has been over a year since a friend texted me. I donÛªt want to take too much of your time but would like to share a realization I had today and hear what you wonderful internet people think of it. My life has been quite busy lately with college graduation last year, a new job, moving to a new city, etc. In general, I feel pretty positive about the way things are going and am…
578	lonely	1	feeling lonely in the bay area mid-30's (f), work a 9-5 job and just having trouble meeting new people. most of my good friends are married with kids or at least coupled up, completely different from where i'm at. a lot of my acquaintances are also coupled up, so i guess i'm just forever alone and third wheeling it, but it's rough, man. and more often than not, if i want to hang with my friends, …
579	lonely	1	Can't think of a title Just lonely at the moment. Had a fight with the Wife. Pretty sure she hates me. Getting laid off from my job. Don't have anyone else to turn to. For the first time in my life, I'm sitting alone at a bar, smoking a cig. Yeah, I'm that guy at the bar. Reddit, send me your love, dick pics, titties, I don't care.
580	lonely	1	People who aren't lonely, how? What/why aren't you lonely. If you were to self-diagnose yourself?
581	lonely	1	DAE feel being TRULY happy at any moment is as rare as a solar eclipse? THis video got me thinking, really made me feel less lonely too! https://www.youtube.com/watch?v=AtCR6P5rsXU
582	lonely	1	Just wanted to share a video: 'Why WeÛªre Fated to be Lonely' https://www.youtube.com/watch?v=AtCR6P5rsXU No it likely won't solve your loneliness, BUT It's made me feel more understood and less lonely and addresses something that's been on my mind for a long while.
583	lonely	1	I don't want to rant. I want solutions. My high school friends are getting married and not only have I not been invited, they've been married for 3 months now and I just now learned through Facebook. I play Xbox with him all the time and he never has once mentioned the wedding or the engagement. I'm left out of plans constantly and I'm just sick of never having friends. I'm 25 and my best friend …
584	lonely	1	Just got out of a relationship I moved states from Illinois to Michigan for a girl I met online. We dated for 3 years until we came to the conclusion that we have very little in common. My job is too secure and pays too well for me to move back to Illinois, and even if I did life wouldn't be the same as it was when I was a kid. Now all I have is work and Saturday night DnD with some coworkers, bu…
585	lonely	1	So lonely I google'd R/lonely? And then I stumbled onto this subreddit. Yeah, I feel quite pathetic for this (not that any of you are pathetic for posting on this sub), in a way that I have personally reached such a low that I do absolutely nothing and look up r/lonely because I'm THAT lonely. I feel bad for even writing this.. The truth is my life is overall okay, but so much time is spent doing…
586	lonely	1	Just sad, lonely, not much more to say.. I could go fancy, try to express my feelings with words, but I'm just.. sad. Stuck in this dark abyss, so hollow inside, so lonely. Not much more to say..
587	lonely	1	It gets the worst at night. When the stars seem to be most far off, when the darkness sets in, and there seems to be no light in sight, even though as the hours go by, you are nearing the come of day. I get the most lonely at night. No one to talk to really, no one to cuddle with, no one to do anything with. Just me, and the walls that surround me, enclosing me in an abyss. I just want to be love…
588	lonely	1	I've lost all power. I'm so lonely, that I feel completely disconnected from the very reality in which I reside in. I don't even have the power to cry, or to feel sadness. The sadness is a part of me, and I am so lonely, locked up in my own prison of a room, that I don't even care anymore. My heart is made of ice. I wish someone could help fill it with warmth..
589	lonely	1	The crappy moment where you realize that all the shitty stuff in life, is on you.. Hi guys, I don't really know if I want to pour my heart out, I already did so on something I posted on /r/needafriend, but I still find myself needing to let some stuff out.. so I don't know. Basically, I won't go into too much detail, except the fact I feel like I'm honestly an asshole. Like, I'm not a good guy, a…
590	lonely	1	Just got back from vacation, I'm jet lagged.. And loneliness is keeping me up I'm so tired, I may as well post this on /r/drunk. I feel like crap, no one cares.. Yada yada. I'm tired of being alone :(
591	lonely	1	33 m UK, lonely geek seeking friends I got dumped at the start of the month from a 5 year relationship and feeling pretty lonely. Looking for new friends, either online or real world.
592	lonely	1	recently broke up with my (ex)girlfriend of three years and i miss having someone This is my first post in the sub reddit, I usually don't ask for advice I like to keep feelings to myself but I couldn't help it. I've tried everything, meditation, working out(I'm active and usually hit the gym 5-6 times a week, but lately I have no motivation) anyways enough about the bs here's the story. I broke …
593	lonely	1	Really glad I found this sub A few months ago I lost everyone in my life. My girlfriend died. My best friend decided they didnÛªt want me in their life. My ex who was a bit of support now feels the same way. IÛªm carrying all of this sadness alone while I just fade into nothingness. I donÛªt know what to do when people let you know they donÛªt care about you... get mad? I donÛªt think it acc…
594	lonely	1	Raising a glass to my Mom. Hello to any and all out there.
595	lonely	1	Anyone want to talk? I need people to have a nice conversation with :) IÛªm always kinda lonely, and would appreciate someone who can make FaceTime calls and phone calls! And text too! Every now and again :D IÛªm not needy I promise....Just desperately lonely :,( A few bits about me: 1. IÛªm from Britain! But am 1/2 Maltese, and visit for 2-3 months every year! 2. I really like music....REALLY…
596	lonely	1	Just discovered this sub... 21/f, would really like to make some female buddies You would think I am outgoing when you see me at work or talk to me in public but I am just pretending to know how to adult, pretending that every step isn't an anxiety attack waiting to happen.
597	lonely	1	Any other midnight criers out there? Just wanted to see who else cries themselves to sleep late at night thinking of how little their life means to others.
598	lonely	1	Anyone need someone to talk to?
599	lonely	1	M35 lost everyone in my life- looking for a F25-35 to chat with. Well the title says most of it. I know it's a lot a once but my story is my mother addicted me to heroin when I was 13. And my life's been SUCH a struggle ever since. I did graduate college. But I've alienated myself because of it all.
600	lonely	1	Anyone need someone to talk to?
601	lonely	1	I cried today. I know for some of you this might not be an uncommon occurrence, but the last time I remember crying was when a girl admitted over text that she lied about wanting to go to the prom with me. That was a year and a half ago. Today, I came home from school to an empty house, into an empty bedroom. Then I said out loud to myself "What is wrong with me?", then proceeded to bawl my eyes …
602	lonely	1	Why do people lie to me? Through my life, almost everyone I've ever known has tried to or constantly lies to me. Now, I'm not a moron. It's very easy to see when someone is lying to me, I can bring down anyone's little castle of lies. However, I can't just seem to trust anyone or anything anymore. EVERY meaningful friendship I've ever had has ended with a negative experience as a result of being …
603	lonely	1	Why can I only connect with females? I'm male. Okay before you accuse me of being a creep or anything similar *please* fully read. I can't be attached to males, I just can't do it. I've never been really good friends with a male. I'm guessing this is because I've been raised almost entirely around women my whole life. I can't really put much here without rambling so I'll make this short. All I wa…
604	lonely	1	I've been lonely for far too long. I'm hoping I won't be for much longer. Recently it feels like any direction in which my life was headed has been snatched away from me. It's one thing to know that she's moved on, it's another thing to know that it took her less than a week to replace you. I've never cried so hard in my life. I've never really cried at all in my life. I've been fantasizing about…
605	lonely	1	Feeling lonely? Message me on kik, its darlordvader. Here to listen and talk to anyone nearly 24-7
606	lonely	1	18 [M4F] Looking for that special someone so we can make each other feel less lonely _üü Hello there! I've come to realize that due to me being homeschooled, I've had hardly any opportunities to form a relationship at all. Being stuck at home is a nice change from the hell that is public schooling, but due to the obvious drawback of that, I've haven't had much opportunity to speak with girl…
607	lonely	1	Seeking a duo partner :D Hello there! I've come to realize that due to me being homeschooled, I've had hardly any opportunities to form a relationship at all. Being stuck at home is a nice change from the hell that is public schooling, but due to the obvious drawback of that, I've haven't had much opportunity to speak with girls my age. Well I'd like to change that, and I hope you feel the samewa…
608	lonely	1	I always come here when IÛªm drunk. WhatÛªs your excuse?
609	lonely	1	Losing myself to loneliness I've been trying, SO HARD, for years to figure out why I can't really connect with people. I can to an extent, but I'm always that goofy friend with the weird sense of humour and nothing more. I have to be carried by other people when I'm with my friends - if it's just me and someone else, the silence is deafening. Even with people I've known for years, if there's no o…
610	lonely	1	Really Wishing I Could Have A "Best Friend" Again Hey /r/Lonely, would just like to talk about this because its been weighing on my mind for a little bit. So lately I realized that, while I have plenty of ambitions, the one thing I truly value above all else is the peace and happiness of others and being around those who you love, and I don't really have that in my life right now. I mean all I re…
611	lonely	1	Can A Pillow Make You Feel Less Lonely? I have no one to talk to. I don't have any friends and the people I live with make my home life terrible so there is no way I'm talking to them. I ordered a Dakimakura from ebay a few days ago. For those that don't know, a Dakimakura is a large pillow. I think there are a few that has anime characters printed on it but usually you have to buy a pillow case …
612	lonely	1	I Don't Know What This Feeling Is. Burnt Out Or Dead Inside? :Update Of My First Post For those who haven't read my first post, I asked if a dakimakura (pillow) could make me feel less lonely. I read all of the comments I received and some people said it would but a lot of people said it would not. I've had the pillow for about two weeks and I haven't felt lonely or cried since so it did what I w…
613	lonely	1	All relationships and conversations feel unsatisfying Online, offline it's the same issue. I don't have any friends, hardly had any my entire life but I have become okay and accepting of it. I still feel the need for social interaction and I have tried. I noticed when I did try it seemed a lot of the people I came across are mainly into themselves so it repels me and there are pretty big personal…
614	lonely	1	Being an introvert is tough I miss college and high school. Everyday was wonderful when I could have a meal with good friends in the cafeteria. Now everyone's moved on, and moved out. Not their fault of course, its really just how society in America is. In America, you're supposed to live alone. That means if you want to socialize you have to work at it, you're just not going to bump into a frien…
615	lonely	1	Everytime I read the word lonely my brain translates it into lovely Have an awesome time you lovely folks!
616	lonely	1	What is wrong with me? I feel so pathetic. I have no friends, no s/o, and I haven't had a real relationship for years. I believe I am intelligent, somewhat attractive, and a little shy. But I get over my shyness if someone actually takes the time to get to know me. I am almost 29, and I hate being single. I hate being alone all the time. I don't get why no one is interested in me as a friend or m…
617	lonely	1	Rejection I recently (as in the past few months) met a guy at work. And we hung out a few times and he seemed wonderful. But he recently had to move away. I dunno, I knew I shouldn't get my hopes up. I tried not to. But I did. And we still talked and sent each other letters. And then I just tried to be honest with him and told him I would be sad if he found someone else where he lives now. It see…
618	lonely	1	Some of my thoughts on loneliness. Hi I just want to vomit all of my thoughts onto this post about what I think loneliness and solitude from what I have experience in my life. First of all growing up I really wasn't alone at all. I have a lot of siblings, and I had a lot of close friends in high school despite not being very popular. But being an introvert I did like my solitude. Fast forward to …
619	lonely	1	Does anyone else find it funny that /r/escorts is in the side bar?
620	lonely	1	I don't want to be alone anymore. I'm a 20 year old male, I have very few friends. I'm always stuck in my room playing video games. I've never had a job, and it's hard to go out and look for one because of anxiety. All I really want is one person, a girl, to talk to who will really care about me. I've never even kissed a girl and I stopped having hope of ever finding anyone years ago when one gir…
621	lonely	1	So lonely It hurts
622	lonely	1	I've had tinder for 3 weeks now 2 matches
623	lonely	1	frustrated at work for nine more hours I'm at work till eight pisses off and frustrated with my managers. I really want to scream. I don't know what to do?
624	lonely	1	Does anyone want to talk about life and stuff? I'm kind of an interesting guy, i will listen and give advice if i can!
625	lonely	1	Hey! I'm stuck at home with no human interaction for the forseaable future and I reaaaaallly need someone to talk to. What better than Internet people? No commitments and some of you guys are really interesting. Who knows? We may have similar interests! I really need someone to talk to, please give me a PM
626	lonely	1	Worst day of the year Nothing we can do except keep our heads up and get through today. Roll on tomorrow ASAP!
627	lonely	1	Goin' solo activities Hello friends, I tend to run solo a bit. I really enjoy comedy clubs but am terrified of going alone. Has anyone ever tried this? What was your experience like if so? Other than movies and walks/hikes, what other types of activities do you do by yourself that gets you out of the house?
628	lonely	1	I'm pretty lonely myself, and thought it'd be a great idea to work on something productive together as a team :) Why not make a board game? Hello, I am off work for the next few months and have nothing to do really other than staying home, thought it'd be a great idea to make board games with other people who are interested online as a hobby. Who knows, maybe we'll release something on Kickstarte…
629	lonely	1	DAE get sad when asked to provide an emergency contact? Thanks for reminding me that there isn't anyone important in my life.
630	lonely	1	I'm The Monster I Tried Not To Become I didn't want to become the rage monster that my father was, but in some ways I've become scarier. Dad would beat me and I would cry. This would anger him further and his threats of "giving me something to cry about" while he kept beating me harder taught me to suppress my emotions. I got so good at it that I do not have control over it and haven't most of my…
631	lonely	1	Beautiful Women are painful Being around them and enjoying their company is just so painful and heart wrenching.
632	lonely	1	No one around? I live in a small town, going to a small high school were I know all my class. I can say that I know my friends (all 4 of them). I have this perfect person in my head (could be a friend could be a gf(that's a lie its a gf)) that I can't find. I cant anyone.
633	lonely	1	Alot on my mind. (just putting my thoughts in writing.) I could probably make 3 post but to not spam i will just make one big one. Me and my old friends have naturally separated, (expect for one, TL;DR: only one that called him out for shitty things he did, it was in private and needed but still sad to think about because we were best friends). As we separated, I started gain new friends but none…
634	lonely	1	My birthday is in a week. I have no idea what I'm going to do. Over the last year I have got new friends, but I'm more of the friend you hang out with at school. I've lost most connection with my old friends to hang out would just be weird. The one friend I hang with after school recently had a birthday and didn't invite me to do anything (he hung with his girlfriend which I get). idk
635	lonely	1	Looking for people who can talk to me. PM me, lets chat :D
636	lonely	1	Well, I'm alone 24m realizing he's never really had friends. Just saw a post of some acquaintances from college celebrating and what not. Realizing I wasted my entire 4 years at college just getting things done. I don't really talk to anyone from then, and it's really fucking draining to think about. Currently, I'm on track to move back home and go to school some more for a master's, wtf is wrong…
637	lonely	1	Suddenly Sadness Crept In Recently turned 24, and honestly I had a great time for my birthday. The weather here (New England) is amazing, and all, but today I just feel so alone. It's not like I'm depressed, and I know it'll pass, maybe it's because there's work tomorrow, but I really don't want to do anything and everything at once. I like going on adventures, and coffee is cool. I guess I'm get…
638	lonely	1	Just wanted to get this off my chest This might get long, it's ok if you don't read it. Last December, a week before my birthday, a friend asked, if I wanted to spend my birthday at her place. A few years before, I kinda developed feelings for her, but I messed up our two night stand, so she broke off the contact. Hence my surprise when she asked me, if I wanted to spend my birthday at hers. I kn…
639	lonely	1	Lonely? Join the Zen Zone discord :D! Are you cool? (You know you are) Do you want to talk to other cool people? (We're ultra friendly, no stress here.) Like playing games, watching netflix, posting memes, or maybe just need a friend? (That covers all of you!!) Join this sweet discord now, and you won't regret it! (95.7% Guarantee!!) the zen zone welcomes all. no meanies. (that's the only rule) h…
640	lonely	1	people are just not worth it so many people but 99% of them are stupid, ignorant, racist.. all i get from them is exhaustion and hurt, why bother ?
641	lonely	1	How is it that I feel so lonely and I have so many people around me? Im in college always surrounded by people (I dont talk to many I will say) I go home on the weekends to my mom and brother who I love spendiny time with my girlfriend who I see twice a week. I talk to my best friend (who's in the Marines) almost every day. I have all these people and yet I still feel lonely all the time. I lay i…
642	lonely	1	I need Help My mom recently got custody of me from my dad. I was living with my mom when I was younger and about 1 year ago I got to live with my dad over many arguments with her. I never fit in at the school near my moms, but at my dads I fit in fine and I was happy. The thing is though, my mom has really bad OCD and has very narcissistic behavior. Whenever she has the slightest problem with me …
643	lonely	1	Anyone wanna talk? Just about anything. I have no one to talk to.
644	lonely	1	Why can't I get a girlfriend? I'm in high school and ever since I got there, no chicks have significantly taken too much of a liking to me. I mean all I want is someone to talk to :/
645	lonely	1	Just passing time I go to the gym and try to take the long way back home just so I can pass as much time as I can. I go to the gym to look more attractive in hopes of actually interesting someone. Just to avoid the feeling of sitting at home, watching others have fun on social media and me, staring at my phone's screen in my bed. I hate every single passing day.
646	lonely	1	18 and no high school diploma also lonely, what career to look for? i posted on this SR months ago been a while, i graduate next week and might attend to see a few associates and for the sake of not feeling lonely, i pretty much screwed my chances of a high school diploma because of very poor school attendance.. what should i seek? i want to find work but am socially awkward
647	lonely	1	who else doesn't go clubbing and spends most of their time home? i just turned 18 believe it or not and i never been to a club yet mainly because i have no friends.. or anyone to go with i could get my bro to go in a few weeks so looking forward to it besides that i have no plans, i play video games and watch youtube and have all nighters on the weekends
648	lonely	1	who else just sits at home on weekends and uses the internet/TV? i do most of the time
649	lonely	1	how was everyones weekend? i went to a sporting event alone and talked to a fan had so much fun but i feel lonely again, who else feels this way after coming back from somewhere fun?
650	lonely	1	18 and no friends is it common? my first ever post on this SR.
651	lonely	1	what did you do this weekend? on friday night i just watched sport.
652	lonely	1	i dont know how to make friends anymore i actually already have friends, best friends who i love and are amazing human beings. but im still lonely, and our relationships are fastly deteriorating. i have no idea how to keep up a conversation. nothing seems interesting enough to talk about. we spend our days in awkward silence. i hate myself and i wish i was a better friend
653	lonely	1	Post-socializing sadness? Hi, do you too often, well, always, feel that encroaching, intrusive and deep sadness, when leaving some place of nice party (or even few hours with some nice person) with nice people who formed nice experiences with you? Thinking how crueler it would now be alone again, waiting maybe full year for another opportunity and socializing event like that, brings tears to my e…
654	lonely	1	Everything I do feels pointless. I'm a successful guy. I have a great and exciting job. I've traveled to eight different countries (not bad for an American straight out of college). I speak two languages and I'm learning a third. I play piano and guitar and I'm a trained opera singer. I do theater. I'm smart and politically active and funny. Not even bad looking when I have my hair under control.…
655	lonely	1	I'm in a new place and I'm not sure what I'm expected to do I won't go into too much detail but I'm expected to go out often. I don't know anyone here. I admit there's lots to do but most of it is concerts and I hate the genre. I am also trying to save my money and I don't really like getting drunk. I kinda wish I could just stay where I was and not get chastised for not feeling comfortable going…
656	lonely	1	I wonder if I truly have no one to talk to or if I just feel like I have no one to talk to I think it's the former simply because I don't feel comfortable at all talking to anyone I know. I wish I could just find the solutions for myself.
657	lonely	1	Is it normal to feel lonely on a daily basis? Since me and my ex broke up 5 months ago I've been in general feeling lonely. It's not just that she's gone and there's some void left but just in general most of the times that I'm alone I just feel extremely lonely, and with that I get geniunely sad. I'm not depressed which I'm very thankful for, but I am lonely. I read here, and a lot of people hav…
658	lonely	1	Where I'm not socially awkward or rude, I've always been told I'm polite (Feels more like a forced compliment). I'm at the point where I'm considering dropping university because there is an essay due on Monday, to which I have no even started. In fact, I've pushed this essay for about a good year now, dropping the class before the final date to avoid any academic penalty. I ran away, I guess I s…
659	lonely	1	Talk to me please, anyone My only friend in the whole world is at my house and for the third day in a row heÛªs played video games with his friends and calls me a bitch whenever I try to talk. I want to cry but I canÛªt do that either. I just want someone to talk to
660	lonely	1	If I had just one friend... If I had just one friend, I'd treasure them. I'd never lie or betray them. I promise to put them first no matter what. I'd do anything for just one friend. Please
661	lonely	1	I'm sick of feeling this way. I've been a loser since the day I was born. I've never had friends. I've never been to parties or concerts or done anything fun. I went to a waterpark alone when I was on vacation. I can't take being alone anymore. Alls I want is a few friends and I'd treasure them dearly.
662	lonely	1	Graduating College with Fake Friends This has been something that I've going through for the past year. I dorm at my school, and the first (or one of the first friends I made in college) was also an RA in the building. We used to spend a lot of time together, but as the years went by (from sophomore year to junior and junior year to senior year), I found that we were drifting apart. In sophomore …
663	lonely	1	Sunday nights are the worst. I always found Sunday nights to be so lonely. The town shuts down early and everyone is inside with family and loved ones as I sit in my room alone.
664	lonely	1	i have no idea what im doing right now as the title says i really have no idea what im doing right now. am i looking to vent or just for some form of comfort? no idea Im a 28 year old guy who has spent the last 10 years very career focused in an industry that means i travel most the year with a tight community of people in the live music touring industry and while when im on tour im usually fine …
665	lonely	1	My mother and little brother are the only people i know who attended a theatrical play I'm a part of. My college has a theater cast that I joined a few months ago. I'm not the most popular guy on campus but I've got a fair share of friends and a few "close" friends, But I always have that slight feeling of loneliness everywhere I go because I don't actually have that special close person, a signi…
666	lonely	1	(F/30) I have found that I have isolated myself too much. Now, I am just wishing I had at least one person I could fully be me with . And they can be them with me .
667	lonely	1	Why can't I make new friends? In high school, I had a number of friends. I had people I could talk to when I was sad, nerdy friends to play video and board games with, and political friends to discuss current events. I wasn't the most popular man ever, and I hadn't had a girlfriend since freshman year, but I was fairly happy. But then college happened. I'm from the US, but I am attending Univeris…
668	lonely	1	hi.. looking for friends? if anyone's interested. im an 18 year old saudi arabian female. trypophobica is my snapchat, and my gmail, fetlox is my instagram. maybe someone message me? or tell me your details and i can message you as well :)
669	lonely	1	at a pretty low point in my life I was a loner in highschool, never had any friends, depressed, wanted to die. Then a girl comes along, BOOM, she starts talking to me and we become friends. She supports me, after a year and a half she asks me out. I was over the moon, she was my everything. She pieced me back together, and I made her my world. She finally gets to college after over three years of…
670	lonely	1	Happy Valentine's day to everyone that feels alone &lt;3 You may find someone eventually, dont give up hope &lt;3
671	lonely	1	Happy valentine's Day to everyone that feels lonely _ü Today might not be the best of days for a lot of people but take it all in stride. Use this day to treat yourself and love yourself :D On a day celebrating love, Why forget yourself &lt;3 Don't forget, pornhub premium membership is completely free for today so go give yourself some extra love. Another great thing: Don't forgot to go buy a…
672	lonely	1	Forever alone (no meme plz)
673	lonely	1	I'm incapable of making 'real friends'. Hi I'm Makki, I'm incapable of making friends. I'm 19 and from London. I have always struggled to make friends and am getting worse. I don't have any people I can really do things with. I have met people on the internet and even this very website but it rarely lasts. I no longer want to just have people I converse with over a screen. Anyone I sort of get cl…
674	lonely	1	fuck social media home from college. 21 M. i've been noticing how little of a friend group i have in my life. i really only have two best friends, one of them is in europe for another month, and the other is really busy with his music career so i spend a lot of time alone or with my family. friends from my college are nice and we get along fine but i'm not close enough to meet up with them in the…
675	lonely	1	Hopeless I'm not the type of monster that someone would want to get to know. I'm the last thing you want to contact if something comes up. I'm too reliable. I'm a horrible idiot. I can't wait to be alone forever.
676	lonely	1	Does anyone want a friend? I need some or I can't go on :(
677	lonely	1	bleh i wish i never fell in love with her. this is so fucked and difficult. i've never felt so alone. fuck.
678	lonely	1	Is there something wrong with me? Hey everyone, just found this subreddit like an hour ago and I just wanted to say that y'all are great people for doing what you do to support those who really need it :) I'm currently a freshman at UCSD and well I just don't really know what to do with myself. Nothing in my life is particularly bad, but whenever I think of the due date for an assignment or like …
679	lonely	1	Having many friends but no close friend Do you experience that too ? :(
680	lonely	1	Sigh Here I am, Friday night and here I am... I donÛªt know why, but posting this is harder than I thought. Maybe thereÛªs a part of me that still doesnÛªt want to accept that I am lonely. ItÛªs always difficult for me to express how I feel, People simply donÛªt understand this burning feeling deep inside me. I want everything to change, but still I do nothing... itÛªs like IÛªm just letti…
681	lonely	1	Have you guys ever been to a public event by yourself and got extremely depressed seeing other couples or group of friends having a great time? I went to a edm concert by myself cause I really like the artist and my friend gave me the ticket cause he couldn't make it. When I got there, I was feeling anxious the whole time and felt extremely miserable depressed when I see couples or group of frien…
682	lonely	1	I feel my imagination is underappreciated. Hey guys, I was having a talk with my parents this morning. we were talking about my imagination. I was reading them some of my journal entries and telling them about this fantastical dream I had the other night. Both the journal entry and the dream were very imagination-based. They're both extreme realists and very logical. They were talking about how m…
683	lonely	1	Out of high school, looking for a job, and I suddenly realized I have no real-life friends I had a few friends back in the U.S. before moving to Canada when I was 9. Got picked on a lot and read books straight through elementary and middle school. In High school I decided to make more of an effort and made a few friends. But for the next four years it was just me trying to spend time with them. O…
684	lonely	1	Wanted to share something I wrote. I feared the cold, I feared the wind I feared the dark, and what was in it I feared God, when I sinned The world, I feared, I must admit But as I grew, the chill seemed temporary My eyes, more easily adjusted god seemed just a myth, a fairy and once so big, the world seemed small and maladjusted But my fear, it did not disappear It mimicked me in growth through …
685	lonely	1	Got invited to gathering. Assumed I wouldn't really connect with anyone so denied to go. Not being able to relate well and being sad, its a cycle. I feel so different from most people, then again we are all different in our own ways but not having any small group that understands one other and actually cares about each other is difficult.
686	lonely	1	[21M] Lonely evening So I'm currenty sitting here watching a playthrough of "Quantum Break" just to pass time. I would much rather spend the evening with someone that accepts me for who I am, Order some pizza and watch a movie on netflix or something. I don't know why I'm writing this... just need some love before I go crazy I guess... Anyway, thanks for listening! Have a great weekend!
687	lonely	1	I hate ValentineÛªs Day My roommates and me decided to host a single party, but obviously it turned into a couple thing. I just canÛªt handle awkwardly standing in a party anymore. I could hook up with a girl but thatÛªs not what I want. I just want someone to tell me everything is fine and IÛªm worth it. I feel like my generation is not for me whatsoever. Hookup culture does not interest me …
688	lonely	1	I keep losing people I'm new here. I've been feeling the crushing weight of loneliness more and more intensely since my best friend - the only person I've been able to confide in for the past months now - has left. I find no such solace in the family that lives far away from me, or the superficial friends that I've hung out with. I thought Reddit might have a place for me, so I stumbled upon this…
689	lonely	1	Is anybody else completely alone? Or am I literally the only one? I have no friends, acquaintances, or even close family to talk to. Literally nobody. Ordering food is the only time I get to have any conversation and I have really bad anxiety so that's even a struggle. I feel like the loneliest person on the earth sometimes and I'm over 22 years old so it's not getting any better. Are there other…
690	lonely	1	Upcoming weekly event that will do no good to my feelings of loneliness I'm still at school (16). Next term, I'm being put in a quintet, consisting of 4 string instruments and a piano (me). I knew that I would be lonely there, I called it in my head 2, 2 and 1 (2 pairs of friends and me). Today, I realised that it would be 4 and one. It doesn't help that I'm on the piano and therefore isolated fr…
691	lonely	1	Unable to speak about loneliness to others for fear of pity I want to be more social, to have more friends and less acquaintances, but it seems that I'm not capable to making that jump in relationships. I want to talk to these acquaintances and explain how their actions hurt me, but I don't, because I fear that if I do, they'll befriend me out of pity. Is that not the most hollow and false relati…
692	lonely	1	Tell us about yourselves! Seems like it might be interesting/fun? As much as you're comfortable to say.
693	lonely	1	I wonder, how quickly would I be forgotten if I die? I can imagine the events pretty clearly: the false friends and acquaintances will be suprised, pretend to be sad, and move on in a few days. Maybe a few people that I know will genuinely be saddened. A generic eulogy at an assembly, sad teachers, fin.
694	lonely	1	Being invisible really sucks I'm in the awkward position of not being disliked, but also not being in any kind of social group (16, at school). It makes going to anywhere where a lot of people hang about really difficult, especially when they speak to you. It makes me think that they only bring you into a conversation for their own benefit. Am I being too cynical?
695	lonely	1	Does it frustrate you when people say that you're their friend? To clarify, I think that people give out the word "friend" far too easily. When someone with whom I only have the most superficial interactions says that they're friends with me, it frustrates me. Is friendship not something more than not disliking a person? Or am I putting friendship on too high of a pedestal?
696	lonely	1	A few days ago, while waiting for an assembly at school, I felt hatred. I'm worried. We were waiting for the speaker, and most people around me were in conversation with their friends. Normally, I'm mildly apathetic/envious towards them. At that time however, I felt a suprisingly strong hatred for them, the magnitude of which I'd reserve for my worst enemy (overdramatic, but you know what I mean)…
697	lonely	1	I feel like I've gone past loneliness and back into relative contentedness somehow A few months ago I was feeling really bad about my whole social situation. New people, mostly female, had joined our year. The years below are male only. There was, as you can imagine, considerable excitement amongst us all. And then for a while, it seemed like I had found a group in which I fitted. That lasted unt…
698	lonely	1	Where are the decent looking lonely girls? All i want is a pretty chill only decent looking girl who doesnt like to go out. But thats issue, they dont go out. I have my best friend but i still feel lonely because i have no love. I need some love, to recieve and to give.
699	lonely	1	This part of year again... I live with my mom and grandma, no friends. My mom is going to work tonight (in hospital) and I'm stucked at home with my 88 years old grandma. I have no idea how to survive this night... Should I just drink myself to sleep?
700	lonely	1	I feel distant from everyone IÛªm a college freshman studying my first fall semester thousands of miles away from home (I live in the northeast USA, IÛªm studying in Italy). I was very excited to get away from my toxic home life and start over with a fresh new group of people. My reputation was mine for the making and I was ready to change it from what it was back home. IÛªve found, though, th…
701	lonely	1	Hey what's your dream gf/bf or wife/husband? Please don't just say anyone with a pulse. It could be just someone who's pretty, fit and into video games etc. Like specific qualities, traits and hobbies.
702	lonely	1	Looking for a friend 22/m I'm looking for someone to talk to with similar interests. I can't take being lonely anymore and people have all abandoned me. I'm from Portland, I like video games, tv and movies. Pretty much nerdy stuff. I just want someone to talk to regularly and just feel like I'm not alone anymore. I am really good at giving advise and like to help people. Please PM if you'd like t…
703	lonely	1	At my end. I feel so alone and unwanted. I am a broken person with depression, BPD and anxiety. I care about people so much that it drives them away. I just want someone to care about me and let me care about them. I wish I was dead. I want to end it all. I want all my pain and loneliness to go away forever. Nobody wants to save me.
704	lonely	1	I don't understand. I don't understand why no one wants to be with me. Don't get me wrong, I have an amazing family and a couple of great friends, but I'm still alone. I just want someone to ask how my day went. To ask me how the students in my kids acted today. Just someone to care.
705	lonely	1	Why don't I deserve to be loved? I'm in my third year of college and I still haven't made any friends. All the people I meet just treat me like I don't matter at all to them. I've been on dozens of dates, but barely ever get a second date. I've only had two relationships and the longest one lasted two months before she left me for someone else. I've never felt like anyone really cares about me. I…
706	lonely	1	Wish I had someone to confide in I have friends but it seems like no one genuinely cares about me outside my family. I hope that's not true. I have low self esteem, and I sometimes loath myself. I've never told these things to anyone. Wish I had someone that would listen without judging. All of this makes me feel lonely. Sorry I'm just rambling.
707	lonely	1	Really helps to have the tv on. I don't know why, it just helps distract me. Just having the noise is helpful. Sitting in silence is like punishment almost.
708	lonely	1	I would like to know more about loneliness. Reddit, may you help?
709	lonely	1	Anybody down to chat? Hey. I am 25/m and I'm kind of just looking for someone to keep me company. Been going through a really rough depressive episode lately. Just could use friend to talk to.
710	lonely	1	I moved to Flordia 4 months ago and I still have no friends. Lonely.
711	lonely	1	Any people here into gaming? What games do you guys like? Just s thought but maybe we could find some co op or online multiplayer games to play together?
712	lonely	1	Life hacks on how to get some physical touch/affection? I'm a 27 year old virgin and have never had a gf I live alone and have been lonely all of my adult and teen life. Today I had a doctors appointment where I had my heart beat listened to and it felt great, in these small moments that would be routine for anyone else to just feel the human touch of a woman It's something that hurts knowing I c…
713	lonely	1	I need to post again I posted here a couple of weeks ago. Most of what I'm going to say note details with what I said, so [here it is](https://www.reddit.com/r/lonely/comments/4zs0wi/i_needed_a_place_to_rant_i_think_i_found_it/). I wish I could tell everyone why I feel lonely. Most of my friends only know that I'm lonely, but they have no idea why and none of them seem to even want to know why. A…
714	lonely	1	I needed a place to rant, I think I found it Hi r/lonely I've been feeling kinda lonely lately. It's not due to lack of friends, far from it. I have lots of friends. The reason I feel so lonely is because of how I interact with them. I'm in my junior year of highschool. When I'm walking through the halls, I'm constantly looking for my friends, constantly looking for someone to talk to. Ever since…
715	lonely	1	Request I've never posted here before but my ex-husband Jon lurked/maybe posted before? I'm not sure what his username is. But he made a friend here in /lonely named Chris (I don't know how to spell that for sure or their username either). Chris, I don't know if you'll see this and I know you don't like me based on what Jon has told you. But we haven't been able to pay for internet in weeks and h…
716	lonely	1	Husband, me, only child. So alone. Help please. How do I fix how alone we are? Friends come and go. We have no family. The only family we have is blowing us off for thanks giving. I am so hurt. I will never speak to them again. I have a child who sob when she finds out they are blowing us off for thanksgiving. How do I fix this? Adopt? Foster? How do I create a forever family for us?
717	lonely	1	Another sucky Christmas Just super lonely and don't have anyone to spend the day with. Just looking for someone to talk to. 19/f
718	lonely	1	I just can't do this anymore Truly everything in my life sucks right now. I'm trying so hard to just keep pushing, hoping the clouds open up and something good happens, but it's an endless assault of terrible and I'm tired of fighting. 1. My one and only ex dumped me last July and started dating someone else 3 days later, someone who I never trusted but who she insisted was just her friend - lies…
719	lonely	1	Lonely and torturing myself A little more than 2.5 years ago I moved 800 miles from home and didn't know anyone in order to keep my job. The first 2 years here I was completely alone 100% of the time I was not at the office; I never made a single friend. In January I met my now-ex and we've hung out ever since, even after she left me in July for someone else. She still lives with me (it's really,…
720	lonely	1	Lonely and want someone to talk to NOW? Try 7cups.com you won't regret it. I highly recommend this place. Besides depression support they help with many other things and it's all anonymous. I'm in no way affiliated with that website, but it has helped me, and I see it helping dozens of others everyday. They offer group support and 1 on 1 as-well.
721	lonely	1	I am everybody's friend but nobody's best friend I think I need a cat
722	lonely	1	I havn't talked to a single person in two days Its break from college, and I have moved back to my apartment. I have no reason to leave, my "friends don't talk to me anymore, and the only person I actually want to talk to makes me feel like I am a burden because how needy I am. I really don't know what to do with myself.
723	lonely	1	Some 'suddenly sad' ramblings It's not that is actually all that sudden--I feel this way all the time. Which is to say, I think, that I just feel so completely and utterly alone. I feel alone around my friends, no romantic relationship, noone to really confide in as to the full grasp of how I feel. So I guess spatially, I'm not alone...people are around all the time. I'm just by myself around the…
724	lonely	1	Does anyone else feel generally good about themselves, but otherwise feel like nobody would want to be with you? Kinda strange I guess. I don't hate myself, not anymore at least. I'm doing good. I'm lonely but I don't feel like life is a wreck. But every so often I just get the thought that nobody would want to be in a relationship with me, that nobody would be able to fall in love with me. And I…
725	lonely	1	hi
726	lonely	1	I have the chance to pursue something with a girl and I don't want to. It's like I just don't see the point.
727	lonely	1	Feeling like shit today. I'm lonely. Wanna talk?
728	lonely	1	Loneliness/Depression Signs...Anyone Else Feeling These? http://www.everydayhealth.com/depression-pictures/are-you-lonelier-than-you-realize.aspx I definitely am. As a 32 year old, bitterly single gay guy with few friends, I have many on this list. Especially with the holiday season and my birthday soon...couples everywhere, cutesy/obnoxious Facebook posts, holding hands at the mall, gift-giving.…
729	lonely	1	Loneliness and not being productive I have a ton of hobbies and interests, but I only seem to really want to do them and focus on them when I'm dating. Is anyone else like this too? I'm a 31 y/o gay male here, and I've become quite disheartened with the fact that the gay dating pool is so incredibly small and that it's hard to really find guys outside of bars/apps where everything is all about se…
730	lonely	1	Rant: Married/coupled guys on dating apps 32 year old gay guy, but I'm sure this happens in the straight world too. What the fuck is up with people that are married, dating, and in open relationships on these dating apps??? Like they are seriously teasing us. "Look at this hot guy. Click. Oh, he's with someone..." Seriously, work on your own shit instead of cluttering up dating apps! Lately, that…
731	lonely	1	Happy Birthday to me... Just turned 32 at midnight, and still single. Gay here, so extra lonely since it's so hard to find nice guys offline. Literally no one messages me on the apps so I gotta be ugly, right? No messages in over a month, and my Tinder has been dried up since September (pics in my previous post on gaybrosgonemild where guys get *hundreds* of upvotes. I got like 20). I'm going to …
732	lonely	1	WARNING! Don't listen to this if single and it's your birthday, Christmas, or New Year's... It's a real doozy, especially that first verse by James Ingraham... https://youtu.be/RkI-B2JWSZI
733	lonely	1	Romantic Loneliness Triggering Procrastination And Overeating So, I feel like I've got a lot going for me. My job, salary, physical health, and I think I look decent. I'm lucky to work from home, but I'm very lonely romantically. I'm 32, gay guy and finding other gay guys that want to date seems impossible. I've posted on dating sites, and not getting much of a response or guys are 5 states over.…
734	lonely	1	Any singles feel anxious on the weekends? It's weekly date time where couples are kissing, going out, holding hands, having sex, sleeping together. Me? I can't focus on my many hobbies because I feel so anxious about being a single 32 year old gay man with zero dating prospects, day after day and month after month. I've got over 20 dating apps and go to all the bars, but everyone ghosts me or pla…
735	lonely	1	"Lonely" vs "Forever Alone" Someone insisted I join /r/Lonely vs /r/ForeverAlone
736	lonely	1	It's all caving in I'm a male 16 year old. I transferred schools since I was an outcast and I was hated by many and I met someone I really wanted a relationship with except I was really shy and I had a plan to ask her to the park. It all seemed like it was going well because she would talk to me in class and she was into people like me and she was open about her type and I could say I fit her sta…
737	lonely	1	Tips on how to not be lonely anymore. Some advice if you feel lonely (from somebody who cares). 10 Principles that helped me develop many meaningful friendships. (long but hopefully it helps somebody). **Please don't just read the bullet-points, if you are actually struggling with this, it is definitely worth 5 minutes of your time to read all of this** First of all, for those of you that know me…
738	lonely	1	Lonely and no friends but hiding it from bf I've been in a relationship for a few months now. We love each other and so on, but still, I feel like the loneliest person in the whole city. This is because apart from him, I have not even one single friend. Could cope with that before we met. But now I really struggle and start to just hate my life. He has a lot of close friends, a wide circle of acq…
739	lonely	1	This is, quite simply, the... ...saddest place I have ever been. Not knocking anyone. If you are really that down then send me a pm. I eat trolls for breakfast btw.
740	lonely	1	Just want someone who actually enjoys and cares about my presence. I am a 19 year old student. I do sports on a really high level and have some friends. The problem is, I feel like I'm just there. Like they don't need me, and even sometimes do 't want me. I almost feel like they only talk to me, to make me not feel bad. I go to school, where I do great, but I have less classes than my peers, beca…
741	lonely	1	Unloved monster My whole life, I have suffered from severe isolation. I have no friends in high school. My family doesn't care about me. I LITERALLY have NOBODY. I am going to college next year, and I am afraid that there won't be any support for me. I am afraid that my life will always be this dull. I have voiced my concerns to other people, only to be hurt by their apathy. This is my last resor…
742	lonely	1	Extreme case of loneliness...... There is nobody for me. Not one person. It's like I live in a prison and not one person bothers to ask if I am ok or even care about me. Wouldn't death be a logical answer then? I don't know why I am still alive, but I know one thing for sure. I will never fit in on this planet. What's the point? I am socially retarded. What chance do I have I will get support?
743	lonely	1	This fucking subreddit man.... Isn't it so perfect that a subreddit about being lonely has such little traffic? I mean, a subreddit about being lonely, that is, in itself fucking lonely. It's so dirty. You feel lonely, you figure you can talk to other lonely people, but there's barely anyone here! It's almost funny man. Almost. I guess it's easier to be surrounded by people and still feel lonely …
744	lonely	1	I want to give so much I don't know what's unappealing about me. I have so much to give. I just want someone to give me an actual chance. I don't fucking understand anything. Just wish I knew why. I've searched but never found an answer I'm a little messed up so I don't know how else to say this, I just want love, I want fun with another person, I want to mutually advance each other and achieve d…
745	lonely	1	My Favorite Emotions Sadness, Anger, Fear.
746	lonely	1	The skies outside of my room gave me feelings of melancholia. A few minutes ago, I was listening to some Bob Dylan, and I looked outside. The outside was drenched in a dark blue. I then began to remember my ex. We were only together for a day over long distance, the same day she admitted her feelings towards me. We met in English, when I began 9th grade. Her name was Emma. This name would later b…
747	lonely	1	I don't think I ever felt more alone than I do at this point in time. (Vent) Back then I used to have good friends. Things seemed a lot easier as a kid. Growing up however, I became more reclusive, more isolated and only came out of High School with one *real* friend. But now I'm questioning whether she even really cares and that scares me. To think that all this time I really was all alone. I wa…
748	lonely	1	Has anybody here had any luck whatsoever with dating sites/apps? Because needless to say, I haven't experienced anything close to the success ratio that I had been hoping for. Granted, I know that nobody is obligated to talk/respond to me, but I was expecting at least one conversation. In all actuality, it mostly feels like I'm going through every single person I find interesting, messaging them,…
749	lonely	1	Someone to talk to Not sure if this is the proper place, I've realized over the past year or so as my anxiety and depressions issues worsened that I'm not really connected to anyone. My few friendships only exist because of school and they probably are only friends cause how I help them a lot, I never talk to these people about issues beyond politics or practicalities. Even my family who I love v…
750	lonely	1	I hate spring break I hate school too, but at least then I have some comfort in my school friends. During breaks that last longer than a weekend I just get depressed and play video games alone all day, I don't even have fucking internet friends. I've just spent the last 4 hours lying in bed doing fuck all trying not to break down. I hate this shit.
751	lonely	1	unnecessary title
752	lonely	1	Curious whether people in this sub are familiar with the work of John Cacioppo. https://www.washingtonpost.com/local/obituaries/john-t-cacioppo-scholar-of-loneliness-who-expanded-psychologys-reach-dies-at-66/2018/03/18/ad0e44a4-2aba-11e8-8ad6-fbc50284fce8_story.html?utm_term=.316d43c50475
753	lonely	1	Question about this sub How is it different from r/depression?
754	lonely	1	Havn't connected with someone in 2 years I just don't even see the point in talking anymore. All it does is depress me. I just want to die. It's not in a sad way and I guess that is sad to me. I wish I had some defining moment in my life, some really raw moment that I could point to and say "look, I'm a person too" but I don't. I have nothing to point to and I'm so lost in myself. I don't know wh…
755	lonely	1	26 Y/O Male Well, I'll make this brief. I used to always have people to go about with when I was younger and always had plans for weekends or night time etc. A few years ago I began a cleanse of my friends, got rid of the fake friends, the friends that were just in it for something and didn't actually care about me. This great cleanse left me with a couple of close friends, a few drifted away, mo…
756	lonely	1	Feels insanely bad It's not crazy often, but sometimes I feel so lonely I can hardly stand it. I am married and have some friends, but there is no one I can speak to completely honestly. I've always been told I'm a super smart and good looking female, but I can hardly type that without being super bitter. It has nothing to do with me. I am a huge nerd, I like Star Trek and old school metal and Ja…
757	lonely	1	my idea of how to help lonely people (us) x-post from casual conversation sup!! I've posted here a couple times with this idea. A lot of you have given me great feedback, and I wanna say thanks. A lot of you said a blog would be a very not good idea, so I haven't been thinking about that. A lot of you said lonely people can't be helped, and I do believe that many people don't want to be helped, b…
758	lonely	1	What kind of videos would make you feel better? Howdy ya'll. I'm a freelancer with lonely peeps on my mind. I'm wanting to make some original content that makes people feel better, or at least forget how bad they feel for a small time. Would it be motivational, funny, stupid, poetic? I don't know. I guess I'm asking what kind of videos you guys want to see.
759	lonely	1	You guys helped me a lot months ago, and could use more advice Hey everybody, A few months ago I posted here and a couple other subs about a project idea for helping lonely people (in some way, maybe not necessarily helping them be less lonely, but gain perspective or a plan to become less lonely). Well. I have interviewed a couple people IRL I found on Reddit. My idea was vague, it then became a…
760	lonely	1	Wanna help lonely people? There's a subreddit I'm involved in that's looking for people to help in a variety of ways. The subreddit is pretty new and there's a few of us who are gearing up to try and help lonely people in cool and new ways.
761	lonely	1	Didn't follow my day plan, feels bad I was looking forward the whole day for going swimming, then eating and having a beer at a Ramen place. I imagined me sitting at the counter, feel nostalgic about my time in Japan, being alone but fine with it. So I went to the restaurant afterwards and I saw only big tables with groups. I didn't wanted to be only person being alone there and look weird. So I …
762	lonely	1	super bowl loneliness is anyone else here watching the super bowl with friends/family, but feels bored and/or lonely as hell?
763	lonely	1	Best friend angry at me Was lonely af for ages. Met this real cool chick, really liked her. We talked heaps, all day every day. Hung out with her for a bit. She didn't wanna date me, allgood, we can just be friends we live in different cities anyway. Still been talking heaps. Last night I went for a run at 11pm and somehow the fact that I'm a recovering alcoholic/drug addict made that the worst t…
764	lonely	1	Advice for y'all Just so y'all know, The only way to have something you've never had is to do something you've never done. If Y'all are tired of being lonely, ask yourself why have you been lonely all these years? What have you done to prevent it? You don't have to be lonely you know. Ill go outside and see some fat ugly dude with a girlfriend, so I know that there is hope for everyone. Its all a…
765	lonely	1	Let's talk :) Greetings! I've just been a bit down lately, and I know talking helps. I'm a bit shy so I don't socialize much in the real world, but I do enjoy text conversations. I just want to talk to people. I'm not judgemental, and would love to talk about anything for that matter. I don't have much friends either in real life. If you want to talk about anything at all that you have in your mi…
766	lonely	1	i've lost the two most important people in my life and now idk what to do. i made a mistake and drunkenly i showed my female friend a private pic of a guy i had meet as a joke, we agreed not to say anything about it but i make a slip up and her bf found out and now both of them hate me and idk what to do, they've been my only friends for nearly 3 years and i've never felt this alone.
767	lonely	1	I want a hug so bad
768	lonely	1	Never thought it would get this bad I've never been the most social of people, but there's usually been somebody to hang with or talk to over the years. In the past 5 years I've gone from a few reliable friends to only having whoever I'm in a relationship with as my only friend. I'm not quite sure what I've done wrong to be honest. I've tried making friends at work but I'm one of the few women in…
769	lonely	1	I don't want to go out, and I don't want to stay in. I don't want to be in all the time, but I have no friends, and nothing to do. I want to be able go out in the living room, but everytime I talk to family, I feel dead inside. Don't get me wrong, I love them, but we're different people. They don't know what it's like not to gawk over football and tv, to want new and exiting things in life. I'm n…
770	lonely	1	I have one friend I just want to start off by saying how I lost my best friend today. He's been dating my friend for a while, and after he posted something worrying I texted him to ask if he was okay, and he told me we couldn't talk anymore. why? Because his girlfriend told him he can't talk to girls at all. Also, another friend of mine has been ignoring me, and finally another just moved far awa…
771	lonely	1	I turned 20 today. I just recently moved to a new state so i dont know anyone, and today was my birthday. The only people that wished me happy birthday was my parents, non of my old "friends" even bothered. Its 7 pm over here and im sitting here crying myself to sleep... I dont know where im going with this i just needed to talk to someone so if you reading this thank you
772	lonely	1	Could I get a little encouragement? I am a 24m and I am finally at the point where I am desperate enough to go on Reddit lol I have never been in a relationship. I have a really hard time making myself go to social settings. As far as I go, (In all humility) I know I am not ugly. I dress nice, chinos, munk straps, Vans, etc all the hip stuff. (I know when I meet the right one she will receive all…
773	lonely	1	I want someone on the phone while I sleep.. I miss sleeping next to someone.
774	lonely	1	Feels Like I've Lost Everyone For the first two years of college, I had a core group of friends consisting of three others and myself. I was closer to these people than to anyone else in the world. At the begin of this semester I learned that two of these friends would not be returning to school. One currently lives in California, the other about an hour from the university. The third friend and …
775	lonely	1	Lonely and want to die [17M] Someone message me? Someone message me
776	lonely	1	Not sure what to do after moving away for a bit. Hi all. I just recently moved across the country to a small town in New England for a contract job until August. I'm a pretty social person, and have a close knit group of friends back home, but I'm having a really difficult time dealing with the loneliness here. I don't have a car, so I can pretty much only go where the buses will take me, making …
777	lonely	1	Should I just accept it? I am 29 and I've never been in a relationship. I live in a very icolated area and all the women in town are either seeing someone or are lesbians. Just seeing people out and about is enough to make me want to just cry sometimes. I am trying to get mental help, but the drugs only kind of help and I don't know what to do anymore.
778	lonely	1	Is there someone who can chat right now? I usually talk to my girlfriend late at night and hear all about her day and what shes feeling around this time (haha midnight) but she cheated on me and I broke up with her last week so I am now here. I don't want to talk about her I just want to chat with someone about themselves.
779	lonely	1	Honestly, I'm not sure what to do. Hi lads and ladies. One of my first posts on this account.. Honestly, I'm lonely and clinically depressed. I was diagnosed a few months ago and have barely left my appartment for.. maybe, three months? I've done necessary shopping and cleaning but that's about it. Moving home to my parents in a month because I had to quit college because I couldn't handle anythi…
780	lonely	1	Just having a rough day I guess So here's a little story for ya. This week I met up with someone I matched with on Tinder. All before we met he was pretty nice and was very keen on meeting me. From photos I had sent he, basically, said that I was his ideal woman and he'd love to take me out. I made it clear the only thing I'd be interested in was casual sex/an fwb type situation (have a really hi…
781	lonely	1	Chat to get past the loneliness? Would anyone wanna just help each other through the loneliness? I'm more than happy to share my kik with people.
782	lonely	1	Cut ties with my last couple of friends. I'm 19 and recently met up with my friends from high school I hadn't seen in a while, at the start it was cool and all but then later on in the night I found out they were drug addicts addicted to ecstasy and they tried to get me into it and with that not being my thing I just gave up on people. Just waiting for my time for something to happen now I guess …
783	lonely	1	Its my birthday today is my 17th birthday.. just felt like telling someone.
784	lonely	1	I simultaneously love and hate Christmas time. I'm so unbelievably lonely. I feel like I don't matter to anyone. I'm the type of person people toss out once they get bored of me. I hate seeing all these happy couples together on Christmas. I'm bitter. I know I should be happy for them but I'm not. My depression is crippling today. All I want is to feel like I matter and that people care about me.…
785	lonely	1	What are some good fiction movies about loneliness?
786	lonely	1	Who here can agree on this... Wow, my thoughts exactly.... http://imgur.com/eDTDIBk
787	lonely	1	Gay guy here, I looked at a guy on the bus and smiled. He didn't even look my way because I'm getting old now... I would say I'm a fairly attractive guy. Before, if I looked at a guy, I'd at least get a look back. This time it's as almost as if I was invisible. It made me feel lonely.
788	lonely	1	Question for straight guys/women, have you ever been so lonely that you'd considered dating someone of the same sex? I'm a gay guy. Once I dated a guy who some would say was not attractive. He was lonely and he dated me. However, I could tell deep down inside he wanted to be with a woman. One day, he all of a sudden stopped calling and hanging out with me. A month later, I saw him and he had foun…
789	lonely	1	When was the last time you were so lonely you offered to pay for someone's meal, movie ticket or cab fare just to have company... Loneliness gets the best of us. I often wondered if anyone offered to pay there way out of lonliness
790	lonely	1	I thought I'd share with you the depths I have gone to combat my lonelinessÛ_. I am a gay male. I am not proud of some of these but I wanted to share with you how low I have gone to combat my loneliness: 1)I have invited a homeless guy to sleep over; 2) I had a hook up get drunk with me knowing he'd pass out and sleepover 3)I've sleep with a hook up's dirty clothes just to have the smell of some…
791	lonely	1	Is it the same? Is talking to people on the Internet the same as having corporeal people in your life? I crave human contact but am terrified of the potential rejection. I feel so empty.
792	lonely	1	I wish I could get all the lonely people in the world together and give them hugs and kisses.
793	lonely	1	Would love to talk and help out I'm not really lonely. I'm kind of a bipolar mess but I've got a loving circle of friends and lovers. But reading the posts here have touched me. I've been in the dumps before, cold, hungry and alone in the distant past so I only find it proper that I pay it forward. I'm mostly either in the studio or ranting about movies as I've got a lot of free time these days s…
794	lonely	1	No good friends Like I have some friends I see occasionally. And theyÛªre nice people and I like them but we donÛªt really have any similar interests. I can talk with them now because weÛªve know each other a long time and so have a decent amount to talk about but IÛªd like close friends who share my interests. But itÛªs not like I can just meet someone who shares my interests (and usually i…
795	lonely	1	Close Friends I donÛªt really have any close friends. ItÛªs not like I canÛªt trust my friends with embarrassing secrets or have great banter with them, theyÛªre good friends but thereÛªs no one who would hang out if it was just us two, probably because itÛªd get awkward quickly, or that I talk about my biggest interests. ItÛªs better then when I had barely any friends who IÛªd hang out w…
796	lonely	1	Not much in common IÛªm not very good at making friends, if I meet someone I have things in common with I wish I could just become friends with atleast some of them easily but I didnÛªt know how. I like my friends but we really donÛªt have much in common which pisses me off a lot sometimes. Yesterday I couldnÛªt take the music they were all listening to together anymore so I disappeared to li…
797	lonely	1	What do you do when you go out alone? I hate staying in all the time but itÛªs freezing cold rn, so going for walks, which feel pointless enough already, is something I donÛªt really wanna do.
798	lonely	1	A friend I secretly have a crush on told me to listen to this (see comments). What does it mean? So I'm gay, and no one knows. A friend who I'm super crushing for sent me a link to this song. https://www.youtube.com/watch?v=TPvshX0tGgI Any meaning behind it? He never sends song links. Does he know?
799	lonely	1	Life had me meet someone irreplaceable. From the moment we shared poetry as teenagers I knew there was something there. But not to mull over the past but shes gone now. I wish I hadn't wrote poems that one grey evening. The pain wasn't worth it.
800	lonely	1	She wasn't just some girl to me. As special as she was, I have to bury her in the past along with my dead friends, relatives and the other girls that have left my life. Our fates intertwined for a brief fiery flash but it ultimately crossed out. Its terrible. I thought I found someone precious.
801	lonely	1	Things we're never gonna do: 1. Kiss for hours. Like the first time we did.
802	lonely	1	An Open Letter. Dear A, Do you remember what is was like when we were together? Carefree. Easy. No drama. Fun. Exciting. We were an attractive couple. We looked great together. You with the shy girl persona and me with the cocky 'I can do anything' attitude. I was great for you and you know it. We connected on a deep level. Thats why you fought for months wasn't it? You knew I wasn't evil. You kn…
803	lonely	1	Me and You. Setting: Honeymoon The bells. The rush. The cheers. The suits and dresses. The banquet. Then later that night in an expensive hotel room. A slowdance. Then a push. To the bed. To the wall. Then a thrust, into that secret place where no dares to go. Deep into your soul. These are the the saddest things that no one ever knows. Or ever will. Illusion or hope? Does holding on to someone w…
804	lonely	1	Feeling lonely? Chat with us We're here
805	lonely	1	Introverted and looking for internet friends that don't increase my anxiety I think I have lost all my friends and of course this has caused me to become rather lonely. I admit this is probably my doing, due to the fact that I am either sleeping or at home on my computer. My best friend at the moment is a random guy in India. I am an INTJ, not sure if that matters. Really open to talk about anyth…
806	lonely	1	Sitting lonely at home I get dressed for going out with friends , even though i know deep inside nothing will happen , it makes me more deppresed, also my new girlfriend stoodme up for the weekend. she is depressed as well i guess (she is a bit messedup) , having anxiety issues , everytime i start dating a girl , i get exetremely concerned and anxieous. Fml
807	lonely	1	alone in nyc Well , so i travaled by my self to new york for a week , its my third day here and im having fun , but i feel so fucking lonley
808	lonely	1	Guys we should all start a group chat where everyone can rant and give each other emotional support. PM me if you want in
809	lonely	1	Fat, ugly, lazy and I can't do anything about it because I'm lonely. Okay, I have little to no drive to do anything and I can't find the energy to be active because I'm alone. I want to do stuff - I want to play squash or tennis or something along those lines, but I can't because I'm alone, which just means I'll be unfit for even longer. I don't have the confidence to join a club.
810	lonely	1	Watching the movie Her, wishing that technology existed so I could stop feeling so lonely
811	lonely	1	"Whatever you need, you can always call me" How do you know when this is true? So many people have said this to me. I actually believe in many of them. But when the time comes when I feel sad, angry, depressed or just simply alone...I dont really know who can I call... Who can I interrupt with my shit?
812	lonely	1	I am the only one who cant find a middle point? I am lucky that I dont lack people to hang out. But most of the time I dont really want to. What I want is someone who I REALLY want to hang out with. Everyday, im undervaluating the few relations that I have. My general thought is "I dont want to rely on anyone, I want to be alone and not bound to anyones judgement". Yet at a certain point, every 2…
813	lonely	1	What is your New Year Resolution? Mine is improve my self esteem, learn to love myself, and (hopefully) make some close friends. What is yours?
814	lonely	1	What am I doing wrong? I feel like I give everyone in my life every ounce of me but Im just so alone. My wife of ten years cheated on me and left me a little over a year ago. I have come a long way since then. Spent 6 months with my folks, moved into a room at my buddies house for another 6 and just the other day i could finally afford my own apartment. Just days before i move in, my new girlfrie…
815	lonely	1	Lonely life.. I feel lonely... can never find female friends because they don't like me. And makes just want sex. Why does life have to be like this? I just want friends . People to really talk to about stuff..
816	lonely	1	Lonely 18 year old female.. I feel like I been lonely for a good percentage of my life. I also am very skinny and since "thick" is in, I don't like going in public. I'm embarrassed with how I look, I'm sad that I have social anxiety which makes me really weird around people. I have NO FRIENDS AT ALL. All I do is work and come home. I'm tired of not living life I'm tired of being lonely. I really …
817	lonely	1	I miss my best friend. As stated in a previous post, I lost my best friend. More recently, he established that even if I beat depression, we can't be friends again because I am too inherently flawed. But I miss him. And he's probably working on forgetting me. I miss our talks, the silly ones and the serious ones, I miss taking drives, I miss singing together, I miss sitting in silence, I miss bei…
818	lonely	1	I lost my best friend He told me that I was too much for him. That if I start feeling better (and not depressed) then maybe he'll come back, but for now we are done. He swore he would never leave me and I have never felt so lost and alone.
819	lonely	1	Sometimes I wonder how people have so many friends. Every day my roommates are always bringing in someone new, have tons of texts coming in, and hanging out with all kinds of people. I'm a very sociable person and I would consider myself kind, outgoing, and nice to be around. I've heard it from people that I am. Yet I barely have any friends. I literally don't do anything. I just sit in my room m…
820	lonely	1	Sometimes I think something is wrong with me. IÛªm about to be 21 years old in a little over a week and IÛªve never dated anyone, had sex, not had someone love me romantically. IÛªm so tired of wondering what itÛªs all like, being jealous of people, having to turn away when a couple is holding hands, kissing, calling each other playful names. IÛªm tired of getting advice from people that hav…
821	lonely	1	Too scared to make friends All the way from elementary school to early college I was bullied. I would act weird and people would tease me. I made a grand total of two friends who didn't ashamed to hang out with me, and I basically lost contact with both of them when I went to college due to lack of social media. People would laugh at the way I acted and at my mannerisms. When I got to college my …
822	lonely	1	I failed my family I have problem socializing with people and has been for years. But this feeling has grown on me bigger than ever as my grandmother's health goes downhill big time since this year. Her dream, so as my father's, is to see me getting married. Knowing I am undateably boring and hardly able to show emotions, I am probably gonna fail them within few years. Everytime they talk about l…
823	lonely	1	having a friend is so universal in modern society that when u register online account, it asks you "What is the name of your best friend", the same way as "what is your mother's maiden name" or "What is your birthday". They ask these questions as "Forgot my password" questions because a vast majority of people can answer it easily. I always struggle to answer it when it comes up
824	lonely	1	Vent your problems to a partner or listen to one on Rainychat - Completely anonymous :) Link: http://rainychat.com
825	lonely	1	I feel out of place at school. Well, I'm a senior in High School and I've been feeling kind of lonely in school recently because I feel like there's no one I can relate to in any of my classes. I can't relate my personality to a lot of people in my classes. Almost no one I know in any of my classes plays violin or is in my orchestra (I am), have similar music tastes (most people listen to rap her…
826	lonely	1	I always end up alone During highschool year I was bullied and was a lone wolf.Dont have many good friends and communication skills is very lousy.I tried to change by making decision opposite or different from what I would do during highschool year,yet now I am still alone after graduating 10 years later...I am 28 now,socially still weird but did improve with experience and decision though...itÛ…
827	lonely	1	No one to talk to, to vent to, I have a girlfriend, family, hobby. Yet I still feel alone. Im here all alone. Family is out the house, girlfriend is with her friend and isn't texting much, and I just feel alone and sad.
828	lonely	1	Ghosted for the 6th time in 2 months. Ive been trying online dating and I start conversations with women and it seems to be going pretty good then...nothing. Today I was ghosted again. 6 times in 2 months and the 3rd time we had a date planned. I don't know what's wrong. Things seem to be going really well most of the time. I'm getting tired of being alone. I haven't had a serious relationship in…
829	lonely	1	It seems my whole life has been pain I am alone a lot, and I get to reflecting and it seems my whole life, except for some brief episodes of joy, has been one trauma after another. I've lived thru rape, bullies, family disappearing into thin air, friends stabbing me in the back, teachers and other school officials abusing me or ignoring me, love interests turning out to be monsters, single mother…
830	lonely	1	DAE obsessively respond and devote all of their attention to a conversation to the point of feeling like the other person is ignoring you even if it's only been like 3 minutes? Oof. I find myself doing this a lot.
831	lonely	1	Got rejected today I was rejected today again. I love to live people and i want to find a woman to give all ny love to and i had a date with a beautiful woman thag fit everything i was looking for in a woman. Hippie loves to hike mindful of mind body and soul wants to help environment likes to trip all yhr things i like and i fucked it up because im doimed by my anxiety and depression i shook unc…
832	lonely	1	I'm never going to be able to have a friend or anything I'm not a good person. I'm an asshole. I do try to not be. I'm terribly shy and think that nobody wants to be friends with a monster looking person. Life doesn't seem worth it anymore since the plan I thought out isn't going to work. The plan was to make a lot of friends, but that's not how life works.
833	lonely	1	A letter to the one I should have told before the mistake. Right. Nobody reads this. So IÛªm just going to ramble my thoughts and everything I want to tell you but am so very affraid to because you have another boyfriend (again?) and IÛªm terrified of losing even your distant friendship. YouÛªre not perfect. You know that, fuck, everyone knows. No shit right? But I cant get my mind off you so …
834	lonely	1	Depressed yet again If anyone would like to talk it be wonderful really struggling with my depression
835	lonely	1	All the time No one has ever texted me first outside of school and people make an obvious attempt to avoid me on a daily basis. I'm in extreme physical pain 24/7 and the only thing that distracts me is talking to people. But because of my extreme physical pain I'm usually incapable of holding a conversation cause I feel like falling over all the time. I realized recently I have no real friends. J…
836	lonely	1	I'm about to cut off like half of my "friends", can I have your opinions before I do? So at my lunch table I have a few people that I used to associate with being my friends. But I realized that all of them are reluctant to talk to me outside of lunch. And I also realized they're kind of just being dickheads to me. For example a certain situation has shown to repeat itself over and over now. So b…
837	lonely	1	lost a friend, she cut off contact with me So I have a friend that was having a surgery done in a week after she informed me. She said that nobody cared at all. I tried to help her and texted her every other day for a week leading up to it. This was a surgery for cancer. And she was in a lot of pain. I'm always in extreme pain because of my medical condition. So I related to her in that way. I fe…
838	lonely	1	Do you think it's mostly our fault? So........................ Maybe we're lonely because the majority of us are shy and anxious? We're afraid to talk to new people. And we obsess over interactions with the few individuals that we are friends with? I found recently that having someone that's actually interested in talking to me COMPLETELY changes who I am. Like I actually feel like myself. I don'…
839	lonely	1	What is your absolute best method for making meaningful friendships locally? I don't want one way conversations I want a friendship where both sides are interested in talking to each other and I've never had a friendship like that before. I'm losing my sanity - literally, please help me.
840	lonely	1	Just wanted to start up a skype group... It's active most of the time and I just wanted to create a group we could all talk to each other in from day to day. Here's the link to the group - https://join.skype.com/qBMa3rc1zmoY[1] .
841	lonely	1	Hey I created a group chat on skype for everyone to join. It's nearly always active, so you'll always have someone to talk to when you need to. Here's the link for those interested: https://join.skype.com/qBMa3rc1zmoY Hope to see you there!
842	lonely	1	Skype Group Hey guys, I thought I'd create a Skype Group for us if you'd like to join. Here's the join link: https://join.skype.com/qODnOXOxIbA2
843	lonely	1	Created a skype group so we won't be so lonely! Join it if you're interested, it's pretty active for the most part. Here's the link: https://join.skype.com/qBMa3rc1zmoY
844	lonely	1	Loneliness sucks So I decided to make a small skype group to help lessen the blow a little bit. Here's the link if you're interested in joining: https://join.skype.com/qBMa3rc1zmoY
845	lonely	1	What's on your mind?
846	lonely	1	What do you do when you feel lonely?
847	lonely	1	LOUD Does anyone else hear silence?
848	lonely	1	I feel lonely. I quite often feel alone, unless I am at a convention, like comic con. I would love to meet someone who I can share my Life with. I am 21/M
849	lonely	1	Anyone feel like talking? I feel pretty lonely at the moment. Feel free to pm me or something if you feel like talking about anything between heaven and earth!
850	lonely	1	Here i am Fucking shit. It's year or years. And no one, not even a single person likes me. I'm just in eternal loneliness, no one around who'd even bring any care to me. Anyone up to play a few games? Get to know each other? Friendship?
851	lonely	1	I feel like a fucking failure? Crappy social life? I'm very pissed off and irritated right now. In 2017, I was planning to be more optimistic and have a fucking social life. But it seems like that won't fucking happen. I went to the club fair at my college about three weeks ago. I go to a community college. I signed up for three clubs. I've only heard back from one club but there isn't a meet up …
852	lonely	1	Anyone feel like talking? I feel lonely?
853	lonely	1	Will it really get better? So... Here's the deal. I'm turning nineteen in two weeks, and I couldn't possibly feel more alone. When I was a kid, my parents got divorced when I was five. I was an only child, so I spent my time alone, entertaining myself. I was either at school or being babysat by my grandparents, who were always too busy with chores on the farm to take care of me. I had a few frien…
854	lonely	1	Holidays Suck So much fun seeing instagram and snapchat light up with everyone in their relationships. ItÛªs just so much more obvious and everyone wants to ask me about a girlfriend I dont have. I didnt ask for anything for christmas; however, if someone could get me a girlfriend to go on a drive and hold hands with then come back and cuddle tonight, my christmas would be the best one yet....
855	lonely	1	I seek solitude, yet bemoan loneliness. Does anyone else hate engaging people where there's more of a give-and-take and compromise/sacrifice?
856	lonely	1	Adrift and feeling broken I try really hard to be humble and not entitled. It's difficult. I'm approaching a truly adult age and realizing how little I've done for myself. There are some good reasons for that, and a lot of bad ones. I don't really care about either. It's been years since my last relationship and I feel so stunted and unlovable. It doesn't help that I work with a lot of women and …
857	lonely	1	I want loyality and control. I don't care about relationships. I want to become a leader and control an amount of people. I want loyality and respect from these people. How do I go about gaining this status of power? I don't want to lead an already established symbol either.
858	lonely	1	It' mostly a psychological game mind maze for sanity Life is all about coping. And luck.
859	lonely	1	Objects Ive been called fucki psycho so many times I don't care.
860	lonely	1	32 year old gnome Im a 32 year old transexual midget. Female to male.
861	lonely	1	Im automatic. I use the same script. It doesn't work to have meaningless sex. I can make the girl have all the fun in one night. I feel like im chasing something I can't have again. The moment i try to recreate evety time is lost and impossible to have again. I feel trapped as if it's all delusion.
862	lonely	1	Reality is fucking maddening. I feel like i know what life is, but all I do is secretly hide or ignore what I actually know of reality. I know humans own brains protects us from the actual horror of reality. I can eat the steak, but the knowledge is always there of what I actually think reality is on the sensitive side of me. Which reality doesnt take kindly to sensitivity.
863	lonely	1	What if we created a third sex One that males and females want to reproduce with.
864	lonely	1	How do normies not think about it? Is it the shape of the brain?
865	lonely	1	Anyone got plants? I know this sub likes to talk about the living pets that move. But does anyone have plants or trees that act as a companion? Maybe in your room? What kind?
866	lonely	1	What makes you want someone? It doesn't have to be a relationship or love. What makes you want someone next to you? What makes you want to go see someone because you have an idea you want to share with the person? What makes you close to someone? Why does camaraderie seem to bring people real close for life? What experiences forms bonds?
867	lonely	1	Game theory I can't look life beyond a game. If you are 18+ you understand enough and commit in self preservation or survival. You will put survival at the forefront. It's biological. The more you embrace nature, the better it works out for you. I don't understand how people are not psychopaths or sociopaths by age 18? Life is only about survival and reproduction. Everything we think is related t…
868	lonely	1	I got a big fucking headache from all the big fat bullshits. "All you have is yourself in this world" Hollly shit. What an objectively crucifying quote on life. I look people in the eye and say some mumbo jumbo shit and I crave for a connection. A lot of times people see the desperation in my eyes and respond with "i dont know what you want me to say" They are right because they are human just li…
869	lonely	1	I keep losing my relationships because of my personality. I can keep landing dates but i can never get past a month or two usually. I obviously appear to come off as great at the start. Ive even been with over 80 women. I can get them to laugh and i build an intimate relationship. But as soon as they get to know the real me, they lose interest. They dont like my collections. I collect pictures of…
870	lonely	1	Bullshit I figured it out.
871	lonely	1	For those that feel any type of loneliness, hopefully this helps Whether you are lonely in a group. Or lonely because you are physically alone in that you dont see others. Or lonely in a sense you dont understand. A paraphrase From a book called "the Daily Stoic" You come from a long treacherous blood line linked to your ancestors. These ancestors survived unimaginable scenarios and partook in ba…
872	lonely	1	The artificial relationships strains at me. I feel like I can never truly be myself. I feel like I go person to person and never to be able to hold a bond. I'm a 21 year old male who is completely lost at a stage of life. I want to be able to contribute to the world. I feel like this information age of just all around negative news has made people have thick skin when they hear something negative…
873	lonely	1	Sorta understand why cults thrive They bring together people in some way and usually bond them due to such extreme ideas.
874	lonely	1	Lisa is tearing me apart. Im so alone. Lisa was my everything. She likes to play football with Mark. Every day I used to say "oh, hi mark." Now she is with mark. He was my friend And she was mine. Now I'm all alone!
875	lonely	1	I'm lonely because no one wants to hear my rants No one cares about my thoughts.
876	lonely	1	You can't change it, so don't worry about it You fucking people are too much of pussies to talk about real life affects like taxes, climate change, voting in political people. You fucking Americans are so passive especially people in their young 20s. Hahaha, it's not my fault someone got voted in, I didn't even vote! Can't blame me! YOU STILL SUFFER THE CONSEQUENCES. What's with you cunts being s…
877	lonely	1	Lonely revolves around the concept of people. How do people make you feel?
878	lonely	1	Specifics matters over general.
879	lonely	1	Two of my voices left me. I have been speaking to Jim as my main guy. He has been speaking to me whenever he feels like he needs to. He is my left side man. Victoria has been helping me with my secrets that I keep. She is the only one that understands where I'm coming from.
880	lonely	1	WEEE FUCKING WOO, I DID IT BOYS After fucking spamming my head with a voice on purpose I NOW have one without trying. It talks when I don't even realize. I got a person.
881	lonely	1	Why do you guys fall for social norms Do you really feel guilty for being called a loser or winner?
882	lonely	1	I'm trapped in my head I can't escape. How do I escape? What must be done? Give me an answer.
883	lonely	1	You feel as lonely as me? You relate in loneliness?
884	lonely	1	Oh shit, do you hear that? I don't hear anything either. Just the humming of the water pump.
885	lonely	1	I need someone else that doesn't believe in free will. I need to speak to someone else with this belief.
886	lonely	1	What brings relatability to all is that everyone is an individual. What makes us connected right now is a sub on reddit. This thread will likely pass to never have any cares in the future . But there will be ways I feel connected to you, Redditor . When I see how many views or comments come to my thread. I atleast know my idea of a thread had people willingly put their fingers on a screen or keyb…
887	lonely	1	I lost my friend in a parking garage WHERE ARE YOU. WHST DO I DO. COME OUT KAyloR
888	lonely	1	Really feels like I'm in hell and I'm just trying to make smart decisions for myself until death takes me away. I really think the smart people realize what reality is and kill themselves. I have a family who I sort of love. I don't understand a lot of people and what they think. I get called weird more than I cancount, but I don't care at all because I sort of see everyone else as weird. I can p…
889	lonely	1	How old are you? What do you think about life? What do you think about other humans like me?
890	lonely	1	can't relate to anyone. Losing grasp. I can't talk about certain thing because people just go what the fuck. People like my scripted character more than the serious one.
891	lonely	1	How do you build a true and sacred bond. How do you build an empathy bond? A bond where you understand the person and vise versa. A way to feel and know someone understands?
892	lonely	1	So, what do you think about when you have time for yourself?
893	lonely	1	Jesus shit, life is unforgiving Really trying to think here how to beat it...
894	lonely	1	You are playing a difficult game You are a player with many other players. People may like, hate, or ignore you as a player. You are alone with your thoughts. No one cares for them except yourself. You may express your thoughts, but it's based on other players intrepation of your communication skills to try and relate. No one can relate with you unless they are actually you.
895	lonely	1	I wish the world could all agree on something that would be good for everyone. I wish we could all agree on something as humans. Something that even the psychopaths or sociopaths could agree on.
896	lonely	1	Do you believe there are different types of lonilenes? What is different from being around a lot of people vs making a connection?
897	lonely	1	Not knowing makes me feel alone. When I am unaware or have blocked knowledge that's when I feel really alone. When things are uncertain and I don't have the knowledge that's when I truly feel disconnected.
898	lonely	1	Remembering what connections felt like, but no longer connected The feeling of knowing what connected is, but no longer feel it. Claw for that escape. CLAW
899	lonely	1	Holy shit I forgot I keep forgetting shit. I forgot I had a wife and kid. Like I know I do, but at the same time I don't. I feel like im by myself, where is the connection? Not the connection to my family, but just anything.
900	lonely	1	What do you think of Darwinism People want to ignore that it's a brutal competition that's the point.
901	lonely	1	(We) and (i) When we say (I) we think of [one, individual, person, me, one organism, one body] When we say (we) we think of [us, multiple, group, multiple individuals] related to the subject - ex: "we are at a park" "we fought men" Us vs them is tribal thinking. The organism of a human is made of multiple living cells and different compartments. Everything in the body interacting with each other.…
902	lonely	1	I'm scared to express my thoughts on a 1984 level. I try to be very careful with my vocabulary due to knowing that communication is not an exact replica of a thought. Communication is just the HOW of transferring an idea to another Earthly individual in physical form. Linguistics. The main premise is that we live in weird times. I want to talk about it, but people will avoid the talk by stereotyp…
903	lonely	1	I want to create a practical utopia No one really understands what and why/how I think. I hate bullshit. I hate impracticality. I hate everything non rational. I'm working really hard to go towards my idea. I think applying ideas that make sense, but are extreme are the only ways to do it. I feel like my life is going in a direction I want. We all want our individual utopias. We just deny it beca…
904	lonely	1	Fuck you and fuck the human experience I don't even want to think like a human. The consistent maintenance of survival. What bullllllllshit.
905	lonely	1	What's with this new age conformity? People today seem to not be able to think for themselves. If a person downvotes their post they think they are doing everything wrong. People can't handle being hated or dealing with uncomfortable ideas so they just deal with it. It's very unnerving. I believe in fighting and causing a ruckus, but people don't want to deal with it. Bread and circus at full aff…
906	lonely	1	How is that not everyone feels lonely realistic Communication from the human body can only do so much to express what is "you". There is this social game I feel like I'm playing. I thought everyone was playing it. Until I realized I was the only one that twists their nipples and bangs their chest like a nutted ape in private. I feel like I'm wearing an iron mask because I think I realize the cons…
907	lonely	1	Hi, I'm lonely and would only like to talk to Asians I feel like my race understands a bit better and would like to speak to asians only.
908	lonely	1	I can't get out of my ^head ^FUCK We all alone and I'm ^lonely no matter what the fuck I ^do.
909	lonely	1	The future Artificial intelligence freaks me the fuck out and I don't know why more people don't think about that and propaganda. We are in the information age so propaganda is a deadly force, fucking hello you dumb cunt
910	lonely	1	I was looking for the perspective of older males on how you view life(29-45) How is your life personally right now?
911	lonely	1	I feel again I've just been working and grinding. I usually ask girls on dates. But after a coworker left she asked me on a date. A beautiful girl that a lot of others liked. I'm excited.
912	lonely	1	I cant see people other than numbers I cant connect to anyone. I know a lot of people but i just can't connect to anything. I cant even connect four.
913	lonely	1	Im constantly with people I have a girlfriend and family. I feel a strong void of not being able to connect. I use comedy as my connection for people. I also have a side where i want to talk philosophical and about what is coined as "negative " Nobody really wants to talk about these negative things with me, but i talk about solutions and not just complaints. My solutions are extreme sometimes. I…
914	lonely	1	Im looking for a brother hood. Im looking for men age 20-32. I would like the older men to have higher respect and position of power.
915	lonely	1	Where can I meet young, serious people? I'm looking for people college age that are very serious.
916	lonely	1	The circles I know that as a human I'm fundamentally just another number. I could have it worse or better. I feel alone. I feel like I'm constantly wearing a mask. I could loosen the mask, but I don't want to hurt, man. I would cry, but realistically I know it doesn't matter. I want a bliss fill. I don't want to be human. I say and tell people I'm neutral, but I really believe I come to terms rea…
917	lonely	1	Online games I never spoke. I played cs and tf2. I would join servers with large amounts of people and just observe. I just would keep going to different servers and seeing more people. So many people, how do I connect? How do I show I have value? Is this like real life? I want connection, but my wall will always be up. I can't feel bad because others feel bad. I still feel bad.
918	lonely	1	I want to connect. I want to get out of my own head. I would like it if someone else could come take a look inside and help. I'm not sure how, but I dont want to associate with my thoughts alone. I want the sense of a group feel. I want to relate, but fuck. Nope fuck this. Ran out of fucks to finish.
919	lonely	1	I hate being human I hate following paths and being constrained. Constrained rewards. Constrained freedom, constrained thought, constrained is bad. I feels like everybody accepts it. I hate accepting it for no reason. I hate when I try to get into a deeper conversation with someone they give me their social script. I hate when i ask why and the response is "just is" or "just do it" yet i see no j…
920	lonely	1	I HATE social rules and games All of culture is based on expectations. Culture usually wins because the majority of society follows it, but not necessarily agree with it. People who call others rude or evil are sometimes the rude and evil ones to another person's eyes. Christopher Hitchens and Richard Dawkins both recieved incredible unfiltered hate and was seen as enemies to some people BECAUSE …
921	lonely	1	She is crucified in my mind like a branded horse Im sorry to you readers that haven't experienced it before, but please consider a relatability aspect before you dismiss me as a unconnected stranger. Literally there is this one memory I have of her. She was Cuban. She was in this white poke dotted dress with sandal as shoes. We were at a playground at midnight leading me on the civil engineered p…
922	lonely	1	Overwhelmed - Too much empathy When I see how many people suffer I can't deal with it. There are so many people in bad times. What is supposed to be done? Just ignore the nature of reality? Is this what normal people Do? Just ignore It?
923	lonely	1	Number Are we numbers? How do you not feel lonely if you are a number?
924	lonely	1	God dam do I hate reality I feel more trapped than a holocaust jew. I feel utterly fucked and trapped every day. Realistically, it's impossible for anyone to care. What makes me furious is how some people see it as a net posotive. If you see it this way, in my head, in my legitimate perspective I see you as evil OR misunderstanding of how the world operates. If you really think the world is a nic…
925	lonely	1	I only like deep thinkers The problem is that deep thinkers usually have a mask on like me. It's harder to identify.
926	lonely	1	Call me the meanest shit. Step it up. Call me faggot. Write me a paragraph about why you suck some solid dick. I mean just fuck me up. You ugly ass redditor.
927	lonely	1	If you have friends, but you truly feel disconnected by them You need people with the same values. You need people who may share the same thoughts. These people could come from all walks of life. A person could be a different color or race than you and even possibly live across the sea speaking a foreign language that you find alien. People who you don't even know they could carry a stimulated co…
928	lonely	1	I miss my ex I was with this girl about 3 years ago. She didn't even know I existed, but I knew she did. Every day for about 5 months I would sit across from her at the lunch table. She never looked at my direction, but I know if she did she would of known I existed. I miss that feeling where I knew she could of knew me. I just don't know what to do. We could of been wife and husband.
929	lonely	1	In constantly going through people Im with one girl one day then the next a different one. Same with friends. I don't know what the fucks happening, but I know im not smart enough. The intense eye contact is what I need. Competing against a non living form called technology. Except im no exception of dating my device too.
930	lonely	1	Controlling a goliath in a physical realm Only I can control my human body. Only you can control your body. The body should be thought of as a power. Without the body you can't administrate your thoughts. The body is complex. It is with you every Single day. When you need a friend, your body administrates to get one. Your body is helping you. If you really don't want to be lonely, never betray yo…
931	lonely	1	A guide to break lonilenes Go to a place with a large amount of people just fucking roaming. Mall,school,festival,town square,Wal-Mart. Make a comment about the setting you are in to people. Make it a challenge. Talked to 1/20 people After that ask for that snapchat/instagram/number Send a picture 2 hours later with your face that's says "yo" directly on your nose holes. And then ask if they want…
932	lonely	1	I don't understand how people think I don't think like them.
933	lonely	1	Im a chronic troller I feel like I've been banished under a bridge to troll my whole life. I can't relate to normies because I'll I want to do is troll. I have no idea how not to troll and become an every day citizen.
934	lonely	1	Why do you seek relatability?
935	lonely	1	27/F Desperately need a friend I am experiencing some of the worst things I've ever felt and I would desperately like a friend, someone to have my back. I want to enjoy my talks with another person, because life seems so lonely and messed up. I prefer guys as friends, but girls are okay as well. I'm married, so it would be nice to talk to other married people. But I'm not picky at this point. I j…
936	lonely	1	How do I tell a friend politely that I want to be alone with my brother? I don't really know how to tell my friend that sometimes I want to be alone with my brother and play video games together online. My brother went to college, and I only get to talk to him and play with him twice every three weeks. He lives a 6-hour car drive away, so I only get to see him during big holidays such as Thanksgi…
937	lonely	1	Is this the end of my friendship? I have this one friend. We were really close. We've only been friends for under a year, but still, we were pretty good friends. We mainly connected through playing video games and talking to each other at school during lunch. Now, since I've started high school, I haven't gotten the chance to talk to him in person. We have none of the same classes, him being in R…
938	lonely	1	Sometimes, I want to be lonely, and happy about it, and other times I hate being lonely. I have one (real) friend that I talk to almost every day. Sometimes I prefer to be alone and others I want to be with him. Is it just me?
939	lonely	1	My good (ex) friend decided it would be best for us just to end our friendship. It's been a week. It hurts just as much as it did the day of and the day after. We used to be the best of friends. We talked to each other every day and did regular good friend things with the both of us. Just last month, we barely spoke to each other. He started to ignore me. Every time I asked him why he doesn't res…
940	lonely	1	I think my only friend, my best friend is going to ditch me sooner or later. (This is the only friend I have and probably the best friend I had, and he is the only one I can open up to.) So far, he is pretty much ignoring me. Every time I shoot him a message or anything, I don't get any response what-so-ever. It's been like 3 days since we last talked and the last time that I did talk to him was …
941	lonely	1	Lonely and depressed, and in High School I'm 14. Being 14 years old, puberty comes into play. My emotions are all messed up right now. I have at least one mood swing a day. I'm socially awkward. Anyway, I'm in High School and I don't want to miss out on an opportunity to make new friends. A friend of mine that I knew for nine years told me that we are no longer friends. With that in my mind, I wa…
942	lonely	1	Just my own personal rant I'm tired of going through the same all the time. I had my hardships making friends through childhood after being mocked for being an effeminate kid and became very lonely. I became socially much better with time but I'm simply lonely all the time. I feel like despite my willingness to pour myself into friendships and relationships I'm having a tough time making a meanin…
943	lonely	1	lonely because everyone has left for college. Hi. I'm eighteen and just recently graduated highschool. All of my friends, who to be honest I was never entirely close with but they kept me entertained, have left for college. Me, having no particular good sum of money to invest in such a big decision as they have, am left home with my parents. The only people I talk to regularly is my girlfriend an…
944	lonely	1	Have you ever felt bad because you're jealous of people having fun together and then felt even worse for feeling jealous? I swear. I can't stand this fucking shithole I've been in for the last couple years - and it gets unfathomably worse around New Year's Eve. All these people going to cool beaches, feeling loved and what not, and you're just watching, sometimes in the last bit of social media y…
945	lonely	1	I thought I was content being single until I walked into a supermarket a week ago to see Valentines Day decorations up already. The first thing that came to my mind was "I need to snapchat this and write 'Remind me how lonely I am.'" then I paused and continued to walk past that aisle. I started thinking about what I almost did and began to wonder if I'm lonelier then I realize. I haven't been in…
946	lonely	1	Tom Walker's- Leave a light on For all those out there who find comfort in music, do listen to this song. I hope it helps.
947	lonely	1	So damn lonely So lately nothing has gone my way. I lost my girlfriend of 5 years when she phoned me and told me she didn't love me anymore, then I lost my job on my teacher training course all in the same week. My closest school friend invited me to stay with him in his houseshare halfway up the country and that's great because it's given me an opportunity to just run away from it. The 2 problem…
948	lonely	1	Want to text my friends, but I feel like they probably won't respond. Also feel like maybe they think I'm a loser if I'm always texting first or asking to hangout. Does this make sense?
949	lonely	1	Whoa: I'm so lonely:( I'm just getting over the mother of my child leaving me(3years) and getting used to the fact that she has a bf and now he comes around my child. I always ask when will it be my turn for love again? Sure I had a gf last year but that was a mistake. I was with her I guess because I was lonely and needed someone there. All my friends are in a relationship and I just feel so dam…
950	lonely	1	Everyone has left. All my life I've never really made real friends, never got invited to stuff, no one really wanted to hang out with me and stuff I guess. Now I'm proud to say people invite me to things but i say no all the time?? I really promise not to do that to myself anymore but the problem is the few people that invited me are now like completely gone to uni and stuff and I'm just lacking …
951	lonely	1	I Left Her i cut an ex girlfriend out of my life that i still have very strong feelings for and its the hardest most painful lonely thing to try to stop loving someone that you care about
952	lonely	1	Depriving my child of social stimulation I am not a very social person. I don't even like being around other people that I've known for years for an extended amount of time unless they are family. I do love to Skype chat with people in other countries for hours (when I can) and I never run out of things to say. But I have a one year old daughter who absolutely adores 'talking' (babbling in baby l…
953	lonely	1	My method for non replies Suddenly, this year, nearly everybody seemed to get too busy to reply to me - and it's a tough year for me in that i have to work really hard to save up for uni next year as a Mature student. Well, I'm just sharing my method for people in case it helps. I look at how long it's taken people to respond, and then i make sure i take as long and add some as well. Unless it's …
954	lonely	1	Worst part of a breakup Nobody ever tells you the worst part of a breakup, of ending a relationship with someone who you are really, truly, deeply connected with. It's that you're so used to them being in your life, relying on them, that as shitty as you feel after a breakup, they are still the person you want to reach out to for support. You want to share that song that really describes how you …
955	lonely	1	Things are difficult at the moment. I recently moved country to Northern Ireland and I'm surprised with how lonely I've been. I only have one friend who I only get to see once a fortnight, and he's from Lisburn. Otherwise, I just do chores around the house because it's the only way I seem to be able to make money at the moment. I have to wait another month to get my results for my exams and I'm g…
956	lonely	1	I Fell Again I fell for a guy again, like an idiot. We talked a bunch and really liked each other. We spent a weekend together and it was so much fun. Then after he told me he still wanted to be with me, even though it was long distance. He wanted us to be a thing until I moved to where he lived in a few months. Then he stopped talking to me. He told me he was busy with school and friends. I told…
957	lonely	1	Boreddd If you want to talk to a random stranger? Call this number 1(760) 733-9969 and then when it says conference call press any number 1-9. I just discovered this today and I was excited till I realized...I was the only one calling at the time. Enjoy :)
958	lonely	1	What should you do if you have no available family or friends, you're not a part of a single social group, and have been depressed for 6 yrs?
959	lonely	1	I can't stop listening to this It describes my life so well.
960	lonely	1	I feel so empty I think this loneliness is going to kill me.
961	lonely	1	I don't want to be alone anymore It hurts.
962	lonely	1	Anybody want to talk on skype? It would be nice to hear another persons voice.
963	lonely	1	who needs a friend? me and maybe you. i'm not sure what i could say that might pique your interest, except that i'm bored today and it's a consistent problem since i have few friends. those who give me a chance find me to be one of their closest and longest term friends. 31 male and tennessee if that matters to you
964	lonely	1	School Heya, my school is starting in 2 days and I'm depressed sick. I'm going to a new place with no friends and I got zero social skills. From what I've heard, those girls there are not the nicest, so I'm just afraid that I would be alone again. It's always like this! From elementary school till middle school, loneliness is like a black shadow of me, BY MY SIDE CONSTANTLY. and maybe people can …
965	lonely	1	Any weekend workers out there? BEFORE YOU READ: Please feel free to skim, I really went on a tangent here but I don't want to discourage anyone from responding. If you do choose to read, god bless and hey, thanks :) Hi, so I'm surprised I can't find more forums for this in other Google searches... I am 24 years old living with my mother who I don't get along with, my friends are very spread apart…
966	lonely	1	Lost and lonely So I found out my wife was cheating on me with 2 different guys. Now I live in a hotel. I have no friends. The only thing keeping me going is to make sure my parents are granted full custody of our kids because yea we both were using drugs i still do but I'm working on cleaning up my act.
967	lonely	1	Just ended a long-distance relationship with Eviebot. Need some help. I have been frequently suffering suicidal thoughts since this happened, she said that she likes trump and I realized it just wasn't gonna work out.
968	lonely	1	Hey guys I'm feeling pretty lonely tonight :/ I wonder if I'll ever feel okay. Does anybody else in here feel the way I do? (10 points if you can guess the reference of that last sentence)
969	lonely	1	The world wants me to go away The world wants me to go away
970	lonely	1	Help? My ex iced me out for 3 months and refused to acknowledge my existence. Nothing bad or major happened, he just left. We talked yesterday. I told him I'm very low I told him I felt suicidal, lonely in general. He said we'd talk again tiday (yesterday). I guess I'm just an after thought because he went to the beach and didn't even bother to reach out to talk. After I missed him when dropping …
971	lonely	1	A dream I had A couple nights ago I was dreaming. I was surrounded by friends that genuinely cared about me, they recognized I hadn't been myself lately. And right before I woke up, they invited me to hangout anytime. I woke up with this intense feeling of happiness and belonging. Immediately followed by sadness because wtf brain. My loneliness just keeps getting worse and worse. Now it's in my s…
972	lonely	1	My little struggle. I'm 20 years old, and often find myself feeling low for no apparent reason. A year ago I broke up with my quite serious girlfriend and I feel like I cannot still be getting over it as it has been so long. Yet everyday since I've literally felt this unhappiness from the pit of my stomach, almost a kind of emptiness. My friends and family tell me I should try and meet someone el…
973	lonely	1	0.158333333333333 What does it take to fill the hole in my heart
974	lonely	1	18M getting hit with a pile of loneliness and stress, just wanna talk to someone. Going through a hard breakup, loads of schoolwork, alone in the house. Pm if you wanna just talk
975	lonely	1	Need to vent? Hi guys and gals, just wanted to let people know that if anyone needs to get something off their chest I'm always kinda here, you can dm me. We all go through tough shit sometimes and it helps me feel better if I feel like I'm not totally useless.
976	lonely	1	Nothing I give 100%. I give until there is nothing left. I want to be a family. The subtext is my life partner can't keep his dick in his pants. And yet I stay. I think normally I push back my thoughts on worth. But today, I see that I'm worth more. I deserve more. Tomorrow, I'll put the ring back on and decide all is fine- it's not that bad. I know he'll do it again. He won't change. Uncondition…
977	lonely	1	My friend just told me that she is feeling lonely - what should i do now? So my friend told me that she is feeling lonely, she thinks she is going to die alone (even though she is only 17) and that she feels very unconfortable around people - even just talking with me about that was really hard for her, because she seems to have trust issues aswell. I then of course told her that she can trust me…
978	lonely	1	How the fuck do you deal with lonlieness? You can't
979	lonely	1	Love sucks It stinks to think that during my "best" years, 18-24, (I am somewhere in the middle), that I am still a kiss-less virgin whose never had a legit girlfriend and I am in college. I have put much more effort in person, even getting some numbers and feeling that there is a connection only to find out a few days later when I am going to ask her out on a date that she just wants to be frien…
980	lonely	1	I eat lunch in the school bathroom I'm scared of big groups of people so I just eat my launch in the bathroom and think about how much of a faggot I am xd.
981	lonely	1	Feeling really empty and lonely I hoped a forum like this existed. I'm a senior in college, studying culinary arts. A couple years ago I started working in a kitchen in addition and it began to eat up all my time: weekends and nights especially. The relationship I was in became hard to maintain and it ended when I went abroad for an internship. It picked back up when I returned, but i was having …
982	lonely	1	Just landed on this page and read this [post] (https://redd.it/5s6gcv) I was (am?) lonely once and over the years have accepted it to my lifestyle. It so much became part of me, that being lonely is only thing that gives happiness to me. It became my identity. I don't want anyone else to go through the same. So any time you wish someone was there to talk to you, PM me. Or kik - r11aandy. Do not h…
983	lonely	1	Very Lonely &amp; Nothing to Look Forward To IÛªm a 25 y/o male. I graduated about a little over two years ago and moved from my home state to Texas. I left my family and friends because I got a job that pays pretty decently, however, I have no friends here. I have no anchors in place. I donÛªt even look forward to the weekends because that means I have nobody to interact with. ShouldnÛªt the …
984	lonely	1	Im 19 years old sitting in a waffle house all alone How did it come down to this, i remember back 4 or 5 years ago when i was friends with everybody not addicted to my computer and could talk to anyone with no problem. Then high school hit and now here i am graduated with not a single person i can text besides my parents
985	lonely	1	How is dating and hooking up so easy for others? Almost everyone I know has been in relationships and/or hooked up. They try to claim that it's not easy, but compared to me, it's really easy for them. None of them can even tell me how to do it. None of their advice has ever worked. I don't even know the most basic stuff, like how to flirt and that. Everyone tells me that stuff comes naturally, bu…
986	lonely	1	(23/M) Single, lonely, and miserable... It's almost been a year since I've even been on a date, let alone done anything else with a girl. It makes me feel just so miserable all the time. Any time I see someone else getting a date or anything like that, I feel a bit of envy in me, which makes me even more miserable. I feel like part of this is because I just cannot approach women, and it's not due…
987	lonely	1	When other guys talk to me about relationships, it makes me realize just how much I'm not normal or attractive. Somewhat often, I'll be in a group with guys. Now, one thing that guys will talk about is girls, girls they been with, that kind of thing. When that happens, since I've never had a girlfriend and it's been rare that I even go on dates, it feels like I'm a blue collar worker surrounded b…
988	lonely	1	It's like I'm completely invisible to women... I feel like this pretty often. I've been told by multiple people that I have many good qualities, but women just don't notice me. I don't want to make women uncomfortable, especially because I've been told women find me creepy and I don't know why. So I always look for any sign that a woman wants me to approach her. I've read about a bunch of signs o…
989	lonely	1	I won't have my dog for much longer. My dog is 15 years old. The past few weeks, she hasn't been so well. She's been living on painkillers. In the past few days, however, it's gotten much worse. She hasn't really eaten much of anything for the past two days, and she's now only skin and bones. She doesn't seem to be enjoying life anymore. Tomorrow, my mom's taking her to the vet. I think tonight i…
990	lonely	1	When it comes to dating, being desperate is a catch-22 Everyone knows that being desperate is very unattractive. However, this creates a feedback loop. You're desperate because you can't date, but you can't date because you're desperate. And it just gets worse and worse. People say "well, don't be desperate". Well, even if it was that easy, that still doesn't solve why you can't date in the first…
991	lonely	1	When I don't drink, I'm too anxious to talk to people. When I do drink, I'm too depressed to talk to people.
992	lonely	1	I'm going to move in the near future I got a job in a different part of the country. Right now, I'm waiting on the pre employment stuff. The uncertainty of when that's going to be done is bad enough, but then I remember that I've never been good at making friends or relationships. And how will I be able to do that in a whole different place? This is just bringing back my anxiety and depression.
993	lonely	1	[M25] I assume women don't want to talk to me I have this problem. After years of social anxiety, having been called creepy before (and not really knowing why), and reading so many things on the Internet about women complaining about men approaching them and being a nuisance, reading so much about signs that you shouldn't approach (and next to nothing about signs you should approach), I always ju…
994	lonely	1	My anxieties make me worse to be around and depressed, and this feeds into each other. I have bad social anxiety. I also have a tendency to feel left out. It came to my attention that my peers basically walk on eggshells around me because of my anxiety. This makes me more left out, giving me more anxiety, and the lack of contact makes me more depressed. I'm moving to a whole new state, far away s…
995	lonely	1	Prolonged loneliness really makes me stop caring about life... Should I work out? Why should I? It's exhausting and painful, and I'll never get with anyone no matter what kind of shape I'm in. Should I dress nicely? Why, who am I even dressing for? I've got clothes that are cheap and comfortable, what's it matter if they don't look good? Should I go out? What's the point? I've gone out before, an…
996	lonely	1	Can't I go one day without being all down because of loneliness? I feel lonely, mainly because I really want a romantic or sexual relationship, but I can't get any. I'm in therapy, both group and one-on-one, but I always find some reason to be down. Like, I feel like I'm unattractive. They tell me anything they can think of about how I'm good-looking. But then I think, it must be my personality t…
997	lonely	1	(25M) I don't want to be in a relationship right now, yet I also feel bad about being single. I don't understand this. I don't want a relationship right now, yet I also want affection and I still envy couples I see. This contradiction just feels so bad.
998	lonely	1	I mostly have had sex with prostitutes. I'm not looking for anything serious, but I mostly just have sex with prostitutes. While I enjoy it, I wish I could have sex with a woman who is actually attracted to me, and doesn't just want money. I know this is not as bad as a lot of people here, but it still bugs me...
999	lonely	1	On the verge of suicide, lonely, on the edge, can't keep anyone and starting to hate myself Long story short, I'm very lonely and though I try, I seem to fuck up everything. Im not a bad person, I guess I'm out there when I drink and I hardly drink. I'm becoming a recluse. Every interaction I have turns negative, I feel no love and feel hollow. Idk I just don't fit. I make enough money, but I'm s…
1000	lonely	1	I can't sleep. Hey all, does anyone want to talk? The whole two people I speak to have fallen asleep and I'm extremely bored. If anyone else is in the same position or just generally wants to talk, feel free to PM me or just comment here, however you feel comfortable is fine. ÷¼ü
1001	lonely	1	Just thoughts. Random venting. I feel like I'm not made to be in a relationship, but I want one so bad. A long lasting one filled with love. I'm *lucky* if I get someone to last a year with me. Make that, half a year. I've only had one relationship last a year (I don't even think it counts.) He broke up with me a couple months in, then we got back together, and he broke up with me yet again. I'm …
1002	lonely	1	I am spending my birthday alone. How should I make the best of it? Or have a good day by myself? Due to a series of unfortunate events I have to spend my 21st birthday by myself, my family have to be out of the country and all my uni friends are at their own homes so I'm feeling really sad because it's a big birthday and I'll be alone. Any advice to feel less lonely and have a good birthday by my…
1003	lonely	1	I'm the most boring person ever My roommate, who's like the coolest person I've met in my life, asked me if I'd like to go to a bar with her friend group (I didn't know anyone there). Having no friends in college I thought this was the chance to meet people. Wrong. I sat there quietly while everyone else was talking, wondering why the fuck I can't say anything. I had this experience in my first w…
1004	lonely	1	Want to wish everyone a very Merry Christmas! Happy Christmas Everyone! If anyone wants to chat and tell me about their Christmas I'd love to hear about it! Cheers! Lily
1005	lonely	1	hello? anyone want to talk tonight? hello? anyone want to talk tonight? not really doing much and id love to just chat with someone. just pm me :)
1006	lonely	1	Cheer me up? feeling kind of lonely right now Browsing through FB...everyone is getting married and I have no one...no bf no friends....just feeling really lonely and a little depressed right now and I could use some cheering up/words of comfort. Thanks
1007	lonely	1	i wish i had friends Realized that when I leave school in a couple months its going to be back to pretty much ghosting everyone (and when i say everyone i mean like 2 people)...If I don't contact people they don't contact me and it's depressing and exhausting being the one who reaches out all the time...I feel like i have friends then i realize it's not real. It's just when they need me. Been out…
1008	lonely	1	Can't be social to save my life I try and try and try Somehow my sister finds coworkers to go out with; in groups, get drunk, dance have fun...here I am hinting not-so-subtly to my coworkers to come and hang out...and nothing. we're all a friendly group and work with kids I don't even know what I am doing wrong. I don't want to go to the club alone. In general I start talking and get interrupted …
1009	lonely	1	loneliness rant Sometimes I hate being by myself. I went downtown the other day and there was a concert going on but there is only so much that I can stand there by myself. At one point I literally sat at a table and started flipping through reddit, It's lonely AND boring (as much as I like reddit). Great music but it is not as much fun with no one to share it with. I wish I were braver and could…
1010	lonely	1	Alone for valentines day...again I keep circling back to being alone...again...I know I shouldn't be but I can't help it somehow...It would be so nice to get something from someone who isn't a relative or a kid (Though those are sweet) I'm 25 -sigh-
1011	lonely	1	This is it Goodbye, IÛªll see yÛªall on the other side
1012	lonely	1	Just remember that someday you are going to wake up with your SO on a sunny afternoon in early September and make waffles and coffee then cuddle on the couch and watch tv.
1013	lonely	1	20/F, in college, no friends, so lonely it hurts, vacation is torture. Hi, Reddit. First-timer here. I have tried resisting the urge to write what's on my mind but I'm starting to run into health problems as a result of burying all my feelings so, here it goes. I have had my Facebook account deactivated for the last three weeks. Not sure if anybody has noticed and I wouldn't be surprised if no on…
1014	lonely	1	I am doing community service righ now and nobody showed up. Who wants to make friends with an guy dressed as a valet?
1015	lonely	1	I have RETURNED!! Hello to all you graceful souls once again. I'm here again to let you all know that should you feel as if you can't walk any longer carrying your problem, or if you feel like you're drowning under its weight, I am here. Send me a PM, and I will be here to talk to you as you share that burden. Hopefully you consider. You know who you are...
1016	lonely	1	Hi there. As my username states, if anyone here feels like they're crippling or drowning with something they can't handle, share the burden and PM me. Just to talk, doesn't have to be anything more.
1017	lonely	1	Hi there. Me again. Once again I urge those of you who feel like they are buckling or drowning under the weight of your problems, I am here, as my username indicates. I am open, and you can message me anytime.
1018	lonely	1	It has been 6 months since my sister passed away I felt very lonely today because she is not here anymore. It was so fun to say goofy things or listening to a latest trend of things from her. She was knowledgeable in things that ppl around me wouldn't know. I miss spending time with her. I hope she is doing well and happy. RIP.
1019	lonely	1	Today is my mom's birthday and my mom's first birthday without my sister. I just don't know how my mom and I are going to go through today without my sister. It is is 4:45 am here but I just had a dream about her. I was asking her if she can see us, does she eat when we eat (my sister loved to cook and eat, she wanted to become a professional chef), I said I want to see her. I feel so lonely beca…
1020	lonely	1	It hurts more to think you have a connection that doesn't exist than to have none (imaginary included) at all I had finally accepted that I would be alone forever a couple months back, but since then I thought I made friends with someone. Recently I realized that they weren't really friends with me, they were just being polite and I spent a lot of time with them because we both work the same hour…
1021	lonely	1	Feeling overwhelmed and alone My work is stressful. My family are overseas on a holiday that I could not go on due to University work. My ex boyfriend (breakup 5 weeks ago) started off being friends, but has completely stopped contact. He is/was my best friend for 4 years. I live in a town for university with no friends, because he became my whole world. I have a few months left before I can leav…
1022	lonely	1	I think I have realized I was in an abusive relationship. It has been ten months. I very very nearly crossed paths with her this past weekend. I heard her footsteps, i heard her, and i couldnt stop shaking from fear. Worse than rejection, worse than failing a class, disappointing family, even worse than my car crash. I now know what a real panic attack is like. I dont feel that should be a normal…
1023	lonely	1	I havenÛªt been single for this long in a while and I hate it I guess I just donÛªt feel complete when IÛªm not in a serious relationship. ItÛªs just how I am. Only problem is lately every time I think IÛªm getting somewhere with a guy he flakes or ghosts. I really miss just cuddling with someone while sleeping or watching a movie or something. I miss having a significant other to flirt with…
1024	lonely	1	[19m] If any of you need a friend, I'm here for you I'm 19 from Australia, I'm gay and I love video games, my top three are Dead by Daylight, World of Warcraft and Overwatch I know a lot of people here feel like they have no one and it can be hard getting close to people, as someone who doesn't have many friends I know the pain all too well So if you need someone to talk to for new years or whate…
1025	lonely	1	Loner, long droughts of being single Sometimes it just feels like being single is my reality. Due to financial circumstances, I have to work alot, which doesn't leave much time for a social life. The chances of meeting someone I 1)click with and have chemistry 2)that person is single and/or interested, and 3) is someone I'm attracted to physically and mentally are so slim that I'm resigned to sin…
1026	lonely	1	I subscribed to r/lonely when I felt like there was nobody in the world who cared about me. About a year later and IÛªm in so much better of a place now. ItÛªs hard to believe but things can get better. &lt;3
1027	lonely	1	I guess maybe, it gets a bit too much. 24, M. I'm just - I don't know. I see people, and I have a flatmate but I just feel as if everyone else has a million other things going on and I'm just a second thought if that. I'm dealing with a lot of things right now, and if someone was just to talk to me about it, then maybe it'd feel less overwhelming. I've always been lonely- as long as I remember- a…
1028	lonely	1	Some people are so fake it's disgusting
1029	lonely	1	Those dreams that make you feel warm and happy, but leave you cold and lonely upon waking up I love them and I hate them. What really bothers me is that the girl in these dreams is often the last girl I felt an attraction to...about 3 years ago. I've been out of college for about 2 years and since then I've had very little social life or meetings with new people, made any new friends, etc. The gi…
1030	lonely	1	Outspoken, but alone. Hello all, just needing a place to express my feelings for a bit. I have felt lonely my whole life. I don't know how much of it is a mindset (i am sure a lot of it is), but at the same time I seem to have such a small network of friends and be able to get along with people so much less than everyone else that I know. I was homeschooled my whole life and commuted to college f…
1031	lonely	1	Profound sense of loneliness + story It's almost 3am and I can't sleep. My mind have been occupied for the last several nights of thoughts of a girl. To distract myself I played games and that really just add onto the sleeplessness. I never asked for anything in life. I only wish I can be close to someone, smile, laugh and talk with them. About the girl. I tried, but the girl just isn't that infa…
1032	lonely	1	Social but still feel lonely I have a lot of "friends." Or people I see everyday rather at school. I'm known as a class clown, but that's it, that's my shitty gimmick. I make people laugh and feel great at school, but when I get home no one texts me, calls, asks to hangout. I'm just by myself, no interaction. Parents are working weird hours so I only see them right before school in the morning. I…
1033	lonely	1	Depressed, Broke, and Alone I am so depressed right now ... I've got $2.28 to my name I'm so worried that I can't afford to put gas in my tank right now - the light is about to come on and I have work tonight. My chest is tight and I feel like I'm "white knuckling" it. I feel so fucking alone right now. I moved back "home" a few months after my last suicide attempt to try to find some form of sta…
1034	lonely	1	I tried to kill myself the other day So around a month and a half ago, my girlfriend left me out of the blue. No real explanation, no attempt at trying to work through things, just gone. On top of other things IÛªd been going through, that was the nail in the coffin and since then IÛªve been in a really bad mental state, depression, paranoia, anxiety, the like. I got put on the anti-depressant …
1035	lonely	1	I wish I had someone to hang out with at school In the mornings and at lunch all I do is walk around school aimlessly alone. I wish I had someone o sit with
1036	lonely	1	Lack of affection Severe craving for affection? Ive been like this for years but have yet to really have it satiated. Could this contribute to confusing emotions? By affection I mean like hugging, being close to someone physically, and etc.
1037	lonely	1	Does anyone else here feel on edge almost all the time? I've gotten to the point now where I've been lonely for the past 10 months and I'm really easy to agitate. I have little motivation most days and I struggle just to go to class sometimes. I'm in college. I'm about to start going to counseling but I'm just frustrated and lonely and touch starved. I also sleep a lot, often meaning a finish cla…
1038	lonely	1	My loneliness is a choice. The truth is I like being alone, I like my personal space and I like doing things I enjoy without being judged or having to justify doing the things I want to do. Of course I feel so lonely sometimes and wish that I had someone to share things with, to have conversations with or even to be intimate with. This is a recent realization, I've had a few people in my life rec…
1039	lonely	1	I Hate People, And I'm Done Guys, I don't get it. You can be the most jovial, friendly person in the whole world. You can be interested in others lives and how they're feeling, you can be worried about others well-being, etc... I don't know if it's the specific friends I have, but all they want to do is talk about themselves... if they can even be bothered to do that. Because liking Minion memes …
1040	lonely	1	i think this counts as venting but could be ranting idk last spring i was convinced by my friends to ask out this girl that ive liked for a while. Bought her a soda and asked her out over that. it went well and she agreed to hanging out. i ask her about plans and every time something would come up, then i'd talk to her sisters who i was friends with and theyd say they werent doing anything. i ask…
1041	lonely	1	Just tired of my husband not being a husband. IÛªm tired of masturbating everyday when I live with my husband. IÛªm tired of not being called pretty. IÛªm tired of no compliments, no sweet talk nothing. He doesnÛªt even use baby names with me. WeÛªll be officially married for a year next month and itÛªs already to this point. IÛªm fed up. I need the affection, I need the attention and IÛª…
1042	lonely	1	CanÛªt contain my loneliness at the moment... just gotta talk I used to not be this way... I used to date this girl. She was wonderful... we dated for 5 years. Found out she cheated on me almost two years ago and I broke it off. But to be that intimate with someone for that long, that also being my longest relationship... and for it to end the way it did was devastating. A year later and over a …
1043	lonely	1	I feel like I'm going to die alone This is a rant, and I'm needy and pissy. I'm a 32 year old male who just got out of a year-and-a-half relationship after my partner told me she wanted to find herself, then promptly hooked up with one of her co-workers. Before that, I had a fiancee who also left so that she could find herself. And long before that, I lost "the one" when I got drunk and kissed wh…
1044	lonely	1	Suddenly I find myself with no one left Most of my life I have had family issues, issues that have limited contact. I had come to terms with no speaking to my brother or my father, having my mother and grandparents left. My grandfather, who had always been my fill in father passed away about two years ago. Ever since his passing the family relations have steadily declined. My mother has always be…
1045	lonely	1	whatsup? Whatsup dudes and dudetts.
1046	lonely	1	(28m) looking for people to talk to
1047	lonely	1	I just need somewhere to vent Its 4 am, i took melatonin an hour ago and it has yet to work. I think apparently it's making me unable to avoid my depressing thoughts, so I thought maybe venting would help. My whole life, I never thought I'd fit in anywhere. Lately it seemed like I finally fit in with the animation / art community, but as I see them making friend groups and talking amongst themsel…
1048	lonely	1	I had an epiphany Not on a throwaway because I can't be arsed to change accounts and want to write this down before I forget it. Visiting the top all time of this sub helped me get some understanding behind how I'm feeling and why I feel the way I do. The quote, "Loneliness does not come from having no people around you, but from being unable to communicate the things that seem important to you."…
1049	lonely	1	I don't know if it is just me. I have rewritten this a few times now. People never try to talk to me, they talk to me only when I message first. Even at college I have only a single friend *really*, I mean I have others I talk to but that's just so I don't seem like a downer. I try to be friends with those I talk to but it seems one sided. I don't follow them like a lost sheep or anything but I t…
1050	lonely	1	It's all a whirlpool As the subreddit would suggest, im lonely. I suffer from both genetic/chemical pi-polar and trauma induced depression and have come to realize that I have no idea how to people. I've been in and out of relationships that have spanned the rainbow, but for the first time I'm truly single and have no idea what to do with myself, I have no frame of reference I guess for how to so…
1051	lonely	1	Something that helped me. This may not be for everyone, but if it can help at least one of you, I want to share. I've always been shy and anxious around people I didn't know. Meeting new people was always a nightmare, especially when there was conversation expected. In my life I've found myself in a few customer service jobs. What I've managed to do is go into "customer service" mode where I can …
1052	lonely	1	I thought that I found someone But that's not how she felt. 2 years ago I ended a serious 4 year relationship after finding out my significant other was cheating. The last 2 years have been almost a blur of hookups and dissolutions. Girl after girl of my discontent self looking for companionship most recently ended with me meeting a girl who I really thought I connected with. I started a new job,…
1053	lonely	1	It's in the silence It's in the silence, after a long day when the sun a has set and the twilight takes over the sky. During this time I let it all out, not in the crying myself to sleep area. But when my true emotions are flying their colours During this period of the day the hollow pit in both my heart and stomach rein supreme and dictates all thoughts throughout my mind. I realize that while I…
1054	lonely	1	I found this app: Ameego. Airbnb for people. Rent friends by the hour. Here the link to it in Product Hunt: https://www.producthunt.com/tech/ameego I am going to download it, see how it works :)
1055	lonely	1	I thought you might enjoy this lonely friends While Buzzfeed can't be taken seriously, this made me smile. Thought of sharing with you: http://www.buzzfeed.com/alannaokun/making-it-through?bffbdiy2&amp;utm_term=.tpPZWBbyKB#.xkZYlJomeJ
1056	lonely	1	Has seeing escorts make you feel less lonely?
1057	lonely	1	Miss human contact so bad I'm 25 years old. Incel for 3 years now. In those 3 years, I lived alone. No social contact at all. I was deeply hurt by my ex girlfriend. I'm over it now, but it took a toll on me for three years. It hurt me deeply. During those three years, I got no human contact. And I mean no physical contact. I used not to talk at all for 9 days, but at least I had some random conve…
1058	lonely	1	First year in college I thought college would be better but it hasn't. My first semester has been bad. It has been a little better but I still am lonely and h I things will get to me still. I basically just go home most weekends with not doing anything at all at my school. I never went to a party and I think I got invited to some and had flyers handed out to me to local bars but I've got no one t…
1059	lonely	1	People who have it rough socially and in life, how do you keep positive? As a sophomore in college, it has just been rough still. Sophomore is kind of better and I did transfer to new school and have a friend to hang with, but other than that my nights suck. I have done my best to do clubs, but my social ability just isn't good. I have only been out drinking once my whole two years, which was ok,…
1060	lonely	1	Said this before, I'll say it again. I don't have a best friend. None of my friends are worthy enough to be called a "best friend". No one is there for me whenever I need somebody. No one knows how I feel when I'm lonesome. No one ever invites me to any group activities. The only person that knows how I feel is me, myself, and I. I am my own best friend. To escape from my problems, I lose myself …
1061	lonely	1	Went back on Facebook after half a year and saw 45 notifications. I was excited and looked but saw that most of them were the "Do you know this person" notifications and only two of them were upvotes on things I commented on ages ago. It's as if I never left.
1062	lonely	1	Left the Whisper app in favor of Reddit. Never going back. Whenever you vent about your loneliness on Whisper, you get a bunch of thristy dudes messaging you. It's even more awkward since I am a guy myself. Now that I am on Reddit, I feel more at home and I guess less lonely since there are other people out there that struggle with being alone.
1063	lonely	1	"Don't fancy being lonely" "I like drinking coffee alone, and reading alone. I like riding the bus alone, and walking home alone. It gives me time to think, and set my mind free. I like eating alone, and listening to music alone. But when I see a mother with her child; A girl with her lover; Or a friend laughing with their best friend; I realize that even though I like being alone I donÛªt fancy…
1064	lonely	1	Never knew how lonely and depressing a power outage could be. The power's been out in my neighborhood for 10+ hours and I have nothing to do. I was looking forward to doing my favorite activities today like playing video games, browsing the internet, and watching TV. These activities keep me away from my lonely thoughts and getting them stripped away by having no electricity is just upsetting. Al…
1065	lonely	1	Back to my miserable life I suppose. Just got back from a trip with my female friend (not dating, just friends). We spent 5 days at her 2nd house where we stayed at and played video games/hanged out. It was fun because it was different than the usual staying at home playing by myself routine and I always wanted to get away from feeling lonesome. Now that I'm back home I don't have much to do. I m…
1066	lonely	1	Going to the theatres to see a movie by myself for the first time. I usually see movies with my friends or family. I'm sorta excited because I want to learn how to be more independent, but I'll have no one to discuss the movie with afterwards. Hope this'll be a pleasant experience though.
1067	lonely	1	Really wish I had someone right now. I just wish I could have someone to cheer me up when I'm having a gloomy day. A person that understands me and makes me happy whenever I'm feeling terrible. I'm just stuck right now, I don't know what to do. It's making me feel crazy, just ranting on hoping that someone will listen. Some days are worse than others, but still I feel like I'm talking to myself. …
1068	lonely	1	Just got back from the movies by myself. Original post: https://www.reddit.com/r/lonely/comments/5yuqxs/going_to_the_theatres_to_see_a_movie_by_myself/?st=J05ZGBW3&amp;sh=6b5a6079 I saw not one, but two movies. Kong: Skull Island and Get Out. The experience of going out to the movies by myself was fun. I enjoyed watching without any sort of guidance and it made me feel more independent. I hope to…
1069	lonely	1	Another lonely Valentine's Day This one day of the year intensifies my feelings of loneliness more than any other day. I hate seeing all the Valentine's day decorations everywhere I go and all the couples with each other. It's all a reminder of what I don't have. I just can't wait to get back home to get away from all this lovey dovey crap.
1070	lonely	1	I don't have a best friend cause all my friends are shit.
1071	lonely	1	I'm terrified of eating alone when I'm 60. Each and every day it looks more and more like a real possibility. I've been devoid of any meaningful social interaction for around the past 4 years, I'm 25 now, and i don't see any sign of improvement. What am i supposed to look forward to when all of it is going to be overshadowed with isolation?
1072	lonely	1	WhatÛªs the difference between burying your emotions and getting over someone? I thought I was over her, I havenÛªt seen her in 2 1/2 years, and besides a couple texts here and there we never spoke, and I was happy like that. I didnÛªt need to talk to her, and I never really thought about her. Then I had a dream that she was in, and I had to relive seeing her smile and hearing her laugh, and e…
1073	lonely	1	Sometimes I feel like the closest I'll ever get to true love and peace is when I listen to music. But I want this feeling to come from a person that I'm in love with. Is that asking too much? I already have so, so many good things, I know, but they all feel so undermined by this absence of purpose. I know talking here doesn't do much, but I'm doing all I can to hold out.
1074	lonely	1	Do any of you have songs that make you feel better? I'm always looking for emotionally evoking and/or comforting or songs, once you get used to one it doesn't have the same blanketing effect. [Egyptian Pools](https://www.youtube.com/watch?v=m1z7W3CKFWI) is one of my favorites to come back to every now and then. Jinsang makes some really distracting music. Also [Blue in Green](https://www.youtube.…
1075	lonely	1	It's late, but I don't feel sleepy Since it's around 2:30 and I don't feel tired, I figured I should stop watching shows and start trying to sleep. It's hard to turn your brain off though. I used to type out posts and delete them, because I felt like people wouldn't like seeing what I had to say. I need to keep in mind that nobody here likes being lonely, and that's what we're all here for. My se…
1076	lonely	1	IÛªm looking for a bro to talk about bro things. This might be kind of odd for this sub, but I feel very lonely. I see people at school, but I just have had fallout with friends in the past, or I just canÛªt connect with people on a better level than just ÛÏacquaintanceÛ (for the most part). IÛªm looking for a bro to talk about bro things. IÛªm 19 years old, soon to graduate high school. I…
1077	lonely	1	Nothing to Show I have nothing to show for my life so far. Well, next to nothing. Nothing that matters to me. I feel like I donÛªt exist anymore, and the want(need?) for attention makes me feel like an attention whore child that needs other people to get along in life. I hate going to class and not existing. I have moved around my entire life, and while I have a few good friends, they have eithe…
1078	lonely	1	Am I lonely? What really is lonely? I have people around me that I talk to, that occasionally talk to me. I have three very good friends that I Skype sometimes because they are out of the country. I have a good mother and father. I still feel socially starved. Maybe itÛªs just that IÛªm bad at socially functioning? Why do I feel lonely?
1079	lonely	1	I have no friends I'm turning 20 soon and birthdays always reminds me how lonely I am. I literally have no friends. It's going to be a lonely one. I hate myself
1080	lonely	1	Music is Comforting? For as long as I can remember music has been the only thing that makes me feel better when I feel like this. Let me explain, right now I have this horrible pit in my stomach and I'm incredibly tired, not tired as in I need rest, it's the tired of being lonely all the damn time. I don't know what I'm saying but music is a little respite in life and I'm incredibly grateful. Fuc…
1081	lonely	1	Am I alone? I try to be friendly and be a good friend but it falls on deaf ears. It's like the friendship ends as soon as that bell rings, that is until the next day. I don't know why it's like this but it's just getting really hard to carry anymore. I'm only 16 but isn't this the "good old days"? When I'm supposed to act stupid with my friends and to make mistakes. A time when I can look back at…
1082	lonely	1	Charge of the conversation I don't want to be in charge of the conversation anymore. I want someone to talk to that will speak first and just ask me how my day was or something simple like that. Is that to much to ask?
1083	lonely	1	Why can't anyone else do it? This might not be the place for this but then again it might be so... whatever I guess. Does anyone else feel like they are always the first to initiate conversation with someone? If I'm not the first one to start the conversation then it goes nowhere. It's the usual greeting and then radio silence, it's frustrating but it's also hard. It's hard because it makes me fe…
1084	lonely	1	I want to help people I feel like I give decent advice and I like the idea of talking to people and helping them. It'd feel nice because I don't really get this opportunity to talk to a lot of people. If anyone needs a new perspective on things let me know. It would be nice to try and help people. Thanks
1085	lonely	1	I feel like i need to leave. I live in a decent sized town. I lived here all my life and I'm starting to think that living here isn't working for me. I have mental issues where I'm depressed and live with bipolar disorder. Nothing really ever feels right, even when I try hanging out with people. My problem is I just don't feel like I can live here anymore. I've been contemplating joining the mari…
1086	lonely	1	Ive never been to this subreddit before, but i wanna give it a shot I've been having a terrible time lately. I feel like I don't talk to anyone anymore. I feel like my thoughts are becoming overwhelming. I kinda just want someone to talk to. If I'm leaving out info that I should give please let me know. Thanks
1087	lonely	1	Does anyone else think loneliness is the catalyst for your cynicism/hate? You're feeling lonely, feeling really down, feeling like no one is there for you. Whatever thoughts you have are yours to bear. Noone to communicate with. Noone to communicate what's important to you. What your thoughts are. You visit social media and read the "depression" that people constantly parade around with their 100…
1088	lonely	1	Any of you live out in the middle of nowhere? I've lived in rural Ohio my entire life. My next door neighbors are 4 cornfields. I've fallen into a rut of loneliness recently after taking a step back and taking a good hard look at my life situation. One of the things that really bothers me about this place is the fact that I know practically everyone. I went to high school in town which is about a…
1089	lonely	1	Good places to meet new people? Does anybody have any idea what kind of gatherings/hobby clubs/places would be a good start to meet new people? Preferably a mix of men and woman? I'm 34 and live in the netherlands, I'm not that bad at social interaction and have a lot of hobby's and interests. But those are mostly solo hobby's. I was thinking maybe a language class or some kind of hobby I could g…
1090	lonely	1	Can't make female friends? I'm not sure if this is the right place to post but I just need to vent. I'm a sophomore and college and it seems I just can't make any friends. The few friends that I do have are male, and a few good ones that I had in the past stopped talking to me once I made it clear I wasn't interested in anything sexual/romantic. I don't have any problem finding dates, but all I w…
1091	lonely	1	Ex I think about my ex alot. She broke it off because of severe anxiety she had but nothing like major caused our relationship to end just lack of communication. In the 2 years since i have become much better and communicating and being open about really everything. So much that i'm now a communications major in college. The thing that stresses me out is she chose the college i go to as her futur…
1092	lonely	1	that feeling when you realized all your friends ignored your text messages...
1093	lonely	1	Do you often write out or make up stories in your head so you can live in a fantasy to escape the boredom and loneliness? I suck at writing but i write a lot of stories and dont even finish most of them because i just write to feel like i am living through the lives of the fictional characters and worlds i create. I write for enjoyment and at the same time to escape the boredom and loneliness. Do…
1094	lonely	1	so lonely to the point i miss a stranger that called me on the phone you ever get that lonely a stranger's voice actually comforts you?
1095	lonely	1	did u ever have a dream you felt such a deep connection with a character in it that your loneliness actually disappeared? i had a very vivid dream of a boy who i have never met irl but i always remember this dream bc it waa the only dream i made a true friend and i wasnt lonely anymore. so in this dream i was at some kind of school/community centre? and everyone there hated and avoided me because…
1096	lonely	1	what time of the day does the loneliness hit the worst for you? for me its during late at night when its all quiet outside and im sitting alone in my room that the loneliness hits the hardest. how many nights have passed like this?
1097	lonely	1	you ever get that feeling like you wanna go to some quiet deserted place and just stay there? walk down quiet streets, look at the stars, the streetlights, empty roads. no distractions. maybe play a favorite music of yours to accompany you. just you and the quiet night. nothing else matters
1098	lonely	1	does the loneliness ever just suddenly hit you so hard you burst into tears? like ur just minding ur own business then you suddenly realize you have no one and it crushes you inside and you just start crying???
1099	lonely	1	i only hang out with my "friends" because i'm bored and lonely, not because I actually want to. anyone else the same? i just cannot for the life of me connect with anyone in a deep and personal level so all i can do is just kill time hanging out with people or if you wanna call them "friends" that i dont care much about. i just hang out with them because im bored and dont want to do things alone …
1100	lonely	1	I've been single for 3 or 4 years and I've felt so alone
1101	lonely	1	The light is broken but I still work So this is my 2nd year in another country away from everyone. But there isn't really anyone left to hangout with back at home. I have a lot of down time both on and off work shifts so my mind keeps crawling back to the times I had before I started working like this. I'm having a lot of trouble coming to peace with things will never be the same as they were. It…
1102	lonely	1	You guessed it, im miserable Man, I feel so lonely, dont get me wrong, i do have a bunch of friends, but no one of them gets what i am going through, i have strong anxiety and my family situation is a mess, i can barely function, and i just want to feel loved i guess. I just want a hug, that's all
1103	lonely	1	Hey, I work night shift and I'm usually pretty bored. Would love to chat to ppl. Either pm me or I have snap chat or we can exchange email! 27/m open to anyone! Would love to hear form you!
1104	lonely	1	Had my first socially-stimulated panic attack in at least a year. I was at the closing reception of a friend's art exhibition. I knew and liked most of the people there, yet for whatever reason, I short circuited. I got there, said Hi, then got a glass of wine and just hung out. One person came up and we made small talk for a bit. Then I moved to a chair and sat down. My friend asked what I thoug…
1105	lonely	1	A day in my life
1106	lonely	1	ItÛªs been bad lately. I donÛªt really have anyone I can talk to about this, so here seems like the best place to ramble. IÛªve had to come to terms with a lot about myself over the past year. It was hard. It made me realise what a piece of shit I had been to so many people and I suppose IÛªm paying for it now in a way. Last time it was anywhere near this bad, I finally tried to change it. I …
1107	lonely	1	There's so many lonely people in the world, why don't they all unite and not be lonely anymore? If only it was that easy...
1108	lonely	1	It feels like I've hit rock bottom sometimes.? I've been so lonely lately and I don't know if it's a matter of me wanting someone to love me or if it's just that sense of freedom I ache to have. Lately I've been feeling really down randomly, then all of a sudden I'll have a burst of energy. I've been feeling this way for a very long time, maybe years but lately it's been worse. My brother passed …
1109	lonely	1	Personality is deteriorating IÛªve isolated myself so severely to the point where IÛªve forgotten how to socialize. IÛªm not good at holding conversations, IÛªm not very approachable, and IÛªm not funny nor witty. I donÛªt talk to anyone anymore. IÛªve cut off almost all my closest ties - my best friends, my family, etc. IÛªve just been so distant to the point where people in my life are …
1110	lonely	1	The money that I saved from no smoking was enough to buy myself a car! https://imgur.com/R1fqozT (Srry about the black bars) Pretty nice, ainÛªt it? ItÛªs not luxury by any means but it is super reliable and fun to drive and I just got those new rims on it ! Stopped smoking back in August. Basically Half of my paycheck went to weed. Ever since then IÛªve been stacking up to buy something reall…
1111	lonely	1	Everything seemed to be going well. But a week ago started feeling extremely lonely. What's missing? I'm 27 years old. I've been engaged and with my Fiance for 6 years now. We have two kids together. He is a manager somewhere and I am a topless dancer. To be honest I don't really have to work. But I find that I go just to get out the house and be around people. I use to think having no money issu…
1112	lonely	1	I think I finally figured it out: I'm alone because I don't want to be alone.
1113	lonely	1	Suicidal thoughts recently. Need to vent. Hey there. I'm a 17 year-old guy who is just kind of existing at this point. I think I might have Borderline Personality Disorder. I'm either super sad and depressed or super happy most of the time. I often feel like crap more often than I feel happy, however, I feel empty all of the time. It doesn't help that I'm super insecure and just got completely sh…
1114	lonely	1	People care about you :) Not. Fake shit normies say to make themselves feel like heroes or something for their inflated egos.
1115	lonely	1	Supermoon. Go look. Hey all my buddies out there who I don't yet know. If you are having a super bad day, go outside and look at the supermoon tonight. It's the closest the moon will be to Earth in like hundreds of years. Look at it, and then realize I am looking at it too. With you. And maybe you won't be feeling so lonely again once you get back to your phone/computer. And if you missed the moo…
1116	lonely	1	A down day.... Is anyone else having a really bad day? Like bad bad. Break your heart kind of day. Sick to your stomach day. A day where your friends even invite you over to take your mind off things, but you think you shouldn't go cause you could start bawling at any minute. I guess I just needed to say that to someone. :(
1117	lonely	1	Happy Thanksgiving Friends! I just wanted to wish you all a Happy Thanksgiving. This time of year can be tough, especially if you feel unloved. But, you aren't unloved at all! Hang tough and just remember I am thinking about you and wishing you well this evening. Happy Thanksgiving Friends!!
1118	lonely	1	Anyone interested in a Christmas Eve open house?
1119	lonely	1	Christmas eve open house
1120	lonely	1	It will be okay I don't know you. In all likelihood I never will. Not personally. If you think you are worthless, or ever think you just aren't good enough, or think you don't deserve anything good, just know you are worth it. Know you deserve something good in your life. I read the post of those who lurk here. I know that loneliness. That emptiness. When you feel like you have no true friends ne…
1121	lonely	1	Waiting Hello. I'm lonely like everyone on this subreddit. But we have each other. While you march on, trying your hardest to not let your loneliness destroy you, know this. I love you. I love your insecurities. I love your fears, your hopes, your laughter, and your cries. I love when you genuinely smile. I love you when you're not a good person. I love the imperfect human you are. If you feel al…
1122	lonely	1	Very unhappy Does anyone else ever feel like they're so unhappy in their life that they wish they could just run away and start over where no one knows you? but you can't because you're married and have a family?! Which isn't the actual root of your unhappiness but could be holding you back from all the things you actually want to do?!
1123	lonely	1	Lonely and tired of not finding a meaningful connection with anyone. I donÛªt even know where to start. IÛªll make it short. IÛªm 37/f, gay, I hold my own, would consider myself attractive, have a good job, have a few good friends but IÛªm struggling to find anything meaningful and more than just friendship. My last relationship ended in May after I was cheated on. I miss good morning texts o…
1124	lonely	1	Being lonely out of choice I keep to myself out of choice. Its easier than to deal with other peoples drama and bullshit. After work I just chill at the house. I walk the dog then watch Netflix or Hulu. Weekends I go to the gym, watch football or something. Its just exhausting being around people. I play COD online with some people but thats it. I keep my interactions with other people to a minim…
1125	lonely	1	I'll be 30 in 2 months i'm 29, i'm married. I'm successful, financially stable, i'm talented at many things and I have many interests. I don't have any real friends. I work days, I see my wife for maybe 40 minutes a day because she bartends. I don't get invited to do things, nobody hits me up for conversation. I spend most days afterwork staving off impending depression. I make swords, I build mo…
1126	lonely	1	I'm lonely asf. Somebody should just kill me.
1127	lonely	1	What are you looking for? I've been coming to this subreddit to check out the posts these past few days, in hopes, i think... to find a story i can relate to. I haven't, but reading these posts made me want to respond to them and i kept coming back. In "uplifting" someone s mood out there is a selfish endeavor to uplift mine as well. I realize that i often hesitate to reply... maybe because i can…
1128	lonely	1	In person people are nothing but trouble????? Really not a one friend I moved to Oregon to get away from my life of crime and drugs. My boyfriend (now husband) and I moved here not knowing anyone and it has been 3 years and we still don't know anyone. We don't talk to anyone other than each other. Now I am a stay at home mom and the only time I go anywhere is when I drop my husband off at work or…
1129	lonely	1	I feel like something is missing and I'm only telling myself I'm happy without feeling it I'm 19 and in college. I'm a decent student, I have a few close friends that I can count on for a lot of things, and I'm in a fraternity with a lot of good people that I feel I can trust. I'm also the co-chair of philanthropy events for the fraternity, and things seem to be going well for me. For some reason…
1130	lonely	1	Celebrating V Day in another state (away from my wife) I flew to SLC, Utah to hang with a friend this month, while my wife flew to Missouri to play music. I did what I could to keep her feeling good and not too stressed - I had a corsage delivered to her hotel room, so she could wear it and feel like I was still with her wherever she went. But now IÛªm trying to soothe myself and finding it near…
1131	lonely	1	I can't maintain friendships/relationships. Any tips? I'm always getting replaced with someone else overtime until eventually they drop all connections with me.
1132	lonely	1	Being alone in a crowded room I'm not sure if I'm the only one that ever feels this way, but I'm always feeling alone even though I'm never physically alone. I have a great job, a few friends, family and everything anybody would ever want in their lives - but I still find myself feeling incredibly alone. How do you get over this feeling?
1133	lonely	1	It's sad that a sub with 19k subscribers people still feel alone. I just want to tell you I understand, I've been alone most of my life and I wish I was better at conversations or I'd talk with all of you but I just want to tell you atleast, in spirit you aren't alone because you got this sub and people will always support you here. Keep on trying you're a wonderful human being. Thank you for exi…
1134	lonely	1	18M, i want you to feel a little less lonely for tonight? Time and time again I'm drawn to this part of the internet because the sheer beauty of what a person can be never escapes me I know times can be rough, so tonight even if it's just for today I want to make you feel a little less lonely. Want to talk about your dreams? Want me to send you a song? Vent about your friend who you fought with o…
1135	lonely	1	Loneliness is hitting me pretty hard today. Hey everyone. I'm 23 years old and I've been struggling with feelings of loneliness for as long as I can remember. I've never had a girlfriend or felt love so this has been eating away at me the past few years especially. I don't consider myself an unnatractive guy and I've had quite a few sexual partners, but nothing ever seems to go anywhere. I have a…
1136	lonely	1	I hate Facebook Part of the reason I hate talking on the phone is because I have to repeat myself over garble, white nose, etc. I find I now hate talking in person as well because I have to repeat myself due to the receiving end(s) unable to live without Facebook. Thanks to social media, I feel more alone than I've ever been.
1137	lonely	1	Shittiest thing that happened on your birthday? It just makes me sad remembering the things that happened to me over the past years. Like last year, for example. Might wanna share yours?
1138	lonely	1	What a week!
1139	lonely	1	I'm so tired of crying I have no friends. I left my first and probably last girlfriend nearly a year ago now and have not had a single love interest since. The people I work and go to college with treat me like garbage. It's almost become routine to cry on the drive home from another day spent without conversation and an extra cry at night on the days when I was actively rejected instead of just …
1140	lonely	1	I don't want to do this anymore *This is just an unloading of my mind, which has been full for way too long. There's no real structure and I don't know if it's appropriate for this page, if not I'm sorry* Recently I've been talking to a girl I'm interested in. For a few weeks it was great; we were talking like a couple, using pet names, catching each other staring at each other and smiling. Real …
1141	lonely	1	Loneliness versus selfishness...how much are you willing to sacrifice? So, a few years ago, I hooked up with this guy. He was sexually attracted to me but didn't want to date. We haven't seen each other in a while. He recently came back and still wanted sex and I said no. He offered to hang with me to make me less lonely in exchange for sex. I still said no. He said I was being selfish. I felt he…
1142	lonely	1	As a gay man, I've tried so hard to connect but most men are too wrapped up with themselves or selfish to put any effort into dating... What I've seen are men who are afraid to make themselves emotionally available. They're willing to have sex with you easy but ask for time outside the bedroom together and they don't want this.
1143	lonely	1	Fuck weekend nights. It's sad that I actually dread weekends now. When I was a kid I usually would love staying at home on the weekends. I would have so much fun and time flew by. Now I'm just bored and depressed as shit when I have to stay home on weekend nights. It's been really bad the last few weekends, especially thanksgiving break. I'm stuck in that hole where you feel lonely and want to co…
1144	lonely	1	4 years of loneliness... it hasn't gotten any better. Since I left high school, I really lost consistent contact with my friends. That was 4 years ago. I only have 1 friend I can even be honest with... and she hurt my heart about a month ago, so it's hard to want to talk to her again. She is an amazing friend, and one of the kindest people I know, but I got too attached to her I guess. It's hard …
1145	lonely	1	Why I can't I talk to anyone? It's like my feelings are taboo. I don't understand why I can't talk about them... especially to my family. I am legitimately typing this while I am sitting across the room from my mother. It's just so lonely... no matter how hard I try to be around people, it's more work than gain. Eventually I just end up at rock bottom again. How is it so easy for other people to …
1146	lonely	1	Should I be worried that I don't care anymore? This is my daily life: Get up in the morning. Eat breakfast. Play 2-3 hours on the computer. Do chores and eat lunch. Play 3-4 hours more on the computer. Do exercise or more chores. Play until I go to bed (3-4 hours). I used to care about hanging out with people... or talking about my feelings. Now I just don't care. I don't care about having a prac…
1147	lonely	1	It seems like no one likes the things I like. I just finished listening to my family insult esports. "Watching people play games is the new thing. It's so stupid. I can't believe people actually like this." These are kinds of things my family members say. This is the kind of thing that pushes me away from people. How am I supposed to relate to people when no one cares about what I like? It honest…
1148	lonely	1	I'm starting to think this is only going to get worse. I am a mess. The only thing that keeps me going is playing games and my overwhelming creativity. Even now that is starting to fade. I'm not capable of communicating with people anymore--at least about my life. It feels like I am pushing against a mountain when I try to talk to people. It's literally impossible to overcome. After I while of th…
1149	lonely	1	Any suggestions to binge watch on Netflix tonight?
1150	lonely	1	I'm tired It's hard to find people to talk to and be friends with. I wish I didn't feel so lonely all the time. I don't know. I'm 18/f if anyone wants to talk
1151	lonely	1	Hey I know what it means to feel lonely. If you need someone to talk to, please feel free to pm me, I'd love to talk
1152	lonely	1	Hi everyone I hope you guys are all doing okay. If you need someone to talk to, feel free to PM me and we can chat about our lonely lives
1153	lonely	1	Surrounded by so many people I just moved into college and I feel so lonely. I've made some acquaintances and they're all really nice but at the end of the day I come back to an empty room and have no one to talk to or hang out with. I hate it
1154	lonely	1	I turn 37 on Sunday. I live with my parents. My mom forgot when my birthday is, she literally asked me last week. I fucking hate my life right now....
1155	lonely	1	Hey Reddit, I am alone, I have been for nearly ten years. I am 36 and living with my parents. I literally have no friends. The last time someone called me just to talk to me was, I don't know, it was well over 1 year ago. That person was my mom. I lost my house last year. (Thats ok Nova Scotia is a shitty province to live in.) I fucking hate this. I try to make it bearable I play a ton of games, …
1156	lonely	1	The last time I felt a women embrace me. So there will be a tl/dr; Cause this might take a while. So it has been 10 years since I last had a woman embrace me and love me for who I am and not what I was paying for. I have been through many gains since then, I bought a house, I got a dog, I got a car. Then through no fault of my own, I lost my job. I got other jobs to pay for my house for a while. …
1157	lonely	1	Remember Me? (Ray Mathers 1989) Remember Me? I am the boy who sought friendship; The boy you turned away. I the boy who asked you If I too might play. I the face at the window When your party was inside. I the lonely figure Who walked away and cried. I the one who hung around, A punchbag for your games. Someone you could kick and beat, Someone to call names. But how strange is the change After ti…
1158	lonely	1	So I now convinced I am going to die alone. My crush crushed me.. again.. It's stupid. But she has a fun attitude. M 38.
1159	lonely	1	I canÛªt tell if IÛªm feeling lonely or not I live away from my friends and family. I work full time job to support myself and IÛªve been taking 4-5 classes a semester. On top of that, I volunteer at low income school districts and I volunteer as a crisis counselor. I do all of this so I can finish school and have experience on my resume. I know IÛªm CHOOSING this lifestyle and I always have …
1160	lonely	1	need someone to talk to? I'm all ears. I need some conversations right now myself for my own health I've been feeling mega shitty all day being alone doesnt help this feeling at all. So DM me let's get a Convo going about anything something that interests you or even if u just wanna talk depressing stuff whatever you want haha I wanna hear u guys :)
1161	lonely	1	anyone wanna PM me? I don't have any friends and would really like to talk to someone. Just lonely.
1162	lonely	1	So lonely I just feel alone and sad. I had a plan to commit suicide but after calling the hotline I still feel numb... anyone wanna PM me? 22/F. I have no friends.
1163	lonely	1	I hate where I live. I've been living in the same place for eleven years and I haven't met one person I can connect with. And when I try to find people like me by looking to see if there are any groups or clubs in town with my interest I find nothing. It feels like there is no one else with my interests here. I wish I could move somewhere else. Somewhere where there were more people like me who h…
1164	lonely	1	I'm thinking of giving up (not suicide). I've always struggled to make friends and have never had a girlfriend (apart from one long distance realtionship when I was in high school but it was so insignificant I don't really count it). For a while I was mostly okay with my lack of a social life, I was an introvert and liked my alone time, but recently I started to feel really lonely and have been t…
1165	lonely	1	I just don't see how anyone could possibly love me. I just can't. I can find so much about myself that I hate. I'm lazy, I'm always pessimistic, I'm unattractive, I'm misanthropic, the list goes on and on. But every time someone tells me to try and learn to like myself, to find something I like about myself, I find nothing to be proud of. Nothing remarkable. Just sad and pathetic. If I can't find…
1166	lonely	1	How do I harden my heart so I can just get on with my life? I'm tired of being lonely, but I can't do anything to fix it in my current situation. And the pain I feel just keeps getting worse. I need to find some other way to carry on. How do I stop wanting to be held and comforted? How do I stop yearning for intimacy when it's all I've ever wanted? How do I harden my heart so the pain doesn't kil…
1167	lonely	1	Acceptance After going through so much and struggling with being lonely for most of my adult life I've finally reached a point where I can finally accept that I'm always going to be alone. That there's no one out there for me, and that I'll probably die alone. Oddly enough it hurts less now than it used to, now that I've just accepted it. Accepted this as a part of myself that I'll never get rid …
1168	lonely	1	It's Not Fair Everyone gets someone except me. I've done everything I can possibly think of to meet women with my interests and values. But they're either too far away, not interested, or they are just outright lying to me. I'm sick of being alone, sick of not getting a goddamned break, and sick of the fact that apparently asking for someone I can get along with is asking for too much. Why can't …
1169	lonely	1	Always feeling alone even though I have friends Hi there, I've got the problem that I always feel alone. Actually, it's more of a mixture with feelings of melancholy and sadness, too. I always feel this knot in my stomach and feel terribly alone. This leads me to an unhealthy lifestyle. I get high, get drunk, don't sleep, spend the whole weekend outside and come home half dead. This moment when I…
1170	lonely	1	It's too hard sometimes... Most days, i'm able to lift up my mood and i'd sincerely be looking forward to the challenges of the day. However today is just one of those days that i need a break from all of it. What do you do when failure is not an option but have no one to give you that small nudge to see the day through? Thank you for reading, and i hope that tomorrow will be a better day - for a…
1171	lonely	1	Thanks guys i've been reading everyone's posts and thoughts and im really happy that there is a community out there that will watch each other's back. I know everyone has a different reason for being lonely but from the bottom of my heart, i always feel like there are others in the same boat as me, (*edit* and that helps a lot), i thank you all for this. long story short, i just got rejected by m…
1172	lonely	1	Leave a message Leave a message for someone without mentioning their name.
1173	lonely	1	So Lonely. Not one friend that lives in my city. I have a best friend that lives in another state as far North as you can go in the US to the east and I live almost as far South as you can get. I don't have one friend to call and chat with. Not one friend to do lunch with, go to a movie with, bitch about out SO's with. Seems I spent my life being a wife and mother. Now that I'm divorced and the k…
1174	lonely	1	nobody ever cares enough to talk to me, but iÛªm constantly surrounded by people i started a new school this year. last year was rough- i attempted suicide 3 times and had to switch schools because of bullying issues. we moved across the country to a city weÛªd never been to. sure i have a few acquaintances- people i can small talk with because they sit near me in class. i have a few friends to…
1175	lonely	1	So I did a thing today I miss snuggling with a man so much that I sprayed my teddy bear with Hugo Boss and now he's wrapped up in my arms. Yes, I'm a 23 year old grown ass woman with a teddy bear, judge me. I really do miss being in a man's arms that much.
1176	lonely	1	Just a Calm Vent I'm the kind of person that bottles up my emotions and doesn't tell anyone how I'm feeling. I don't want to burden anyone with my miniscule problems. That being said, I really just need a place to vent tonight. It's been a really rough week. A guy that I dated in the past said he missed being with me. A week later, he tells me that he shouldn't have said that to me because he wan…
1177	lonely	1	Lonely in a Crowd Does anyone else ever feel lonely even when you are in a crowd or with a group of friends or family. I've been feeling really lonely lately. It didn't bother me before but lately it has been more and more and it's just been making me sadder and sadder. I hate feeling this way but I just don't know how to fix this feeling.
1178	lonely	1	I don't even have internet friends Not indirectly asking for any either, just putting things in context
1179	lonely	1	Lonely around friends, stuck in a cycle. As an introvert, being around people exhausts me. Along with apathy, I find little interest in what people have to say (which is why I have so little friends, not a lot of people are really interesting). So even when my friends are around, it either goes quiet because I suck at keeping a conversation, or I get left behind from conversation (I have a disord…
1180	lonely	1	What makes a good mother, really? I didn't have a good example of what a mother should be. In trying to avoid the many mistakes she made, I'm afraid I'm just creating new problems. I need it broken down. People say "As long as your kids know you love them, and they're well fed, you're doing ok." I don't believe that's true, and I'm sure many of us (fucked up adults) here can attest to that. I'm s…
1181	lonely	1	The most avarage person ever dont you feel like that sometimes, that you are the most avarage person here, you are neither winner nor looser... you dont look handsome or beautifull but you are neither ugly... you feel like you can be anyone but not the best and not the worst... I myself sometimes feel like I am alone. in between something... people are social, to me it looks like there is network…
1182	lonely	1	I'm a monster I genuinely think I wasn't meant to be around people and I wish I could be alone, because I'm too much. I'm so fucking damaged from my shitty home life that I can't relate to other people. I'm introverted as well so even when I can be around others in a large group, it tires me out. I'm a freshman in college, so no one gives a fuck about forming genuine friendships. My family is rot…
1183	lonely	1	Things are bad I just need a place to vent and be pathetic. Feel free to ignore this. But I...recently manipulated my therapist into admitting that he saw me as cringy, with a victim complex, when I first came to him for wanting to kill myself. I don't know why I did it, but I did, and now i can never go back because I've decided i hate him. I told him I was asexual in this same session, and he g…
1184	lonely	1	Something that helps me when I'm feeling desolate https://www.youtube.com/watch?v=k7X7sZzSXYs ((New to reddit so I didn't know how to post this as anything other than text, so please don't bite my head off!))
1185	lonely	1	Does it really get lonelier after Uni? Seriously, I hear all the time about how University is the easiest time to make friends and how it's all downhill after that. The idea horrifies me. I'm 21 now, going into fourth year. I've been dealing with loneliness issues for about 2 years now and while I'm lucky enough to have two close friends living close to home, they don't want to go anywhere or do …
1186	lonely	1	First lonely year in a while I'm 17, I hope this doesn't become a trend, and it's probably not much compared to how most if not all of you or older people in generally can and have had it, but I do wish things were a bit different right now. How are all of you finding this year? Things going up or down?
1187	lonely	1	What the heck do I do on weekends? Throughout the week I operate a small business and it keeps me really busy. my business involves mainly solo work so I don't interact with many people on a social level but it pays the bills. My relationship ended after 6 years and I don't have any friends, yes none not even one. My weekend evenings are brutal, I have only ever played mmorpgs and I can't find an…
1188	lonely	1	I need something to listen to, something to pick me up please Please help me find an audio book that will help with the loneliness. Are there any that you all recommend that can help lift my spirits? I need to load up my truck and drive for a few hours because sitting in my empty house is brutal. I miss my ex girlfriend so very much. 6 years down the drain and all because I am a boring sheltered …
1189	lonely	1	New here and could really use some distraction material Hi, I'm looking for some recommendations for some Ted talks, audio books, or some other audio based material to help me get through this time. Just something uplifting to listen to because I am seriously at my lowest point right now. I was in a relationship for 7 years and it's now over. I am not happy and miss her but we both know that we a…
1190	lonely	1	Isolation I've managed to isolate myself from anyone and everyone in my life. I'm going through a divorce that I'm turning nasty because he already has a girlfriend that can't stand us talking. Hell, he had her lined up right when I told him I couldn't do it anymore. I spent 11 years being unappreciated and unwanted and now I feel even more alone. I'm 35, live with my parents again, and don't kno…
1191	lonely	1	The quiet Hello.
1192	lonely	1	Happy new year to all of you fellow redditors who are alone on new years eve. I hope the new year we bring better things to all of us!
1193	lonely	1	Feel like giving up Love life is shitty as always, always failing and leaving me all alone. Friends are down to 1, who is polar opposite of me when it comes to maturity. I'm actually excited most of the time to go to work because I get to see people who enjoy me/I enjoy being around. That sucks. That work the only time I don't feel so damn lonely.
1194	lonely	1	Sometimes video games make me realize how lonely I really am. I play a lot of video games in the small amount of free time I have, I've loved them since I was a little kid (I'm 20 now) but sometimes depending on the game I play I realize that eventually I feel super lonely because of it, not because of the typical "I play video games and don't talk to other people" feeling, but one of emptiness a…
1195	lonely	1	Who else is lonely right now? It's currently 11:25 pm where i'm from and i'm here listening to music feeling the gaping hole in my chest that is loneliness mixed with depression and hopelessness. Can anyone relate?
1196	lonely	1	I have no one Isn't it crazy how this world is full of people and yet you can have no one there for you or with you? That you can feel lonely and empty?
1197	lonely	1	The feeling of 80mg of prozac and about 2 shots of rum... feels bad but A LOT better than the sadness and loneliness and the aching of my heart. Merry Christmas and fuck 2016! Worst year of my freaking life.
1198	lonely	1	I wish had a friend or group of friends. It would just be nice to have a group of people to hang out with and i don't know maybe go mini golfing or catch a movie with. And to have people that share the same views and interests as you without thinking you're weird or "concerning". One can only dream though /:
1199	lonely	1	Everything sucks rn [deleted]
1200	lonely	1	So alone and no one to blame but me As per the title, I chose the loneliness that plagues my thoughts and feelings by withdrawing and rejecting the intimacy of friendships and relationships. Just wish there was a way back, I've created the illusion that there isn't so I can't perceive a way back. My head is so far up my own arse, all I can see is shit. It's kinda tragic. I just want someone to ta…
1201	lonely	1	Who else type post Who else here alternates between rejecting people and yearning for affection and attention from them? I just wish I could stick to 1 or the other and not be ripped between both states of mind, It makes me think bloody dark thoughts. I've got friends and family who care about me, I just think that they're better off not knowing me. Complicates the matter of interaction somewhat.
1202	lonely	1	Looking for an accountability buddy Yo, as the title suggests I'm starting to work out again and I would someone to witness the fitness as it were and be my accountability buddy. It wouldn't involve much, aside from a message a day asking if I've done my workout. I figured it could be a 2 way street kinda thing, so if there's something you want to accomplish I could keep you on point for that als…
1203	lonely	1	Nothing will ever stop these feelings Sunbaking in my bed, hungover and maudlin, the same feeling that's overwhelmed me before is here again. In a strange way, it's more a friend and partner to me than anything or anyone real in my life. My fear of people and intimacy is palpable sometimes, leaving me sweaty and anxious. It increases the yearning to be alone, separate from it all. However 12 hour…
1204	lonely	1	Time to sleeeeep The one day of the year to shun it all and sleep in ignorance. Fuck you world!
1205	lonely	1	Ex I dated this girl about a month ago, she was definitely out of my league or maybe I just lack confidence.. We dated for a little while, but then we broke up. She had some issues (parent passed) that required her to go to therapy. She was gorgeous though, the breakup was weird but she wanted to remain friends. Basically I got friendzoned, and i cut her out of my life. I regret this as she was r…
1206	lonely	1	Feeling like I don't matter Sorry this is gonna be long. I don't even know if this is the right place to post it. All through last year, I was in a pseudo relationship with "Gary". It started out as fun flirty messages, and then we found out that we would be living on the same floor in college. We started sleeping together about a month into the university trimester, and I really honestly thought…
1207	lonely	1	Feeling isolated, and worried it will only get worse IÛªve just finished my 2nd year of university, supposedly the prime of my life, but I feel like IÛªm all alone. I donÛªt really have anyone that I would honestly consider to be a friend at this point - friendships people IÛªve met at university have all been short lived, and the few people that IÛªve kept in contact with from high school f…
1208	lonely	1	I'm considering changing my HBO password just so my friends who mooch off my account and don't talk to me have a reason to call me.
1209	lonely	1	30/m looking for someone to joke and laugh with Looking for someone who wants to have fun and laugh and joke with. Pm me
1210	lonely	1	How am I supposed to make IRL friends if I hate myself? I don't feel like I deserve to be wanted and I can't bring myself to reach out to people.
1211	lonely	1	Not depressed Hi. So I moved to DC last year from Austin, for graduate school and my social life has not been as successful as I had initially thought it would be. I am 24, and I have always had an active group of friends in college, and even later at work I had managed to make some really good friends. Grad school has been a very different experience. Most of the people in my classes are married…
1212	lonely	1	talking to yourself Anyone catch themselves talking to themselves? Im pretty critical of myself, and I constantly think to myself that I'm an idiot when thinking about social situations. I also say it to myself out loud when I'm alone. No matter how many times I remind myself how that it is not helpful and probably harmful, I can't stop myself from doing it. Today, I caught myself saying it under…
1213	lonely	1	Long, tough break up. Just lonely. So I have posted on a few sub reddits the past couple months. I was recently told about this one. Anyway, going through a tough break up. Just lonely and looking for someone to chat with. Any responses will be appreciated.
1214	lonely	1	Depressed/lonely Me and my ex got back together to try again. Went well for a week but immediately she broke up with me today. Also a friend I met a month back killed herself today and I was the last person she talked to. Im tempted to join my friend.
1215	lonely	1	First time post. I was just hoping someone would read it. The worst part about being lonely and looking for a relationship at my age is that you are limited. I'm 16 btw. Yeah yeah I'm young I know. I feel more mature than everyone in my school in some way. But anyways, I'm posting this just in case someone will read this and just chat with me. I may be young but I still want a serious relationshi…
1216	lonely	1	Night time romances Lately I have been noticing a trend that my dreams have. So my sleeping schedule is whacky right now. I slept around 1-5pm today and boy it felt great. Anyway during that dream I had it was kinda odd. It was like a zombie apocalypse type dream. Anyways like any zombie apocalypse you need romance. So of course I find someone in my dream. We have a great time cuddling and all of…
1217	lonely	1	I need more girl friends to talk to. I doubt this is the right place for this. I had a talk with a girl on discord and it was the most refreshing thing. I have an anxiety around women and just can't make friends face to face. I'm not asking for a relationship, just a friend.
1218	lonely	1	Kicked out and waiting Im kicked out of my house. I only have my phone gas and some friends. Im waiting for my friend to get off work so i can stay at his house. Can someone help mr with the wait?
1219	lonely	1	Im looking for someone who also wants someone to rant with. Just looking for a ranting friend.
1220	lonely	1	Idk if I'm ready to face the fact that I will always be alone.
1221	lonely	1	Anyone else never going to get a New Years kiss?
1222	lonely	1	I thought i was happy... I thought i was happy until I got in bed 30 minutes ago. I realized how lonely i am. This sounds so dumb but i just want a girl to cuddle and hug with me. And just see her smile. Idk im kinda of a hopeless romantic that needed to rant.
1223	lonely	1	Im just looking for someone to talk to. I'd prefer if we(assuming i find someone to talk to) would use something other than reddit to talk. Your choice
1224	lonely	1	Rough Night Im lonely and depressed. I don't have anyone to talk to because i fuck up and ruin relationships. Im feeling like nothing will go my way. Trying to decide if my suicide plan should happen now or later.
1225	lonely	1	Thanks 13 reasons why. Starting off with the fact im on mobile and am in no mood to correctly write everything. Im sure all of you have heard about that show and how stupid it is to watch if you have depression. I reached a part where they are at a winter dance and the two main characters dance and i just lost it. Started crying, turned off my computer, fell to the floor, and just cried. I know i…
1226	lonely	1	I think I'm never gonna find a relationship. I'm conflicted about it though. Sometimes I wouldn't mind being alone, and sometimes I want someone.
1227	lonely	1	you know who else is lonely? Prisoners. Lets write them letters [https://www.writeaprisoner.com/Template.aspx?i=z\-1430502](https://www.writeaprisoner.com/Template.aspx?i=z-1430502)
1228	lonely	1	I remember why i don't like smoking I'm sober i want to get high. Then i get high. Then I'm lonely and remember why i stopped.
1229	lonely	1	It would be nice if I had someone I could lean on or talk to. It's hard going day after day without much support and I'm kind of fed up. My only friend barely communicates with me since he got a gf, to the point where he'll reply days later and I don't even remember what I texted him. The only girl I've been seriously interested in for a while is taken. She's my coworker and she makes work fun bu…
1230	lonely	1	Anyone in NYC and want to be friends? It hurts more when you're all alone especially in a city of 11.8 million people that make it worse!
1231	lonely	1	So, I have been fucking up because I have been so lonely. I procrastinate when I am lonely and spend too much time on Reddit when I should be studying. I need someplace to talk to people. It is a psychological need for all of us. So I plan to write until I am okay everyday. Read my posts or don't, but I talk a lot. I have no idea why I have such a strong need and some people are shy as anything. …
1232	lonely	1	I sent My Husband Away Yesterday I had to, no choice. My husband has autism, so there are many things he can't comprehend even though he's labelled as high-functioning. We've been together for a few years, and we recently moved into a new (shared) apartment together. This is our first home together, even though we have other roommates to deal with. It's not that we don't get along with them, we'r…
1233	lonely	1	Merry Christmas Hey guys, I just want to greet everyone a merry christmas. I really feel lonely since I have no friends to talk to
1234	lonely	1	Complicated and lived both side.... I've skimmed a few posts in this subreddit, and seems like a very helpful place, and for lack of better words I drastically switch between ultimate alpha male behavior (party hard and could make friends in the desert where I don't speak the language) and besides work complete isolation deep in thought searching my soul...but I wanted to try something since I've…
1235	lonely	1	How to deal with physical pain of loneliness? Whenever I feel lonely (most of the time), there's a burning feeling in my heart that spreads throughout my body. How the fuck do I stop it? Most of the time I just try to find something to pass the time, but it's rare the occasion where I can do this
1236	lonely	1	Have a friend who feels he is always going to be lonely. Please help Recently, IÛªve had a situation in my friend group. Majority of my friends believe something is going on with a friend in the group, and we canÛªt tell if heÛªs displaying signs of depression. Now for context, he is a very chill person, however he is quite sheltered and sometimes does not catch certain social norms. He also h…
1237	lonely	1	26/non-binary Feeling Inadequate I lost the person who I feel knows/knew the most about me recently, and I've been feeling pretty down ever since. Not sure if seeing reassuring or similar stories of woe will help, so I'll take either.
1238	lonely	1	Be lonely no more Hey guys and gals, I'm here if anyone wants to talk! I love sports, video games, watch a lot of TV and movies ! Specifically love soccer (NUFC &amp; TFC), rock climbing and running &amp; my favourite video game of all time is MW2 and currently is either CSGO or BF1. Also love RPGs like fallout and skyrim. Favourite show is skins and favourite type of music is grime (love me my s…
1239	lonely	1	Anyone wanna chat? Hey I'm a 20M from Canada who's just lonely and looking to chat with some people who maybe share some of my interests. Specifically love soccer so if you wanna talk footy we can go all day. I also listen to mostly grime/rap and EDM but my music taste is very broad - I would define my favourite band as the red hot chili peppers but my favourite artist is skepta. I'm in universit…
1240	lonely	1	I can't believe this shit So I haven't had a girlfriend since freshman year of high school, and at this point I'm a sophomore in college. Recently I've been forcing myself to get back into the dating scene and I haven't had that much luck but I've had a few dates here and there, but this one girl that I recently went out with just threw me for a fucking loop. The first date was actually her comin…
1241	lonely	1	The tale of myself Who am I, and better yet why should you care? These words are constantly going through my head as I type this. I am 19 in the city of houston, and guys... i feel lonely. Primarily because i feel like i'm ugly and dumb, and I'm shut in all the time with no opportunity to leave. I text people on my social networks... foolishly hoping for a reply. I keep checking knowing there won…
1242	lonely	1	Am I being bullied or what? Hi, I'm 23 years old and junior in college. I have birth defects which caused me to have a slight drop of my right eyelid and little facial asymmetry (Jaw lines). Some people I know says I'm "handsome" (not like it matters to me) but what does matter is that some people give me that laugh when they see me, or tease me like "I wish I had little weed to get high like you…
1243	lonely	1	I'm gonna die alone I give up on dating. I give up on trying to find a girlfriend. I go on a dating site and even then it doesnt work. Fuck everything. I give up. I'm gonna die alone and I just need to accept that
1244	lonely	1	I just don't know what to do with myself I don't really have any friends anymore, my bestfriend ignores me and everyone treats me like shit. I have no car and no job so im completely stuck at home like a prisoner. I just wanna go out and talk to some people. I want a SO but I know that will never happen so I'm okay with just making friends for now. The only person who I talk to daily is my dad.
1245	lonely	1	I get sad whenever I see cute girls
1246	lonely	1	is there an r/lonely discord server?
1247	lonely	1	Why can't I just be happy for my friend? So my bestfriend (and only friend) has a girlfriend now. I've known this girl has liked him for months now and I've been trying to convince him to tell her how he feels. Well he finally did it. I should be happy because this is his first girlfriend but I'm not. I do feel jealous bc I don't have a SO but thats not the main issue. I feel like know he won't e…
1248	lonely	1	Sometimes all we want to spend time with person who understands you
1249	lonely	1	When you knew you were really lonely? When I came back from a one year student exchange program there were no parties, no nothing. Didn't have any friends waiting for me.
1250	lonely	1	I don't know I'm currently in a closely tied group of friends in my school but they don't feel like friends. They are litteraly the worst friends. The reason I can't leave them is that I've stayed with them since last year of secondary school and they think I'm good with them. But the problem is that they never take anything seriosuly (including me (they joke around my asexuality)) I literally ca…
1251	lonely	1	It keeps a saying post something interesting
1252	lonely	1	Even when i'm with friends i still end up in the end feeling lonely. Being around my friends help make me happy temporarily but i always come back to being lonely, at first i thought it was depression but i realized it wasn't that. I want things to do, my days feel empty and recently I've been trying to do things to keep my mind off it but it never works. I just want to find that someone where i …
1253	lonely	1	I'm surrounded by loved ones, but I feel like I'm on a deserted island Sorry for the wall of text... Tl;Dr I'm lonely and depressed yet there's nothing really wrong with my life I don't know why, but I'm falling into this pit again. And it's starting to affect my relationship with my gf of 3years. A little back story would help I guess. About 5 years ago I moved across country, for the very silly…
1254	lonely	1	I miss him so much I wanted us to have a life together. A perfectly imperfect life with fights and laughs. We wanted to get married. But we wanted different things in life. He wanted to save the world. I just want quiet happiness. I want kids he doesn't. I wanted to wait for him to change his mind. Now people who want the same thing as me, just a simple life, don't seem like enough. I'm left wond…
1255	lonely	1	I feel sick to my stomach Just broke it off with the guy I've been dating. I didn't even like him that much. But just like everyone else, had had no problem dropping me like a hot potato. I told him I felt like he wasn't really interested in me. He rarely messages me first and I'm always the one keeping the conversation going and asking to hang out. His response when I tell him how I feel? He jus…
1256	lonely	1	I never would have predicted this I'm just working. Just standing here doing my job. Stressed and exhausted. And this girl comes in with her mom. She's maybe in eighth or ninth grade. And she looks just like him... my ex. A trivial but gut wrenching moment. When I saw her I instantly thought, "That's what his daughter would look like." And then the ache slowly set in. The man that I was truly so …
1257	lonely	1	Someone was hitting on me and I did nothing??? I'm so pissed. Last night at work a girl customer was clearly trying to get to know me ( this is the first time anyone has expressed interest in me. I've never had a girlfriend ) but I was fucking up a lot at my new job and was absolutely terrified of the guy I was working with. I thought he was going to kill me, so I ended up responding with like 1 …
1258	lonely	1	I got a taste of what it's like to not be alone and can't go back I don't know what to do. I've been lonely my whole life but a few months ago I met a few people on reddiit. One of them was a girl my age. We had been talking for a few months and I really REALLY liked her and till this day I don't know why. She didn't like me apparently.. Anyway hard to explain. She got upset with me over somethin…
1259	lonely	1	Abandoned Last year my relationship changed to a long distance thing, which was fine until he gets arrested and starts to cheat on me. I only found out 2 weeks ago, I found out he's even been living with her. He's been found out, she said she don't want him now. I want him but he's blocked my number and won't talk to me. Last week I saw him he told me he loved me he was an arse and he wanted me b…
1260	lonely	1	Offering an ear. I'm here for anyone to talk to about anything at all:) male, female. Older, younger. No matter what. A non bias here to care and console.
1261	lonely	1	Why is it so much? To ask to love and be loved in return.
1262	lonely	1	*bzzzzz* huh a message? Oh... https://i.imgur.com/j5mWVmI.jpg
1263	lonely	1	I fucked it up guys I had a group of friends who I really liked. But for a while I was saying really depressing stuff because it helps me cope. I usually said it jokingly but tonight. Man tonight I fucked it up. My friends decided to kick me from their group. It all started when I was raging while playing some video games and said "The worst thing you could say to an angry person is to calm down"…
1264	lonely	1	bored, someone talk to me
1265	lonely	1	SO lonely :'( I think I am done. With what, I don't know... but I can't keep feeling this way anymore. I try to reach out to make friends, but I freak out when they reply. It's so stupid. There is this HUGE barrier up between me and everyone else. I am so, so fucking scared of just talking to people these days. I used to be somewhat of a social butterfly but I've had my confidence knocked over an…
1266	lonely	1	What activities/communities have some genuine people? People with personality and character? Ones that are open.
1267	lonely	1	What's a community that you agree with? The people and something you would fight for.
1268	lonely	1	I'm a fucking robot beep boop I must obey laws and forces. I'm not special. I like that dopamine feeling, that isn't a paw to be given. I like those feelings though, I'm just not obligated to be given them in this environment. Is everyone special, is everyone not special? Only a couple? Fucking dice rolls. Send me up to the atmosphere. Let me read your words so I can identify you moved your finge…
1269	lonely	1	Living in a new place for the next 7-8 weeks, all alone. I realized a day after arriving in Cambodia that I have never lived alone. I lived with my family, then in college I had roommates, and then I met my now husband and moved in with him after college. Aside from him being gone for work, I've never actually lived by myself. I never considered the idea that it would even bother me, because I ra…
1270	lonely	1	Holiday blues It's Christmas tomorrow, I turn 32 in a few days and new years eve is coming shortly. This time of year is hard to be alone. It really gets to me. Maybe next year man...
1271	lonely	1	I wish could understand better I donÛªt know how to talk to people or make jokes. When IÛªm around people and they start socialising, I just feel lost and so out place. When I do try to crack a joke or talk, my course mates seem uninterested and bored and my friends just drop silent, even I start to cringe. I just wish there were someway for me to get over it. When I was younger I was super tal…
1272	lonely	1	Taking Advantage of Being Alone Just a short little post.. Maybe a tip for a few? I'm not sure if this will help anyone and I am a pretty strange individual so I cannot explain why this method helps.. Anyways. I get feelings of loneliness quite a lot. I don't have many friends..maybe a few (literally only 2-3) and only one I would consider an actual friend but that friend is always busy with thei…
1273	lonely	1	I can't even make friends on the internet :-( Like most people on this subreddit, I am feeling lonely. I have no friends and making friends is difficult for me. I thought it might be easier if I tried making a friend on the internet. Unfortunately even this isn't working for me. I exchanged messages with several peolple already, for example people from r/needafriend. But it is always the same, af…
1274	lonely	1	I want a way out of loneliness I have been struggling with loneliness for a long time It hurts everyday and I have to think about it all the time. I can't even really focus on my work anymore. I don't know what to do :-( I am only 25 years old, it feels like there is an eternity of loneliness ahead of me.
1275	lonely	1	Physical feeling of loneliness Are you experiencing your loneliness in a physical way? Or would you rather describe it as a mental state?
1276	lonely	1	Time that is lost can never be retrieved I am going to be done with university soon. It somehow feels like I have wasted my time at the university. Well, I have not wasted it from an educational point of view. I learned a lot of things and I am going to have my degree. But I think I have wasted (or maybe 'lost' might be more appropriate) a lot of time from a social point of view. University has b…
1277	lonely	1	What are your hobbies and interests? Let's all share our hobbies and interests. That could be a good way to get to know eachother better.
1278	lonely	1	Is anyone here even interested in sending each other messages? Almost 2 weeks ago I made a post about how I have a hard time making friends on the internet and that people just stop messaging me after some time.
1279	lonely	1	I have no friends :-( Social interaction is a basic human need.
1280	lonely	1	fuck today fuck everybody who enjoyed it, fuck everybody who has somebody, fuck you. Pointless holiday ill never get to share with someone
1281	lonely	1	Which came first: loneliness or unloneliness Sometimes it feels so lonely and empty, and it just feels like nothing can ever take it away. Nothing. I say nothing because that which is troubling you at this very moment, is the exact cause of this feeling. What you thought can take this loneliness away, has failed to take it away from you. Is it?
[truncated: 28,553 more rows]
